# Supplementary material for: Large-scale inference of protein tissue origin in gram-positive sepsis plasma using quantitative targeted proteomics
Source: Nat Commun. 2016 Jan 6;7:10261. doi: 10.1038/ncomms10261 (PMC4729823; doi:10.1038/ncomms10261)
Supplement: Supplementary Data 1 — 6652 proteins were identified after LC-MS/MS analysis at 1 % FDR when searching the PANTHER Mus musculus database. The table shows protein identification, uniprot accession number and spectral counts derived from respective organ and cell. The spectral count data is presented in a raw non-normalized format. [file ncomms10261-s2.xlsx]

## Sheet: Supplementary Table 1
Supplementary Table 1
6652 proteins were identified after LC-MS/MS analysis at 1 % FDR when searching the PANTHER Mus musculus database. The table shows protein identification, uniprot accession number and spectral counts derived from respective organ and cell. The spectral count data is presented in a raw non-normalized format.
Name	Uniprot	Gen Name	Aorta	Erythrocytes	Heart	Kidney	Leukocytes	Liver	Lung	Platelets	Spleen	Plasma Balb-C (Depl.)	Plasma Balb-C	Plasma C57BL6	Plasma NSA
Guanine nucleotide-binding protein G(I)/G(S)/G(T) subunit beta-1	P62874	GNB1	48	3	4	61	129	26	45	32	8	2	5	6	4
Cell division control protein 42 homolog	P60766	CDC42	51	70	35	78	146	59	84	25	116	1	14	20	3
Protein tyrosine phosphatase type IVA 2	O70274	PTP4A2	5	0	0	4	12	16	6	0	10	0	0	1	0
Protein argonaute-1	Q8CJG1	AGO1	10	58	1	2	10	4	16	0	1	0	2	0	0
Protein mago nashi homolog	P61327	MAGOH	5	0	1	3	35	16	9	0	15	0	0	0	0
Guanine nucleotide-binding protein G(I)/G(S)/G(O) subunit gamma-5	Q80SZ7	GNG5	3	0	0	0	3	2	0	0	0	0	0	0	0
Proteasome subunit alpha type-5	Q9Z2U1	PSMA5	71	89	16	43	80	34	62	21	84	14	20	18	12
Ras-related protein Rap-1A	P62835	RAP1A	54	23	9	55	313	32	47	230	38	5	22	29	13
Rho-related GTP-binding protein RhoC	Q62159	RHOC	49	32	14	55	93	40	52	0	93	0	6	7	4
Pre-mRNA-splicing factor SPF27	Q9D287		0	0	0	0	19	3	0	0	0	0	0	0	0
Histone H3.2	P84228	HIST2H3A	2	0	35	48	190	28	12	14	16	0	15	3	6
Histone H4	P62806	HIST1H4A	19	1	70	112	602	60	28	18	28	0	21	16	15
Histone H2A type 2-A	Q6GSS7	HIST2H2AA3	10	0	40	59	149	29	25	2	31	0	11	5	5
40S ribosomal protein S27	Q6ZWU9	RPS27	34	4	11	9	15	34	9	0	3	0	0	0	0
Small nuclear ribonucleoprotein E	P62305	SNRPE	5	0	1	0	9	3	4	0	6	0	0	0	0
Histone H3.3	P84244	H3F3A	2	0	35	48	192	28	12	14	16	0	15	3	6
ADP-ribosylation factor 1	P84078	ARF1	64	73	6	54	138	82	40	20	35	5	17	21	12
Histone H2A type 3	Q8BFU2	HIST3H2A	10	1	40	59	151	29	25	2	31	0	11	5	5
Actin, alpha skeletal muscle	P68134	ACTA1	460	376	660	425	3264	284	465	1653	287	145	187	229	140
Ubiquitin-conjugating enzyme E2 D1	P61080	UBE2D1	0	5	0	1	7	7	0	0	1	0	0	0	0
40S ribosomal protein S24	P62849	RPS24	1	0	4	15	12	20	4	0	2	0	0	0	0
ATPase family AAA domain-containing protein 1	Q9D5T0	ATAD1	7	0	0	0	0	15	0	0	0	0	0	0	0
Actin, aortic smooth muscle	P62737	ACTA2	438	355	618	381	2948	264	438	1643	266	137	178	228	136
E3 ubiquitin-protein ligase MARCH5	Q3KNM2	MARCH5	10	0	0	0	0	8	0	0	1	0	0	0	0
Alpha-centractin	P61164	ACTR1A	39	229	0	12	72	29	14	9	5	1	1	0	0
GTPase HRas	Q61411	HRAS	28	4	5	28	106	17	21	55	10	2	8	10	4
Rho-related GTP-binding protein RhoG	P84096	RHOG	18	11	3	19	85	19	27	24	34	0	5	5	1
Ras-related protein R-Ras2	P62071	RRAS2	28	2	9	17	19	5	29	0	13	0	0	0	0
40S ribosomal protein S13	P62301	RPS13	34	2	14	45	39	69	12	3	8	0	0	1	1
Protein lin-7 homolog C	O88952	LIN7C	8	0	1	13	10	7	10	5	11	0	2	2	2
Mitochondrial import inner membrane translocase subunit Tim10	P62073		4	0	3	0	1	1	0	0	0	0	0	0	0
Transmembrane protein 258	P61166	TMEM258	0	0	0	0	0	5	0	0	0	0	0	0	0
40S ribosomal protein S28	P62858	RPS28	6	0	5	4	10	5	1	1	3	0	0	1	0
Ras-related protein Rab-30	Q923S9	RAB30	37	52	23	34	88	31	26	12	30	2	10	8	6
Polycomb protein EED	Q921E6	EED	0	0	0	0	6	0	0	0	0	0	0	0	0
Gamma-aminobutyric acid receptor-associated protein-like 1	Q8R3R8	GABARAPL1	0	0	0	2	0	3	0	0	0	0	0	0	0
Poly(rC)-binding protein 2	Q61990		45	18	2	20	92	73	19	2	28	0	4	1	0
Coatomer subunit zeta-1	P61924	COPZ1	2	0	0	4	14	16	0	0	4	0	0	0	0
Ras-related protein Rab-5B	P61021	RAB5B	63	51	12	56	71	29	39	4	37	2	3	3	0
Myosin light polypeptide 6	Q60605	MYL6	27	0	28	47	115	23	51	96	63	1	6	8	1
Ras-related protein Rap-1b	Q99JI6	RAP1B	76	23	14	56	409	33	57	262	42	10	30	39	18
Protein BTG1	P62325	BTG1	0	0	0	0	2	0	0	0	0	0	0	0	0
Dynein light chain 1, cytoplasmic	P63168	DYNLL1	11	13	8	13	34	15	12	7	11	0	3	2	2
GTP-binding nuclear protein Ran	P62827	RAN	70	271	27	55	186	55	93	51	95	11	6	6	1
Ubiquitin-fold modifier 1	P61961	UFM1	0	5	1	4	4	5	0	0	3	0	0	0	0
Dolichyl-diphosphooligosaccharide--protein glycosyltransferase subunit DAD1	P61804	DAD1	4	0	0	1	2	11	0	0	2	0	0	1	0
40S ribosomal protein S29	P62274		5	0	3	6	6	10	2	0	0	0	0	0	0
ADP-ribosylation factor 6	P62331	ARF6	8	2	0	9	23	36	5	0	3	0	2	0	1
Guanine nucleotide-binding protein G(I)/G(S)/G(O) subunit gamma-2	P63213	GNG2	1	0	0	0	4	0	0	0	0	0	2	8	5
26S protease regulatory subunit 10B	P62334	PSMC6	29	133	0	2	50	44	0	2	2	1	1	1	0
Protein cornichon homolog 1	O35372	CNIH1	0	0	0	0	0	1	0	0	0	0	0	0	0
Enhancer of rudimentary homolog	P84089	ERH	3	0	0	1	9	3	1	0	4	0	0	0	0
Calmodulin	P62204	CALM1	6	3	6	24	24	7	10	2	15	0	1	1	3
Small nuclear ribonucleoprotein-associated protein N	P63163	SNRPN	12	0	8	27	30	29	18	0	52	0	0	0	0
H/ACA ribonucleoprotein complex subunit 3	Q9CQS2	NOP10	1	0	0	0	4	4	0	0	0	0	0	0	0
AP-3 complex subunit sigma-2	Q8BSZ2	AP3S2	0	0	0	0	0	1	0	0	0	0	0	0	0
SUMO-conjugating enzyme UBC9	P63280	UBE2I	1	4	2	20	57	21	23	0	49	0	0	0	0
RNA-binding protein with serine-rich domain 1	Q99M28	RNPS1	0	0	0	1	0	5	0	0	1	0	0	0	0
40S ribosomal protein S15a	P62245	RPS15A	19	2	12	28	30	32	11	1	6	0	1	3	1
Serine/threonine-protein phosphatase 4 catalytic subunit	P97470	PPP4C	10	1	6	19	21	4	13	0	30	0	0	0	0
Nuclear transport factor 2	P61971	NUTF2	9	13	16	3	16	8	11	2	12	1	0	0	0
Gamma-aminobutyric acid receptor-associated protein-like 2	P60521	GABARAPL2	0	0	0	1	2	3	2	0	3	0	0	0	0
14-3-3 protein epsilon	P62259	YWHAE	148	115	182	214	404	111	237	188	171	9	26	27	19
ER membrane protein complex subunit 6	Q9CQW0	EMC6	0	0	0	0	0	3	0	0	0	0	0	0	0
Gamma-aminobutyric acid receptor-associated protein	Q9DCD6	GABARAP	0	0	0	0	2	3	1	0	0	0	0	0	0
Eukaryotic translation initiation factor 5A-1	P63242	EIF5A	23	158	24	73	99	74	54	1	82	3	7	11	8
Eukaryotic initiation factor 4A-I	P60843	EIF4A1	57	143	5	14	252	154	14	0	20	7	10	8	2
60S ribosomal protein L26	P61255	RPL26	44	4	13	39	25	63	7	0	3	0	0	0	0
60S ribosomal protein L23a	P62751	RPL23A	62	2	15	43	26	51	6	0	2	0	0	0	0
60S ribosomal protein L23	P62830	RPL23	25	5	13	34	13	56	17	0	11	0	0	0	0
60S ribosomal protein L27	P61358	RPL27	1	1	12	26	20	43	13	0	7	0	0	0	0
Protein LSM12 homolog	Q9D0R8	LSM12	8	0	0	2	10	3	3	0	6	0	0	0	0
Chromobox protein homolog 1	P83917	CBX1	19	0	3	23	72	8	16	0	48	0	0	0	0
Serine/arginine-rich splicing factor 1	Q6PDM2	SRSF1	7	0	0	7	11	17	3	0	59	0	0	0	0
Dynein light chain 2, cytoplasmic	Q9D0M5	DYNLL2	11	14	11	17	31	18	14	12	9	0	3	2	2
Transcription elongation factor SPT4-A	P63271	SUPT4H1	0	0	0	1	2	1	0	0	1	0	0	0	0
26S protease regulatory subunit 8	P62196	PSMC5	46	234	1	3	65	82	0	3	1	2	1	2	1
Small ubiquitin-related modifier 2	P61957	SUMO2	6	0	3	5	30	6	4	0	16	0	0	0	0
Serine/arginine-rich splicing factor 2	Q62093	SRSF2	7	0	0	5	13	22	5	0	18	0	0	0	0
Actin, cytoplasmic 2	P63260	ACTG1	458	703	466	656	7041	470	612	2604	459	219	321	356	230
Myosin regulatory light chain 12B	Q3THE2	MYL12B	16	0	2	27	112	18	24	93	52	0	0	0	0
Thioredoxin-like protein 4A	P83877	TXNL4A	0	0	0	0	5	2	0	0	0	0	0	0	0
60S ribosomal protein L36	Q6ZWZ4	RPL36	6	0	5	12	15	13	3	0	0	0	0	0	0
Tubulin beta-4A chain	Q9D6F9	TUBB4A	208	97	24	98	371	352	27	281	15	7	13	9	4
Ubiquitin-like protein 5	Q9EPV8		2	0	3	3	5	2	2	0	7	0	0	0	0
DNA-directed RNA polymerase II subunit RPB9	P60898	POLR2I	0	0	0	5	4	1	2	0	6	0	0	0	0
40S ribosomal protein S16	P14131	RPS16	19	5	19	49	40	62	19	0	18	0	1	2	0
Small nuclear ribonucleoprotein Sm D2	P62317	SNRPD2	5	0	7	32	57	24	18	0	46	0	0	0	0
40S ribosomal protein S9	Q6ZWN5	RPS9	104	20	67	93	113	109	45	7	48	17	33	35	31
NEDD8-conjugating enzyme Ubc12	P61082	UBE2M	17	0	0	3	32	13	1	0	8	0	0	0	0
40S ribosomal protein S7	P62082	RPS7	94	7	38	49	31	59	37	0	19	0	0	0	0
Rho-related GTP-binding protein RhoB	P62746	RHOB	20	6	5	20	18	11	15	0	24	0	0	1	0
Ras-related protein Rab-10	P61027	RAB10	99	123	47	90	214	82	65	17	69	9	20	18	11
Poly(rC)-binding protein 1	P60335	PCBP1	57	60	7	30	79	113	27	7	47	1	3	1	0
Small nuclear ribonucleoprotein G	P62309		2	0	2	5	14	5	4	0	5	0	0	0	0
MOB kinase activator 1A	Q921Y0	MOB1A	3	0	0	0	21	5	0	0	1	0	0	1	0
60S ribosomal protein L31	P62900	RPL31	10	0	8	17	13	16	9	0	4	0	0	0	0
DNA-directed RNA polymerase II subunit RPB4	Q9D7M8		0	0	0	1	11	0	0	0	6	0	0	0	0
Ubiquitin-conjugating enzyme E2 E3	P52483	UBE2E3	1	3	0	2	4	4	0	0	2	0	2	1	0
Splicing factor 3B subunit 1	G5E866	SF3B1	31	0	0	0	95	41	0	0	3	0	0	0	0
MOB-like protein phocein	Q6PEB6	MOB4	12	0	1	3	19	4	3	7	4	0	0	0	0
Basic leucine zipper and W2 domain-containing protein 1	Q9CQC6	BZW1	4	0	0	2	62	32	1	0	7	0	0	0	0
60S ribosomal protein L37a	P61514	RPL37A	10	3	8	24	5	34	6	0	3	0	0	0	0
N-alpha-acetyltransferase 20	P61600	NAA20	0	0	0	0	4	3	0	0	0	0	0	0	0
Ubiquitin-conjugating enzyme E2 L3	P68037	UBE2L3	9	31	19	23	50	37	31	7	64	0	1	2	2
SWI/SNF-related matrix-associated actin-dependent regulator of chromatin subfamily B member 1	Q9Z0H3		0	0	0	2	8	0	0	0	5	0	0	0	0
Small nuclear ribonucleoprotein Sm D3	P62320	SNRPD3	7	0	6	23	50	18	12	0	20	0	0	0	0
E3 ubiquitin-protein ligase RBX1	P62878	RBX1	2	6	2	1	2	4	1	0	1	0	0	0	0
PHD finger-like domain-containing protein 5A	P83870	PHF5A	2	0	0	4	4	5	3	0	6	0	0	0	0
NHP2-like protein 1	Q9D0T1	NHP2L1	0	0	0	8	49	22	1	0	13	0	0	0	0
ADP-ribosylation factor-like protein 8B	Q9CQW2	ARL8B	23	9	3	24	34	32	6	1	6	1	1	4	2
60S ribosomal protein L32	P62911	RPL32	4	0	1	13	19	31	0	0	0	0	0	0	0
U6 snRNA-associated Sm-like protein LSm3	P62311	LSM3	0	0	1	2	4	2	3	0	4	0	0	0	0
60S ribosomal protein L15	Q9CZM2	RPL15	17	8	17	50	19	84	10	0	5	0	0	0	0
Eukaryotic translation initiation factor 1b	Q9CXU9	EIF1B	1	0	2	9	14	8	6	0	17	0	0	0	0
Protein transport protein Sec61 subunit alpha isoform 1	P61620	SEC61A1	16	0	0	2	2	64	0	0	0	0	0	0	0
Ras-related protein Rab-7a	P51150	RAB7A	75	6	36	75	184	50	92	17	56	2	1	2	0
Ras-related protein Rab-6B	P61294	RAB6B	45	52	25	41	108	39	35	12	33	3	11	10	6
Ras-related protein Rap-2b	P61226	RAP2B	14	5	2	7	19	11	9	5	5	0	0	0	0
DNA-directed RNA polymerases I, II, and III subunit RPABC3	Q923G2	POLR2H	0	0	2	4	9	5	4	0	4	0	0	0	0
Eukaryotic initiation factor 4A-II	P10630	EIF4A2	51	78	5	13	179	124	12	0	14	5	7	6	1
Calcium/calmodulin-dependent protein kinase type II subunit delta	Q6PHZ2	CAMK2D	19	8	2	2	25	2	4	7	4	0	0	0	1
ATP-binding cassette sub-family E member 1	P61222	ABCE1	60	207	18	8	78	99	22	1	18	19	5	2	1
U6 snRNA-associated Sm-like protein LSm6	P62313	LSM6	1	0	0	8	14	9	7	0	19	0	0	0	0
AP-3 complex subunit sigma-1	Q9DCR2	AP3S1	4	1	0	1	3	6	0	0	0	0	0	0	0
Eukaryotic peptide chain release factor subunit 1	Q8BWY3	ETF1	9	35	0	1	59	22	1	0	1	0	0	0	0
40S ribosomal protein S14	P62264	RPS14	22	5	17	28	10	44	8	0	5	0	0	0	0
Tubulin beta-2A chain	Q7TMM9	TUBB2A	221	102	39	112	394	417	41	309	27	10	21	15	6
Tubulin beta-2B chain	Q9CWF2	TUBB2B	220	102	39	111	389	401	41	292	27	10	21	15	6
Histone H3.1	P68433	HIST1H3A	2	0	35	48	191	28	12	14	16	0	15	3	6
Histone H2B type 1-C/E/G	Q6ZWY9	HIST1H2BC	20	0	57	109	658	71	42	22	48	1	23	11	11
Tubulin beta-5 chain	P99024	TUBB	236	107	40	119	458	397	45	337	30	11	22	14	6
Casein kinase II subunit beta	P67871	CSNK2B	7	0	0	0	7	5	0	0	0	0	0	0	0
U6 snRNA-associated Sm-like protein LSm2	O35900	LSM2	1	0	1	6	35	7	9	0	12	0	0	0	0
40S ribosomal protein S18	P62270	RPS18	10	5	18	46	50	72	16	0	13	0	0	0	0
Ribosomal protein	Q5XJF6	RPL10A	103	4	10	39	16	53	10	0	14	0	0	0	0
Serine/arginine-rich splicing factor 3	P84104	SRSF3	4	0	0	12	12	28	3	0	16	0	0	0	0
Protein tyrosine phosphatase type IVA 1	Q63739	PTP4A1	7	0	0	4	11	13	3	0	8	0	0	1	0
60S ribosomal protein L39	P62892	RPL39	1	0	0	0	0	4	0	0	0	0	0	0	0
Sorting nexin 3	Q78ZM0	SNX3	4	0	0	18	18	27	8	0	23	0	0	0	0
40S ribosomal protein S12	Q6ZWZ6	RPS12	12	6	2	23	30	32	13	0	40	0	0	0	0
TATA box-binding protein-like protein 1	P62340	TBPL1	1	0	0	0	2	0	2	0	2	0	0	0	0
Ras-related C3 botulinum toxin substrate 1	P63001	RAC1	56	78	12	54	180	25	52	73	66	7	9	12	5
Cbx3 protein	Q9DCC5	CBX3	19	0	1	22	81	10	27	0	51	0	0	0	0
U6 snRNA-associated Sm-like protein LSm5	P62322	LSM5	0	0	0	0	5	0	0	0	0	0	0	0	0
Histone H2A.V	Q3THW5	H2AFV	8	0	32	45	161	29	16	2	22	0	8	5	5
14-3-3 protein gamma	P61982	YWHAG	154	33	87	101	305	69	129	160	88	8	30	31	19
Guanine nucleotide-binding protein G(i) subunit alpha-1	B2RSH2	GNAI1	17	6	2	36	70	14	20	2	7	0	1	1	0
Guanine nucleotide-binding protein G(I)/G(S)/G(O) subunit gamma-11	P61953		1	0	0	0	1	0	0	2	0	0	0	0	0
Guanine nucleotide-binding protein G(I)/G(S)/G(T) subunit beta-2	P62880	GNB2	57	1	3	70	128	32	44	26	6	2	6	6	4
DNA-directed RNA polymerase II subunit RPB11	Q6PI63	POLR2J	0	0	0	0	2	0	0	0	0	0	0	0	0
U6 snRNA-associated Sm-like protein LSm8	Q6ZWM4	LSM8	2	0	3	13	25	7	10	0	17	0	1	0	0
ADP-ribosylation factor 5	P84084	ARF5	44	61	5	45	114	74	33	9	29	5	14	22	12
Ubiquitin-conjugating enzyme E2 H	P62257	UBE2H	3	0	0	0	4	4	0	0	0	0	0	0	0
Serine/threonine-protein phosphatase 2A catalytic subunit beta isoform	P62715	PPP2CB	48	50	40	37	75	17	52	11	64	2	0	1	0
40S ribosomal protein S20	P60867	RPS20	31	2	12	22	21	33	9	0	19	0	0	3	1
Neurocalcin-delta	Q91X97	NCALD	3	0	0	1	4	4	1	0	0	0	0	0	0
Eukaryotic translation initiation factor 3 subunit E	P60229	EIF3E	20	6	0	0	47	31	0	0	0	0	0	0	0
60S ribosomal protein L8	P62918	RPL8	37	3	17	61	17	45	8	0	6	0	0	0	0
Ras-related GTP-binding protein A	Q80X95	RRAGA	9	1	0	3	10	3	0	0	0	0	0	0	0
40S ribosomal protein S6	P62754	RPS6	24	5	10	35	18	52	9	0	2	0	0	0	0
WD40 repeat-containing protein SMU1	Q3UKJ7	SMU1	0	0	0	1	70	7	0	0	0	0	0	0	0
Ubiquitin-conjugating enzyme E2 R2	Q6ZWZ2	UBE2R2	5	5	0	0	2	1	0	0	0	0	0	0	0
Transitional endoplasmic reticulum ATPase	Q01853	VCP	461	1718	381	354	624	446	509	85	170	20	21	41	12
Heterogeneous nuclear ribonucleoprotein K	P61979	HNRNPK	122	99	6	76	177	148	44	0	95	0	0	0	0
Ras-related protein Rab-14	Q91V41	RAB14	156	113	41	106	206	74	79	37	75	11	14	10	6
Syntaxin-binding protein 1	O08599	STXBP1	11	3	0	1	6	0	0	0	0	0	0	0	0
40S ribosomal protein S4, X isoform	P62702	RPS4X	64	10	38	76	147	101	32	0	5	0	0	1	0
Ribose-phosphate pyrophosphokinase 1	Q9D7G0	PRPS1	29	190	8	26	89	25	26	6	10	8	0	1	1
Ubiquitin-conjugating enzyme E2 A	Q9Z255	UBE2A	0	0	1	0	1	0	3	0	4	0	0	0	0
Ras-related protein Rap-2c	Q8BU31	RAP2C	13	6	2	10	18	16	12	4	7	0	0	0	0
Claudin-13	Q9Z0S4	Cldn13	0	34	0	0	1	0	0	0	0	0	0	0	0
Glutathione S-transferase P 1	P19157	Gstp1	143	62	108	88	105	91	121	20	207	4	3	1	1
Transmembrane protein 9B	Q9JJR8	Tmem9b	5	0	0	0	0	2	0	0	0	0	0	0	0
ATP synthase subunit f, mitochondrial	P56135	Atp5j2	1	0	16	8	3	14	0	3	0	0	0	0	0
ABPA2 (Androgen-binding protein)	O35176	Abph	0	0	0	0	0	0	0	0	0	0	9	6	2
Fatty acid-binding protein, brain	P51880	Fabp7	2	0	0	6	0	3	0	0	8	0	0	0	0
Bridging integrator 3	Q9JI08	Bin3	0	0	0	0	2	2	0	0	0	0	0	0	0
Cell differentiation protein RCD1 homolog	Q9JKY0	RQCD1	0	0	0	0	12	3	0	0	0	0	0	0	0
Syntaxin-6	Q9JKK1	Stx6	2	0	0	0	2	0	0	0	0	0	0	0	0
C-C motif chemokine 8	Q9Z121	Ccl8	0	0	0	0	0	0	0	0	0	1	1	0	3
Probable ergosterol biosynthetic protein 28	Q9ERY9	ORF11	0	0	0	0	1	9	0	0	0	0	0	0	0
Troponin I, slow skeletal muscle	Q9WUZ5	Tnni1	8	0	0	0	0	0	0	0	0	0	0	0	0
Trafficking protein particle complex subunit 2-like protein	Q9JME7	Trappc2l	2	1	0	2	4	8	0	0	0	0	0	0	0
Ras-related protein Rab-2A	P53994	Rab2a	60	7	17	46	79	32	47	0	22	0	1	1	0
Endothelial differentiation-related factor 1	Q9JMG1	Edf1	0	0	0	1	3	5	2	0	11	0	0	0	0
Peroxisomal membrane protein 4	Q9JJW0	Pxmp4	1	0	0	0	0	18	0	0	0	0	0	0	0
Trafficking protein particle complex subunit 4	Q9ES56	Trappc4	13	0	0	0	13	2	2	0	0	0	0	0	0
Aquaporin-9	Q9JJJ3	Aqp9	0	5	0	0	0	13	0	0	0	0	0	0	0
Stromal cell-derived factor 2-like protein 1	Q9ESP1	Sdf2l1	2	0	1	9	11	8	6	0	47	0	0	0	0
Ras-related protein Ral-B	Q9JIW9	Ralb	19	0	6	25	44	9	16	1	1	0	4	2	0
Tropomyosin beta chain	P58774	TPM2	36	2	72	30	49	8	60	173	70	1	12	13	6
Retinoid-binding protein 7	Q9EPC5	Rbp7	2	0	0	0	0	0	0	0	0	0	0	0	0
Glia maturation factor gamma	Q9ERL7	Gmfg	0	1	2	4	28	6	5	0	15	0	2	2	0
Resistin	Q99P87	Retn	0	0	0	0	0	1	2	0	0	1	0	0	0
Regulator of G-protein signaling 18	Q99PG4	Rgs18	0	0	0	0	24	0	0	0	5	0	0	0	0
Twisted gastrulation protein homolog 1	Q9EP52	Twsg1	0	0	1	2	0	0	1	0	0	0	0	0	0
Cardiac phospholamban	P61014	Pln	0	0	4	0	0	0	0	0	0	0	0	0	0
40S ribosomal protein S19	Q9CZX8	Rps19	20	9	20	37	25	51	16	0	32	0	0	0	0
Spliceosome-associated protein CWC15 homolog	Q9JHS9	Cwc15	0	0	0	0	0	0	0	0	2	0	0	0	0
Persulfide dioxygenase ETHE1, mitochondrial	Q9DCM0	Ethe1	28	0	13	74	14	46	16	0	3	1	0	0	0
Omega-amidase NIT2	Q9JHW2	Nit2	52	27	75	118	38	88	55	36	42	3	0	0	0
NADH dehydrogenase [ubiquinone] 1 alpha subcomplex subunit 7	Q9Z1P6	Ndufa7	42	0	28	10	2	32	3	0	5	0	0	0	0
dCTP pyrophosphatase 1	Q9QY93	Dctpp1	2	2	1	3	0	2	0	0	9	0	0	0	0
Pyroglutamyl-peptidase 1	Q9ESW8	Pgpep1	0	0	0	6	0	4	0	0	0	0	0	0	0
Melanoma-associated antigen G1	Q9CPR8	Ndnl2	0	0	0	0	3	0	0	0	0	0	0	0	0
Elongation factor 1-delta	P57776	Eef1d	50	1	22	33	26	41	33	15	56	0	1	0	0
NADH dehydrogenase [ubiquinone] 1 alpha subcomplex assembly factor 3	Q9JKL4	Ndufaf3	2	0	0	4	0	8	0	0	0	0	0	0	0
Protein YIPF5	Q9EQQ2	Yipf5	0	0	0	0	0	4	0	0	0	0	0	0	0
NADH dehydrogenase [ubiquinone] 1 alpha subcomplex subunit 13	Q9ERS2	Ndufa13	42	0	7	19	0	40	0	0	0	0	0	0	0
39S ribosomal protein L46, mitochondrial	Q9EQI8	Mrpl46	19	0	1	5	6	7	0	0	0	0	0	0	0
Peptidyl-prolyl cis-trans isomerase NIMA-interacting 1	Q9QUR7	Pin1	0	0	4	13	6	5	10	0	24	0	0	0	0
60S ribosomal protein L38	Q9JJI8	Rpl38	10	0	4	3	5	22	2	0	1	0	0	0	0
Magnesium-dependent phosphatase 1	Q9D967	Mdp1	4	0	0	0	22	14	0	0	3	0	0	0	0
Epididymal secretory protein E1	Q9Z0J0	Npc2	19	0	4	23	26	18	32	0	31	2	1	0	1
OCIA domain-containing protein 1	Q9CRD0	Ociad1	34	0	1	0	0	26	0	0	0	0	0	0	0
Acylpyruvase FAHD1, mitochondrial	Q8R0F8	Fahd1	75	16	87	82	7	30	27	6	25	0	0	0	0
Ras-related protein Rab-3B	Q9CZT8	Rab3b	42	59	29	44	107	32	40	17	40	2	12	9	7
Lecithin retinol acyltransferase	Q9JI60	Lrat	0	0	0	0	0	2	0	0	0	0	0	0	0
Protein 1810009J06Rik	Q9CPN7	1810009J06Rik	7	9	54	45	27	28	44	3	45	13	14	26	26
V-type proton ATPase subunit D	P57746	Atp6v1d	5	0	0	10	10	2	0	0	0	0	0	0	0
Chemokine (C-X-C motif) ligand 7, isoform CRA_b	Q9EQI5	Ppbp	1	5	2	1	90	2	4	187	11	6	14	8	16
Ras-related protein Rab-27A	Q9ERI2	Rab27a	38	52	23	37	113	31	27	12	30	2	10	8	6
Major prion protein	P04925	Prnp	2	4	0	0	0	0	1	0	0	0	0	0	0
40S ribosomal protein S23	P62267	RPS23	14	1	16	24	9	60	7	0	0	25	2	2	0
UDP-N-acetylglucosamine transferase subunit ALG14 homolog	Q9D081	Alg14	0	0	1	0	0	1	0	0	0	0	0	0	0
Glutathione peroxidase 7	Q99LJ6	Gpx7	5	0	0	0	0	1	2	0	0	0	0	0	0
Coiled-coil domain-containing protein 127	Q3TC33	Ccdc127	3	0	0	0	0	5	0	0	0	0	0	0	0
Derlin-1	Q99J56	Derl1	4	2	0	0	3	15	0	0	0	0	0	0	0
Cysteine-rich protein 2	Q9DCT8	Crip2	17	4	16	5	0	11	80	0	27	0	0	0	0
Ras-related protein Rab-6A	P35279	Rab6a	55	55	27	45	125	45	42	12	34	4	13	10	6
Ubiquitin-40S ribosomal protein S27a	P62983	Rps27a	206	625	97	111	578	147	92	94	121	9	30	27	37
GrpE protein homolog 1, mitochondrial	Q99LP6	Grpel1	129	0	9	18	24	31	5	0	13	0	0	0	0
Protein transport protein Sec61 subunit beta	Q9CQS8	Sec61b	7	0	0	4	3	27	0	0	1	0	0	0	0
Mitochondrial import receptor subunit TOM20 homolog	Q9DCC8	Tomm20	3	0	0	0	0	3	0	0	0	0	0	0	0
Chymopasin	Q9ER05	Ctrl	0	0	1	0	0	6	0	0	125	0	0	1	0
Carbonic anhydrase 13	Q9D6N1	Ca13	4	0	0	0	0	0	1	0	2	0	0	0	0
Pterin-4-alpha-carbinolamine dehydratase	P61458	Pcbd1	3	0	1	36	2	73	5	0	18	0	0	0	0
Guanine nucleotide-binding protein G(I)/G(S)/G(O) subunit gamma-12	Q9DAS9	Gng12	11	0	1	21	12	12	4	4	2	0	0	0	0
Stefin-3	P35173	Stfa3	0	0	0	0	7	0	0	0	1	0	0	0	0
Synaptojanin-2-binding protein	Q9D6K5	Synj2bp	2	0	0	1	1	21	0	0	0	0	0	0	0
Protein NATD1	Q9DBW3	Gtlf3b	0	0	0	0	0	0	1	0	1	0	0	0	0
39S ribosomal protein L17, mitochondrial	Q9D8P4	Mrpl17	11	0	0	12	3	8	0	0	0	0	0	0	0
D-tyrosyl-tRNA(Tyr) deacylase 1	Q9DD18	Dtd1	3	5	0	1	7	7	3	0	7	0	0	0	0
MCG6979, isoform CRA_a	Q8R3W2	0610009B22Rik	2	0	0	0	2	0	0	0	0	0	0	0	0
Splicing factor 3B subunit 6	P59708		0	0	0	1	25	8	0	0	1	0	0	0	0
Thioredoxin domain-containing protein 12	Q9CQU0	Txndc12	2	0	3	7	6	9	3	0	8	0	0	0	0
Aurora kinase A-interacting protein	Q9DCJ7	Aurkaip1	0	0	0	1	0	2	0	0	0	0	0	0	0
H/ACA ribonucleoprotein complex subunit 1	Q9CY66	Gar1	4	0	0	3	24	7	0	0	0	0	0	0	0
U6 snRNA-associated Sm-like protein LSm7	Q9CQQ8	Lsm7	2	0	0	3	7	1	5	0	7	0	0	0	0
UPF0562 protein C7orf55 homolog	Q9CR13		4	0	0	3	0	3	0	0	0	0	0	0	0
SAP domain-containing ribonucleoprotein	Q9D1J3	Sarnp	0	0	0	0	0	0	4	0	13	0	0	0	0
Coiled-coil-helix-coiled-coil-helix domain-containing protein 1	Q9CQA6	Chchd1	1	0	0	0	0	2	0	0	0	0	0	0	0
Josephin-2	Q9CR30	Josd2	2	0	1	0	1	0	1	0	0	0	0	0	0
28S ribosomal protein S36, mitochondrial	Q9CQX8	Mrps36	13	0	0	0	0	0	0	0	0	0	0	0	0
Eukaryotic translation elongation factor 1 epsilon-1	Q9D1M4	Eef1e1	6	0	0	2	8	7	1	0	7	0	0	0	0
Adaptin ear-binding coat-associated protein 2	Q9D1J1	Necap2	3	3	0	0	15	0	1	0	7	0	0	0	0
DnaJ homolog subfamily C member 15	Q78YY6	Dnajc15	5	0	0	0	0	2	0	0	0	0	0	0	0
Transmembrane protein 14C	Q9CQN6	Tmem14c	51	27	0	0	2	23	0	0	0	1	0	0	0
Ubiquitin-fold modifier-conjugating enzyme 1	Q9CR09	Ufc1	4	0	0	0	9	4	0	0	1	0	0	0	0
6-phosphogluconolactonase	Q9CQ60	Pgls	59	80	18	2	61	32	25	0	14	3	5	4	0
N-acetyltransferase 9	Q3UG98	Nat9	0	0	1	1	0	0	11	0	4	0	0	0	0
EKC/KEOPS complex subunit Lage3	Q9CR70	Lage3	0	0	0	0	1	3	0	0	0	0	0	0	0
COMM domain-containing protein 4	Q9CQ02	Commd4	5	0	0	0	5	7	0	0	1	0	0	0	0
Acylphosphatase-1	P56376	Acyp1	8	5	6	4	15	3	4	5	3	1	0	0	0
39S ribosomal protein L35, mitochondrial	Q9CQL6	Mrpl35	0	0	0	3	0	2	0	0	0	0	0	0	0
THO complex subunit 7 homolog	Q7TMY4	Thoc7	0	0	0	0	6	0	0	0	0	0	0	0	0
Methylsterol monooxygenase 1	Q9CRA4	Msmo1	0	0	0	0	0	7	0	0	0	0	0	0	0
Transmembrane protein 9	Q9CR23	Tmem9	2	0	0	0	0	2	0	0	0	0	0	0	0
28S ribosomal protein S16, mitochondrial	Q9CPX7	Mrps16	3	0	0	2	0	4	1	0	0	0	1	0	0
RNA-binding protein PNO1	Q9CPS7	Pno1	1	0	0	0	1	1	0	0	0	0	0	0	0
28S ribosomal protein S17, mitochondrial	Q9CQE3	Mrps17	4	0	0	3	0	9	0	0	0	0	0	0	0
Transmembrane protein 126A	Q9D8Y1	Tmem126a	9	0	0	0	0	11	0	0	0	0	0	0	0
Cytochrome c oxidase assembly protein COX16 homolog, mitochondrial	Q9CR63	Cox16	0	0	0	0	0	5	0	0	0	0	0	0	0
Uncharacterized protein C11orf98 homolog	Q9D937	1810009A15Rik	0	0	0	3	0	3	0	0	0	0	0	0	0
Foveolin	Q53YU8	Gkn1	0	0	0	0	0	0	0	0	0	1	0	0	1
Colipase	Q9CQC2	Clps	0	0	0	0	0	1	0	0	11	0	0	0	0
Small integral membrane protein 8	Q9CQQ0	Smim8	0	0	0	1	0	2	0	0	0	0	0	0	0
28S ribosomal protein S14, mitochondrial	Q9CR88	Mrps14	3	0	0	4	0	9	0	0	0	0	0	0	0
Oligosaccharyltransferase complex subunitTC	Q78XF5	OSTC	0	0	0	1	1	14	0	0	0	0	0	0	0
Nucleoside diphosphate-linked moiety X motif 8, mitochondrial	Q9CR24	Nudt8	17	0	0	5	0	4	0	0	0	0	0	0	0
Histone chaperone ASF1A	Q9CQE6	Asf1a	0	0	0	0	2	0	0	0	0	0	0	0	0
39S ribosomal protein L11, mitochondrial	Q9CQF0	Mrpl11	32	0	6	11	9	12	0	0	0	0	0	0	0
Migration and invasion enhancer 1	Q9CQ86	Mien1	0	0	2	3	3	4	2	0	1	0	0	0	0
Oxidoreductase-like domain-containing protein 1	Q9CR10	Oxld1	1	0	0	0	1	0	0	0	0	0	0	0	0
Mitochondrial fission 1 protein	Q9CQ92	Fis1	8	2	10	18	45	19	13	0	8	0	1	0	0
Microsomal glutathione S-transferase 3	Q9CPU4	Mgst3	3	1	4	3	0	15	0	0	0	0	0	0	0
Mitochondrial import inner membrane translocase subunit TIM16	Q9CQV1	Pam16	5	1	0	0	0	10	0	0	0	0	0	0	0
Serine/arginine-rich splicing factor 9	Q9D0B0	Srsf9	1	0	0	1	0	0	2	0	5	0	0	0	0
60S ribosomal protein L36a	P83882	RPL36A	8	1	6	17	9	21	3	0	1	0	0	0	0
Protein FAM136A	Q9CR98	Fam136a	1	0	7	10	3	12	3	0	8	0	0	0	0
60S ribosomal protein L35	Q6ZWV7	Rpl35	1	0	3	13	8	15	2	0	2	0	0	0	0
39S ribosomal protein L51, mitochondrial	Q9CPY1	Mrpl51	4	0	0	2	0	2	0	0	0	0	0	0	0
NADH dehydrogenase [ubiquinone] 1 beta subcomplex subunit 3	Q9CQZ6	Ndufb3	6	0	7	8	0	19	0	0	0	0	0	0	0
Transcription elongation factor A N-terminal and central domain-containing protein 2	Q8R2M0	Tceanc2	0	0	0	0	2	0	0	0	0	0	0	0	0
Protein NipSnap homolog 3B	Q9CQE1	Nipsnap3b	14	0	9	18	25	26	16	0	27	0	0	0	0
Protein FAM107B	Q3TGF2	Fam107b	0	0	0	0	1	0	0	0	3	0	0	0	0
Cytochrome c oxidase subunit 6B1	P56391	Cox6b1	80	0	114	110	12	60	34	1	27	0	0	0	0
Cancer-related nucleoside-triphosphatase homolog	Q9CQA9	Ntpcr	0	0	0	0	3	1	0	0	0	0	0	0	0
Cytochrome b-c1 complex subunit 10	Q9CPX8	Uqcr11	0	0	0	0	0	1	0	0	0	0	0	0	0
Transmembrane and immunoglobulin domain-containing protein 1	Q9D7L8	Tmigd1	0	0	0	8	0	0	0	0	0	0	0	0	0
Signal peptidase complex subunit 2	Q9CYN2	Spcs2	11	1	0	0	3	7	0	0	0	0	0	0	0
Diphthine--ammonia ligase	Q9CQ28	Dph6	0	0	0	0	1	0	0	0	0	0	0	0	0
Cytochrome b-c1 complex subunit Rieske, mitochondrial	Q9CR68	Uqcrfs1	517	0	113	84	29	93	36	0	6	1	0	1	0
ER membrane protein complex subunit 2	Q9CRD2	Emc2	11	0	0	2	0	5	0	0	0	0	0	0	0
Acyl-coenzyme A thioesterase 13	Q9CQR4	Acot13	34	2	8	5	9	20	0	0	1	0	0	0	0
Transmembrane protein 223	Q9CQE2	Tmem223	2	0	0	0	0	3	0	0	0	0	0	0	0
Cytochrome b5	P56395	Cyb5a	6	3	5	13	12	77	9	0	4	1	0	0	0
Histidine triad nucleotide-binding protein 3	Q9CPS6	Hint3	2	0	0	0	2	8	0	0	0	0	0	0	0
Ras-related protein Rab-27B	Q99P58	Rab27b	38	53	25	37	216	32	31	34	30	3	14	16	6
Calcium-regulated heat stable protein 1	Q9CR86	Carhsp1	13	32	7	8	3	11	11	0	14	0	0	0	0
Eukaryotic translation initiation factor 4E type 3	Q9DBB5	Eif4e3	4	0	0	0	5	0	0	0	0	0	0	0	0
Protein syndesmos	Q8VHN8	Nudt16l1	2	0	0	0	30	1	2	0	1	0	0	0	0
Vacuolar protein sorting-associated protein 28 homolog	Q9D1C8	Vps28	6	0	0	1	7	5	1	0	5	0	0	0	0
NADH dehydrogenase [ubiquinone] 1 beta subcomplex subunit 7	Q9CR61	Ndufb7	7	0	9	25	3	56	0	0	0	0	0	0	0
Ras-related protein Rab-5A	Q9CQD1	Rab5a	75	75	12	65	75	37	42	4	34	3	4	3	0
Alpha-soluble NSF attachment protein	Q9DB05	Napa	34	97	0	9	51	22	5	0	2	3	0	0	0
Coiled-coil domain-containing protein 43	Q9CR29	Ccdc43	0	0	0	0	0	0	0	1	3	0	0	0	0
60S ribosomal protein L11	Q9CXW4	RPL11	34	1	17	36	69	30	14	0	5	0	0	0	0
HIG1 domain family member 2A	Q9CQJ1	Higd2a	3	0	0	0	0	0	0	0	0	0	0	0	0
Ribonuclease P protein subunit p14	Q9CQH8	Rpp14	0	0	0	0	2	1	0	0	0	0	0	0	0
60S ribosomal protein L14	Q9CR57	Rpl14	59	3	10	31	32	48	4	0	0	0	0	0	0
Tetraspanin-31	Q9CQ88	Tspan31	4	0	0	1	0	13	0	0	0	0	0	0	0
ATP synthase subunit epsilon, mitochondrial	P56382	Atp5e	6	0	12	16	11	10	5	8	6	0	0	0	0
NADH dehydrogenase [ubiquinone] 1 alpha subcomplex subunit 6	Q9CQZ5	Ndufa6	18	0	16	18	1	23	2	0	0	0	0	0	0
PDZK1-interacting protein 1	Q9CQH0	Pdzk1ip1	0	0	0	47	0	1	0	0	0	0	0	0	0
Prefoldin 1	Q9CQF7	Pfdn1	2	0	5	4	3	1	3	2	8	0	0	0	0
NADH dehydrogenase [ubiquinone] 1 beta subcomplex subunit 8, mitochondrial	Q9D6J5	Ndufb8	53	0	6	10	1	27	0	0	0	0	0	0	0
60S ribosomal protein L37	Q9D823	RPL37	0	0	0	1	0	1	0	0	0	0	0	0	0
28S ribosomal protein S24, mitochondrial	Q9CQV5	Mrps24	6	0	0	1	0	8	0	0	0	0	0	0	0
Phenazine biosynthesis-like domain-containing protein 2	Q9CXN7	Pbld2	4	0	26	85	0	128	13	0	21	2	1	0	0
N-acylneuraminate-9-phosphatase	Q9CPT3	Nanp	1	21	0	0	11	7	0	0	0	0	0	0	0
UPF0687 protein C20orf27 homolog	Q9D1K7		6	30	0	3	5	3	0	0	1	1	0	0	0
39S ribosomal protein L10, mitochondrial	Q3TBW2	Mrpl10	20	0	0	2	0	3	0	0	0	0	0	0	0
Microtubule-associated proteins 1A/1B light chain 3B	Q9CQV6	Map1lc3b	1	0	2	3	1	2	3	0	4	0	0	0	0
Endoplasmic reticulum-Golgi intermediate compartment protein 1	Q9DC16	Ergic1	9	0	0	0	0	8	0	0	0	0	0	0	0
Cytochrome b-c1 complex subunit 7	Q9CQB4	Uqcrb	41	0	77	47	1	44	10	0	5	0	0	0	0
Kidney mitochondrial carrier protein 1	Q9CR58	Slc25a30	0	0	0	0	0	1	0	0	0	0	0	0	0
39S ribosomal protein L49, mitochondrial	Q9CQ40	Mrpl49	6	0	0	3	0	4	0	0	1	0	0	0	0
Transcription elongation factor B polypeptide 2	P62869	Tceb2	12	3	9	17	34	15	9	0	23	0	2	0	0
Multifunctional methyltransferase subunit TRM112-like protein	Q9DCG9	Trmt112	2	0	0	2	10	3	4	0	8	0	0	0	1
39S ribosomal protein L18, mitochondrial	Q9CQL5	Mrpl18	16	0	3	13	1	8	0	0	0	0	0	0	0
Protein PBDC1	Q9D0B6	Pbdc1	3	8	0	0	29	0	1	0	6	0	0	0	0
DNA-directed RNA polymerase II subunit RPB7	P62488	POLR2G	1	0	0	1	13	1	1	0	0	0	0	0	0
Protein jagunal homolog 1	Q5XKN4	Jagn1	5	0	0	2	2	11	0	0	0	0	0	0	0
Cyclin-dependent kinase 2-associated protein 2	Q9CPY4	Cdk2ap2	0	0	0	0	2	0	0	0	0	0	0	0	0
Protein RER1	Q9CQU3	Rer1	3	0	0	0	0	12	0	0	0	0	0	0	0
Ribosomal protein 63, mitochondrial	Q9CQF8	Mrpl57	2	0	0	0	0	5	0	0	0	0	0	0	0
Ras-related protein Rab-32	Q9CZE3	Rab32	1	0	0	3	78	14	6	5	3	0	2	1	0
Uncharacterized protein C6orf203 homolog	Q9CQF4		17	0	6	5	4	6	3	0	4	2	0	0	0
Regulator of G-protein signaling 10	Q9CQE5	Rgs10	3	2	0	0	10	0	5	38	34	0	0	0	0
Chymotrypsin-like elastase family member 3B	Q9CQ52	Cela3b	0	0	0	0	0	2	0	0	159	0	0	1	0
NEDD8-conjugating enzyme UBE2F	Q9CY34	Ube2f	0	0	0	0	4	0	0	0	0	0	0	0	0
40S ribosomal protein S27-like	Q6ZWY3	RPS27L	25	4	7	7	8	47	6	0	1	0	0	0	0
Tubulin polymerization-promoting protein family member 3	Q9CRB6	Tppp3	12	0	4	3	2	0	51	0	7	0	0	0	0
39S ribosomal protein L19, mitochondrial	Q9D338	Mrpl19	12	0	2	6	5	12	0	0	0	0	0	0	0
rRNA methyltransferase 2, mitochondrial	Q9CPY0	Ftsj2	5	0	0	0	0	0	0	0	0	0	0	0	0
60S ribosomal protein L22-like 1	Q9D7S7	Rpl22l1	1	0	0	4	3	5	0	0	4	0	0	0	0
ER membrane protein complex subunit 4	Q9CZX9	Emc4	11	0	0	1	0	11	0	0	0	0	0	0	0
Putative glutathione-specific gamma-glutamylcyclotransferase 2	Q9CQG1	Chac2	2	0	2	5	1	14	2	0	2	0	0	0	0
UPF0568 protein C14orf166 homolog	Q9CQE8		15	0	6	22	24	13	16	0	26	0	0	0	0
ATP synthase subunit s, mitochondrial	Q9CRA7	Atp5s	6	0	0	0	0	0	0	0	0	0	0	0	0
Actin-related protein 2/3 complex subunit 4	P59999	ARPC4	54	18	4	20	122	32	8	30	28	7	14	10	11
Nuclear cap-binding protein subunit 2	Q9CQ49	Ncbp2	1	0	0	1	10	5	1	0	9	0	0	0	0
RING finger and CHY zinc finger domain-containing protein 1	Q9CR50	Rchy1	1	0	0	0	4	1	1	0	1	0	0	0	0
Thioredoxin domain-containing protein 17	Q9CQM5	Txndc17	6	0	13	21	10	11	14	0	22	0	0	0	0
MICOS complex subunit Mic27	Q78IK4	Apool	67	0	0	6	1	31	0	0	0	0	0	0	0
YEATS domain-containing protein 4	Q9CR11	Yeats4	0	0	0	0	3	0	0	0	0	0	0	0	0
Glycine cleavage system H protein, mitochondrial	Q91WK5	Gcsh	4	0	2	7	0	8	0	0	1	0	0	0	0
Ubiquitin thioesterase OTUB2	Q9CQX0	Otub2	1	7	0	0	0	2	1	0	0	1	0	0	0
Density-regulated protein	Q9CQJ6	Denr	1	8	0	2	1	4	7	0	17	0	0	0	0
NADH dehydrogenase [ubiquinone] 1 beta subcomplex subunit 2, mitochondrial	Q9CPU2	Ndufb2	13	0	0	0	0	4	0	0	0	0	0	0	0
NADH dehydrogenase [ubiquinone] 1 alpha subcomplex subunit 5	Q9CPP6	Ndufa5	51	0	29	22	1	34	2	0	4	0	0	0	0
Ribonuclease H2 subunit C	Q9CQ18	Rnaseh2c	0	0	0	0	8	1	0	0	1	0	0	0	0
Cleavage and polyadenylation specificity factor subunit 5	Q9CQF3	Nudt21	7	0	6	18	28	9	24	0	48	0	0	0	0
H/ACA ribonucleoprotein complex subunit 2	Q9CRB2	Nhp2	3	0	0	3	19	9	0	0	5	0	0	0	0
Replication protein A 14 kDa subunit	Q9CQ71	Rpa3	0	0	0	0	13	3	0	0	5	0	0	0	0
Protein FAM195A	Q9CQB2	Fam195a	3	0	0	0	0	0	0	0	0	0	0	0	0
MIP18 family protein FAM96A	Q9DCL2	Fam96a	1	2	0	3	0	2	0	0	2	0	0	0	0
Ecto-ADP-ribosyltransferase 4	Q9CRA0	Art4	0	6	0	0	0	0	1	0	0	0	0	0	0
CCR4-NOT transcription complex subunit 8	Q9D8X5	Cnot8	0	0	0	0	2	0	0	0	0	0	0	0	0
MCG134196	Q9D7P3	Krtap4-13	0	0	8	0	0	0	0	0	0	0	0	0	1
EF-hand domain-containing protein D1	Q9D4J1	Efhd1	1	0	3	7	5	0	7	0	15	0	0	0	0
Charged multivesicular body protein 5	Q9D7S9	Chmp5	0	0	0	1	0	0	4	0	5	0	0	0	0
Histone H2B type 3-A	Q9D2U9	Hist3h2ba	14	0	35	72	491	45	28	10	32	0	13	6	6
40S ribosomal protein S10	P63325	Rps10	77	0	14	64	13	96	19	0	16	0	0	0	0
Protein Hikeshi	Q9DD02	L7rn6	2	0	0	0	9	2	1	0	1	0	0	0	0
Histone H1.4	P43274	Hist1h1e	14	0	11	47	270	12	8	6	9	0	2	1	3
Ras-related protein Rab-3C	P62823	Rab3c	47	64	30	46	117	35	41	17	42	3	14	9	7
Interferon-induced transmembrane protein 2	Q99J93	Ifitm2	1	0	0	3	0	8	2	0	0	0	0	0	0
Heat shock protein beta-8	Q9JK92	Hspb8	2	0	3	0	0	3	1	0	0	0	0	0	0
Complement C1q tumor necrosis factor-related protein 3	Q9ES30	C1qtnf3	0	0	0	0	0	0	1	0	0	5	8	5	6
Toll-interacting protein	Q9QZ06	Tollip	6	3	2	10	8	7	13	1	15	0	0	1	0
Protein SET	Q9EQU5	Set	6	0	12	18	28	7	11	0	42	0	0	0	0
T-cell surface glycoprotein CD3 eta chain	P29020	Cd247	0	0	0	0	1	0	0	0	0	0	0	0	0
Ragulator complex protein LAMTOR2	Q9JHS3	Lamtor2	5	0	0	0	16	3	2	1	2	0	0	0	0
Ufm1-specific protease 1	Q9CZP0	Ufsp1	0	0	0	0	0	0	2	0	0	0	0	0	0
Ribonuclease P protein subunit p20	Q9DCH2	Pop7	0	0	0	0	1	2	0	0	0	0	0	0	0
S-formylglutathione hydrolase	Q9R0P3	Esd	66	268	111	224	90	121	138	188	120	8	12	12	6
DnaJ homolog subfamily C member 12	Q9R022	Dnajc12	0	0	0	10	0	0	0	0	0	0	0	0	0
Golgi phosphoprotein 3	Q9CRA5	Golph3	5	0	0	0	9	5	0	0	0	0	0	0	0
Fatty acid-binding protein, adipocyte	P04117	Fabp4	846	13	389	238	5	53	191	5	60	15	8	2	4
60S ribosomal protein L9	P51410	Rpl9	90	6	26	43	26	50	14	0	8	0	0	0	0
Riboflavin kinase	Q8CFV9	Rfk	2	0	0	9	2	3	0	0	0	0	0	0	0
PRA1 family protein 3	Q8R5J9	Arl6ip5	8	0	0	1	11	17	2	0	0	0	0	0	0
Protein Sval2	Q99N75	Sval2	0	0	0	0	0	0	0	0	0	0	4	0	0
Cysteine dioxygenase type 1	P60334	Cdo1	6	9	0	1	9	12	5	0	0	0	0	0	0
Cation-dependent mannose-6-phosphate receptor	P24668	M6pr	3	0	0	5	3	8	4	0	4	0	0	0	0
Glutathione peroxidase 3	P46412	Gpx3	52	4	35	57	5	19	35	0	15	237	91	91	80
60S ribosomal protein L35a	O55142	Rpl35a	8	2	10	13	7	20	6	0	2	0	0	0	0
Ras-related protein Rab-3D	P35276	Rab3d	53	67	33	44	142	34	50	72	50	2	17	13	9
Secreted phosphoprotein 24	Q8K1I3	Spp2	7	0	0	1	0	0	0	0	0	54	11	12	14
Leucine zipper transcription factor-like protein 1	Q9JHQ5	Lztfl1	0	0	0	2	1	1	1	0	5	0	0	0	0
Peptidyl-prolyl cis-trans isomerase FKBP11	Q9D1M7	Fkbp11	1	0	0	0	0	6	0	0	0	0	0	0	0
V-type proton ATPase subunit G 1	Q9CR51	Atp6v1g1	4	0	0	9	2	2	2	0	2	0	0	0	0
Chloride intracellular channel protein 1	Q9Z1Q5	Clic1	27	5	6	29	218	15	32	52	62	5	10	12	2
Oxidoreductase HTATIP2	Q9Z2G9	Htatip2	6	0	0	0	7	7	0	0	0	0	0	0	0
AN1-type zinc finger protein 6	Q9DCH6	Zfand6	2	0	0	0	0	2	4	0	7	0	0	0	0
Eukaryotic translation initiation factor 4H	Q9WUK2	Eif4h	3	0	16	10	11	13	38	1	34	0	0	0	0
Derlin-2	Q8BNI4	Derl2	0	0	0	0	0	9	0	0	0	0	0	0	0
Vacuolar-sorting protein SNF8	Q9CZ28	Snf8	4	0	0	0	5	4	1	0	0	0	0	0	0
60S ribosomal protein L10	Q6ZWV3	RPL10	84	6	15	30	39	36	6	0	2	0	0	0	0
Sodium/potassium-transporting ATPase subunit gamma	Q04646	Fxyd2	0	0	0	21	0	1	0	0	0	0	0	0	0
Autophagy protein 5	Q99J83	Atg5	1	2	0	0	15	1	0	0	0	0	0	0	0
Cytochrome c oxidase subunit 6C	Q9CPQ1	Cox6c	155	16	11	8	2	39	3	2	0	0	1	0	0
Tetraspanin-4	Q9DCK3	Tspan4	0	0	0	1	0	2	0	0	0	0	0	0	0
Probable N-acetyltransferase CML3	Q9JIY8	Cml3	0	0	0	2	0	10	0	0	0	0	0	0	0
39S ribosomal protein L27, mitochondrial	Q99N92	Mrpl27	5	0	0	9	0	7	0	0	0	0	0	0	0
39S ribosomal protein L34, mitochondrial	Q99N91	Mrpl34	4	0	0	2	0	2	0	0	0	0	0	0	0
MCG124046	Q9Z1R9	Prss1	228	118	498	374	314	312	399	86	495	116	316	334	331
Inositol monophosphatase 2	Q91UZ5	Impa2	28	0	25	24	11	2	5	0	7	0	2	4	2
Estradiol 17-beta-dehydrogenase 11	Q9EQ06	Hsd17b11	6	0	0	6	6	56	0	0	0	0	0	0	0
Proline synthase co-transcribed bacterial homolog protein	Q9Z2Y8	Prosc	39	7	40	45	28	28	48	0	28	0	0	0	0
39S ribosomal protein L43, mitochondrial	Q5RL20	Mrpl43	1	0	0	6	1	9	0	0	0	0	0	0	0
Glutathione peroxidase 2	Q9JHC0	Gpx2	2	5	3	4	4	4	15	0	6	2	0	0	0
28S ribosomal protein S18a, mitochondrial	Q5U5I3	Mrps18a	12	0	0	3	0	8	0	0	1	0	0	0	0
28S ribosomal protein S21, mitochondrial	P58059	Mrps21	5	0	0	0	0	5	0	0	0	0	0	0	0
Histamine N-methyltransferase	Q91VF2	Hnmt	8	0	0	13	4	11	8	0	4	0	0	0	0
AP-4 complex subunit sigma-1	Q9WVL1	Ap4s1	0	0	0	0	0	1	0	0	0	0	0	0	0
SH3 domain-binding glutamic acid-rich-like protein 3	Q91VW3	Sh3bgrl3	3	1	3	2	40	2	2	17	6	1	2	0	1
Ubiquitin-conjugating enzyme E2 N	P61089	UBE2N	13	42	8	14	66	31	12	5	15	5	5	9	2
Coiled-coil-helix-coiled-coil-helix domain-containing protein 2	Q9D1L0	Chchd2	6	0	9	1	0	8	2	0	5	0	0	0	0
40S ribosomal protein S2	P25444	Rps2	47	16	21	56	62	69	16	0	4	0	0	0	0
Ovarian cancer-associated gene 2 protein homolog	Q9D7E3	Ovca2	3	1	0	0	6	3	1	0	0	0	1	0	0
Myeloid-derived growth factor	Q9CPT4	D17Wsu104e	8	0	13	13	12	14	15	6	24	0	2	0	1
60S ribosomal protein L24	Q8BP67	RPL24	39	0	8	25	11	42	8	0	0	0	0	0	0
Protein phosphatase 1 regulatory subunit 11	A5A4Y9	Ppp1r11	1	0	1	1	0	0	7	0	8	0	0	0	0
Elongation of very long chain fatty acids protein 6	Q920L5	Elovl6	4	0	0	0	0	1	0	0	0	0	0	0	0
Acidic leucine-rich nuclear phosphoprotein 32 family member B	Q9EST5	Anp32b	22	5	27	35	57	25	43	1	80	1	0	0	0
Caveolin-2	Q9WVC3	Cav2	10	0	0	0	0	0	5	0	0	0	0	0	0
Protein phosphatase inhibitor 2	Q9DCL8	Ppp1r2	0	0	2	1	0	0	1	0	1	0	0	0	0
NADH dehydrogenase [ubiquinone] 1 subunit C2	Q9CQ54	Ndufc2	26	0	5	22	0	40	0	0	0	0	0	0	0
Chloride channel, nucleotide-sensitive, 1A	Q923F1	Clns1a	1	8	0	0	2	0	0	0	0	0	0	0	0
Protein phosphatase 1 regulatory subunit 14C	Q8R4S0	Ppp1r14c	0	0	3	0	0	0	2	0	0	0	0	0	0
39S ribosomal protein L16, mitochondrial	Q99N93	Mrpl16	19	0	0	1	0	9	1	0	0	0	0	0	0
Coactosin-like protein	Q9CQI6	Cotl1	17	4	6	40	265	18	39	23	105	5	15	13	9
Glycine N-acyltransferase-like protein Keg1	Q9DCY0	Keg1	0	0	0	60	0	35	0	0	0	0	0	0	0
Endoplasmic reticulum resident protein 29	P57759	Erp29	18	3	8	29	54	20	27	25	41	0	0	1	0
CD81 antigen	P35762	Cd81	20	0	1	13	0	11	3	0	3	0	0	0	0
Nicotinate-nucleotide pyrophosphorylase [carboxylating]	Q91X91	Qprt	1	0	0	34	0	61	0	0	0	0	0	0	0
LYR motif-containing protein 5	Q91V16	Lyrm5	8	0	3	3	0	6	0	0	0	0	0	0	0
Transmembrane protein 97	Q8VD00	Tmem97	1	0	0	0	0	8	0	0	0	0	0	0	0
ER membrane protein complex subunit 7	Q9EP72	Emc7	10	0	0	2	0	14	0	0	0	0	0	0	0
Protein MEMO1	Q91VH6	Memo1	21	40	54	37	16	19	50	14	51	1	0	0	0
StAR-related lipid transfer protein 4	Q80SX0	Stard4	0	0	0	0	0	5	0	0	0	0	0	0	0
Syntaxin-12	Q9ER00	Stx12	10	6	0	6	0	7	9	1	4	0	0	0	0
Phosphoserine phosphatase	Q99LS3	Psph	23	6	0	1	17	3	0	0	2	2	0	0	0
Mitochondrial intermembrane space import and assembly protein 40	Q8VEA4	Chchd4	9	0	0	6	1	0	0	0	0	0	0	0	0
ER lumen protein-retaining receptor 1	Q99JH8	Kdelr1	0	0	0	0	0	8	0	0	0	0	0	0	0
U6 snRNA phosphodiesterase	Q91W78	Usb1	0	0	0	0	4	0	0	0	0	0	0	0	0
U3 small nucleolar ribonucleoprotein protein IMP3	Q921Y2	Imp3	0	0	0	0	2	1	0	0	0	0	0	0	0
Apolipoprotein N, isoform CRA_a	G3X9D6	Apon	0	0	0	1	0	1	0	0	0	29	17	9	10
CDGSH iron-sulfur domain-containing protein 1	Q91WS0	Cisd1	38	0	12	20	0	59	0	0	0	0	0	0	0
Transmembrane emp24 domain-containing protein 4	Q8R1V4	Tmed4	6	0	0	1	0	13	0	0	0	0	0	0	0
Pyridoxine-5'-phosphate oxidase	Q91XF0	Pnpo	17	64	30	17	13	23	28	8	26	4	0	0	0
1,2-dihydroxy-3-keto-5-methylthiopentene dioxygenase	Q99JT9	Adi1	6	0	4	11	15	31	3	0	7	0	0	0	0
Dual specificity protein phosphatase 22	Q99N11	Dusp22	0	0	0	0	1	2	0	0	0	0	0	0	0
Peptidyl-prolyl cis-trans isomerase F, mitochondrial	Q99KR7	Ppif	46	0	91	55	71	37	25	72	37	0	0	0	0
NADH dehydrogenase [ubiquinone] iron-sulfur protein 5	Q99LY9	Ndufs5	11	0	19	16	1	16	4	0	1	0	0	0	0
Tumor necrosis factor alpha-induced protein 8	Q921Z5	Tnfaip8	6	0	0	4	23	0	1	0	5	0	0	0	0
Proteasome assembly chaperone 2	Q9EST4	Psmg2	3	3	1	2	9	10	2	0	7	0	0	0	0
Transmembrane protein 109	Q3UBX0	Tmem109	13	0	0	1	3	5	1	0	0	0	0	0	0
Ubiquitin thioesterase OTUB1	Q7TQI3	Otub1	17	32	0	0	81	15	0	0	2	2	1	0	0
Cytoglobin	Q9CX80	Cygb	21	0	3	0	0	7	8	0	5	0	0	0	0
SNARE-associated protein Snapin	Q9Z266	Snapin	0	0	0	1	3	2	0	0	3	0	0	0	0
Rho-related GTP-binding protein RhoU	Q9EQT3	Rhou	0	0	1	1	6	2	4	0	3	0	1	0	0
Exosome complex component RRP46	Q9CRA8	Exosc5	0	0	0	0	9	1	0	0	1	0	0	0	0
ATP synthase subunit O, mitochondrial	Q9DB20	Atp5o	109	0	50	53	44	84	10	6	3	0	0	0	0
ES1 protein homolog, mitochondrial	Q9D172	D10Jhu81e	422	0	31	82	27	66	25	13	11	0	0	0	0
5'(3')-deoxyribonucleotidase, mitochondrial	Q8VCE6	Nt5m	2	0	1	5	0	0	0	0	0	0	0	0	0
Proteasome activator complex subunit 2	P97372	Psme2	26	70	0	2	171	50	5	0	21	2	2	1	0
MOB kinase activator 2	Q8VI63	Mob2	1	0	0	0	11	3	0	0	0	0	0	0	0
Pre-mRNA-splicing factor ISY1 homolog	Q69ZQ2	Isy1	0	0	0	0	0	0	0	0	1	0	0	0	0
39S ribosomal protein L20, mitochondrial	Q9CQL4	Mrpl20	3	0	0	5	0	8	0	0	0	0	0	0	0
Ribonuclease P/MRP protein subunit POP5	Q9DB28	Pop5	0	0	0	0	0	1	0	0	0	0	0	0	0
Plasmolipin	Q9DCU2	Pllp	0	0	0	1	0	0	0	0	0	0	0	0	0
Tetratricopeptide repeat protein 36	Q8VBW8	Ttc36	0	0	0	0	0	23	0	0	0	0	0	0	0
Ras association domain-containing protein 3	Q99P51	Rassf3	0	0	0	0	1	0	0	0	0	0	0	0	0
Transmembrane protein 256	Q5F285	Tmem256	2	0	0	1	0	17	0	0	0	0	0	0	0
Tetratricopeptide repeat protein 1	Q91Z38	Ttc1	2	1	0	1	3	0	1	0	5	0	0	0	0
Biogenesis of lysosome-related organelles complex 1 subunit 5	Q8R015	Bloc1s5	3	0	0	1	3	0	0	0	1	0	1	0	0
Ubiquinone biosynthesis protein COQ7 homolog	P97478	Coq7	21	0	1	7	0	18	0	0	0	0	0	0	0
Ubiquitin-conjugating enzyme E2 G2	P60605	UBE2G2	0	0	0	0	2	4	0	0	0	0	0	0	0
Isochorismatase domain-containing protein 2A, mitochondrial	P85094	Isoc2a	103	0	2	78	10	56	5	0	1	0	0	0	0
Complement component C8 gamma chain	Q8VCG4	C8g	4	4	1	2	0	14	17	0	0	103	101	72	78
Heat shock protein beta-6	Q5EBG6	Hspb6	7	0	9	0	0	0	0	0	0	0	0	0	0
NADH dehydrogenase [ubiquinone] 1 beta subcomplex subunit 6	Q3UIU2	Ndufb6	12	0	14	26	1	47	0	0	0	0	0	1	0
Protein Cutal	Q9D1U5	D730039F16Rik	0	0	0	0	0	1	0	0	0	0	0	0	0
Dual specificity protein phosphatase 23	Q6NT99	Dusp23	1	0	0	3	2	12	0	0	0	0	0	0	0
Methylmalonyl-CoA epimerase, mitochondrial	Q9D1I5	Mcee	2	0	1	11	1	9	0	0	0	0	0	0	0
Complex I assembly factor TMEM126B, mitochondrial	Q9D1R1	Tmem126b	13	0	0	0	0	5	0	0	0	0	0	0	0
Serine/threonine-protein phosphatase PGAM5, mitochondrial	Q8BX10	Pgam5	2	0	0	3	11	6	0	0	0	0	0	0	0
MIT domain-containing protein 1	Q8VDV8	Mitd1	0	0	21	13	5	7	9	0	8	1	2	0	0
Cytidine deaminase	P56389	Cda	1	0	0	28	0	9	0	0	0	0	0	0	0
28 kDa heat- and acid-stable phosphoprotein	Q3UHX2	Pdap1	0	0	0	0	0	0	0	0	2	0	0	0	0
Natriuretic peptides A	P05125	Nppa	0	0	10	0	0	0	15	0	0	0	0	0	0
PTB-containing, cubilin and LRP1-interacting protein	Q3UBG2	Pid1	0	0	0	0	0	3	0	0	0	0	0	0	0
Trafficking protein particle complex subunit 6B	Q9D289	Trappc6b	2	0	0	1	10	11	0	0	1	0	0	0	0
Protein Tmem74b	A2AU34	5430405G05Rik	1	4	3	7	1	8	7	0	2	1	9	2	5
Small integral membrane protein 24	Q0VG18	Smim24	0	0	0	17	0	0	0	0	0	0	0	0	0
Protein phosphatase 1 regulatory subunit	A2AJW4	Ppp1r3d	4	0	0	0	3	0	0	0	0	0	0	1	0
Glucose-induced degradation protein 8 homolog	Q9D7M1	Gid8	1	0	0	0	0	1	0	0	1	0	0	0	0
Transmembrane protein 192	Q9CXT7	Tmem192	0	0	0	1	0	0	0	0	0	0	0	0	0
SPRY domain-containing protein 4	Q91WK1	Spryd4	5	0	1	15	5	12	0	0	0	0	0	0	0
Dolichol-phosphate mannosyltransferase subunit 3	Q9D1Q4	Dpm3	4	0	0	1	1	4	0	0	0	0	0	0	0
BolA-like protein 1	Q9D8S9	Bola1	4	0	13	7	3	10	12	1	13	0	0	0	0
Nucleoside diphosphate-linked moiety X motif 17	Q9CWD3	Nudt17	1	0	0	1	0	0	0	0	0	0	0	0	0
Probable tRNA(His) guanylyltransferase	Q9CY52	Thg1l	6	16	0	0	1	0	0	0	0	0	0	0	0
Probable RNA-binding protein EIF1AD	Q3THJ3	Eif1ad	0	0	0	0	1	0	0	0	1	0	0	0	0
Ras-like protein family member 12	Q08AT1	Rasl12	2	0	0	0	0	0	3	0	0	0	0	0	0
NADH dehydrogenase [ubiquinone] 1 beta subcomplex subunit 10	Q9DCS9	Ndufb10	175	0	17	20	4	38	0	0	0	0	0	0	0
UPF0585 protein C16orf13 homolog	Q9DCS2		18	4	0	6	15	38	4	0	3	0	0	0	0
MCG5603 (NADH dehydrogenase [ubiquinone] 1 alpha subcomplex subunit 11)	G5E814	Ndufa11	52	0	10	13	0	31	0	0	0	0	0	0	0
Uncharacterized protein C17orf99 homolog	Q9CX63		0	6	1	0	0	0	0	0	1	0	0	0	0
Peptidyl-prolyl cis-trans isomerase NIMA-interacting 4	Q9CWW6	Pin4	1	0	1	5	6	4	8	0	20	0	0	0	0
Pirin	Q9D711	Pir	3	0	5	7	0	8	26	0	6	0	0	0	0
Ras-related protein Rab-38	Q8QZZ8	Rab38	0	0	0	0	12	3	1	0	1	0	1	0	0
StAR-related lipid transfer protein 5	Q9EPQ7	Stard5	3	0	0	0	4	13	3	0	0	0	0	0	0
Gamma-glutamylcyclotransferase	Q9D7X8	Ggct	5	0	15	18	24	12	10	0	8	0	0	1	0
Cytochrome c oxidase assembly factor 3 homolog, mitochondrial	Q9D2R6	Coa3	8	0	0	1	0	11	0	0	0	0	0	0	0
Ribonuclease T2	Q9CQ01	Rnaset2	3	0	0	18	8	9	4	0	13	1	0	0	0
Ankyrin repeat and SOCS box protein 9	Q91ZT8	Asb9	1	0	0	5	0	0	0	0	0	0	0	0	0
Bax inhibitor 1	Q9D2C7	Tmbim6	0	0	0	0	0	19	0	0	0	0	0	0	0
Apolipoprotein O	Q9DCZ4	Apoo	10	0	4	6	0	18	0	0	0	0	0	0	0
Ras-related protein Rab-13	Q9DD03	Rab13	20	31	13	26	71	18	17	10	14	3	4	2	1
Putative L-aspartate dehydrogenase	Q9DCQ2	Aspdh	0	0	0	12	0	70	0	0	0	0	0	0	0
NADH dehydrogenase [ubiquinone] 1 alpha subcomplex subunit 8	Q9DCJ5	Ndufa8	140	0	17	25	4	43	1	0	0	0	0	0	0
39S ribosomal protein L14, mitochondrial	Q9D1I6	Mrpl14	6	0	0	0	0	6	0	0	0	0	0	0	0
Eukaryotic translation initiation factor 3 subunit K	Q9DBZ5	Eif3k	11	0	0	0	16	7	0	0	1	0	0	0	0
Mitotic spindle-associated MMXD complex subunit MIP18	Q9D187	Fam96b	0	0	0	0	1	3	0	0	0	0	0	0	0
Multivesicular body subunit 12A	Q78HU3	Mvb12a	0	0	0	0	3	0	0	0	0	0	0	0	0
Cystatin E/M	Q9D1B1	Cst6	0	0	0	1	0	1	0	0	0	11	9	8	11
Transmembrane emp24 domain-containing protein 10	Q9D1D4	Tmed10	22	2	1	11	10	38	0	0	0	0	0	0	0
Pre-mRNA-splicing factor SYF2	Q9D198	Syf2	0	0	0	0	0	0	0	0	1	0	0	0	0
Guanosine-3',5'-bis(diphosphate) 3'-pyrophosphohydrolase MESH1	Q9D114	Hddc3	11	0	5	5	2	2	5	0	5	0	0	0	0
Charged multivesicular body protein 2a	Q9DB34	Chmp2a	3	12	11	12	5	8	21	1	19	0	0	0	0
Glutaredoxin-related protein 5, mitochondrial	Q80Y14	Glrx5	14	0	7	15	11	13	2	2	13	0	0	0	0
Malignant T-cell-amplified sequence 1	Q9DB27	Mcts1	26	58	0	0	25	22	0	0	1	0	0	0	0
Iron-sulfur cluster assembly 1 homolog, mitochondrial	Q9D924	Isca1	5	0	10	11	0	3	5	0	12	0	0	0	0
Haloacid dehalogenase-like hydrolase domain-containing protein 3	Q9CYW4	Hdhd3	26	0	14	28	1	46	38	0	0	0	0	0	0
GTPase RhebL1	Q9D8T3	Rhebl1	0	0	0	1	0	12	0	0	0	0	0	0	0
PDZ domain-containing protein 11	Q9CZG9	Pdzd11	0	0	0	3	1	0	0	0	0	0	0	0	0
Type 2 phosphatidylinositol 4,5-bisphosphate 4-phosphatase	Q9CZX7	Tmem55a	0	0	0	0	0	2	0	0	0	0	0	0	0
Mitochondrial inner membrane protease subunit 1	Q9CQU8	Immp1l	0	0	0	0	0	1	0	0	0	0	0	0	0
39S ribosomal protein L30, mitochondrial	Q9D7N6	Mrpl30	0	0	0	7	0	5	0	0	0	0	0	0	0
Dual specificity protein phosphatase 3	Q9D7X3	Dusp3	24	0	0	2	13	9	9	3	4	0	0	4	0
Probable glutathione peroxidase 8	Q9D7B7	Gpx8	4	0	0	0	0	0	0	0	0	0	0	0	0
Protein C19orf12 homolog	Q8WUR0		1	0	0	1	2	15	0	0	1	0	0	0	0
Tumor necrosis factor alpha-induced protein 8-like protein 2	Q9D8Y7	Tnfaip8l2	0	0	0	0	14	0	0	0	4	0	0	0	0
Glyoxalase domain-containing protein 5	Q9D8I3	Glod5	0	0	0	22	0	0	0	0	0	0	0	0	0
Protein canopy homolog 3	Q9DAU1	Cnpy3	0	0	0	3	2	0	5	0	16	0	0	0	0
Dihydropteridine reductase	Q8BVI4	Qdpr	53	24	53	84	22	107	55	25	58	1	1	0	0
FUN14 domain-containing protein 1	Q9DB70	Fundc1	0	0	0	0	0	1	0	0	0	0	0	0	0
Trimeric intracellular cation channel type B	Q9DAV9	Tmem38b	7	0	0	0	0	11	0	0	0	0	0	0	0
Interferon-induced 35 kDa protein homolog	Q9D8C4	Ifi35	4	0	1	0	18	4	2	0	0	0	0	0	0
Protein FAM162A	Q9D6U8	Fam162a	7	0	0	5	0	22	0	0	0	0	0	0	0
Solute carrier family 25 member 35	Q5SWT3	Slc25a35	62	0	0	2	0	1	0	0	0	0	0	0	0
6.8 kDa mitochondrial proteolipid	P56379	Mp68	1	0	2	2	0	6	0	0	0	0	0	0	0
Iodotyrosine dehalogenase 1	Q9DCX8	Iyd	0	0	0	0	0	16	0	0	0	0	0	0	0
Mitochondrial pyruvate carrier 2	Q9D023	Mpc2	127	0	5	18	0	97	0	0	0	0	0	0	0
Actin-related protein 2/3 complex subunit 5-like protein	Q9D898	Arpc5l	4	0	0	3	16	9	2	2	4	0	0	0	0
Prolyl-tRNA synthetase associated domain-containing protein 1	Q9D820	Prorsd1	0	0	0	1	5	4	0	0	2	0	0	0	0
Transcription elongation factor B polypeptide 1	P83940	TCEB1	11	1	4	18	23	25	14	2	13	0	0	0	0
Ribosome-recycling factor, mitochondrial	Q9D6S7	Mrrf	0	0	4	4	5	7	0	0	1	0	0	0	0
Protein S100a16	Q9D708	S100a16	0	0	3	5	0	3	6	0	6	0	2	5	3
Tumor protein p63-regulated gene 1-like protein	Q9DBS2	Tprg1l	0	0	0	0	3	2	0	0	0	0	0	0	0
Peptidyl-prolyl cis-trans isomerase-like 1	Q9D0W5	Ppil1	0	2	8	12	18	8	14	0	20	0	0	0	0
WAP four-disulfide core domain protein 2	Q9DAU7	Wfdc2	0	0	0	0	0	0	4	0	0	0	0	0	0
Ubiquitin-conjugating enzyme E2 C	Q9D1C1	Ube2c	1	3	0	2	4	3	0	0	5	0	2	1	0
Tetratricopeptide repeat protein 33	Q9D6K7	Ttc33	0	0	0	0	2	0	0	0	0	0	0	0	0
39S ribosomal protein L13, mitochondrial	Q9D1P0	Mrpl13	30	0	4	13	0	22	0	0	2	0	0	0	0
39S ribosomal protein L32, mitochondrial	Q9DCI9	Mrpl32	1	0	0	3	0	4	0	0	0	0	0	0	0
NADH dehydrogenase [ubiquinone] iron-sulfur protein 7, mitochondrial	Q9DC70	Ndufs7	96	0	11	21	2	24	1	0	1	0	0	0	0
Translocon-associated protein subunit gamma	Q9DCF9	Ssr3	0	0	0	0	0	3	0	0	0	0	0	0	0
Ras-related protein Rab-4B	Q91ZR1	Rab4b	45	54	24	38	127	34	30	12	39	2	10	8	6
Glutathione S-transferase kappa 1	Q9DCM2	Gstk1	151	0	64	12	13	65	50	0	22	0	0	0	0
Tax1-binding protein 3	Q9DBG9	Tax1bp3	1	0	4	4	2	2	11	0	3	0	0	0	0
Microfibril-associated glycoprotein 4	Q9D1H9	Mfap4	2	0	2	1	0	1	5	0	0	0	0	0	2
Ras-related protein Rab-1B	Q9D1G1	Rab1b	118	85	55	84	229	76	73	34	87	4	13	12	7
Translation initiation factor IF-3, mitochondrial	Q9CZD5	Mtif3	0	0	0	0	0	2	0	0	0	0	0	0	0
Methionine-R-sulfoxide reductase B2, mitochondrial	Q78J03	Msrb2	3	0	8	20	0	8	1	0	0	0	0	0	0
Thioredoxin-related transmembrane protein 2	Q9D710	Tmx2	9	0	0	0	0	4	0	0	0	0	0	0	0
COMM domain-containing protein 9	Q8K2Q0	Commd9	2	0	0	0	9	1	0	0	1	0	0	0	0
ORM1-like protein 2	Q9CQZ0	Ormdl2	1	0	0	0	0	3	0	0	0	0	0	0	0
Mitochondrial fission regulator 1-like	Q9CWE0	Mtfr1l	2	0	0	2	0	1	0	0	0	0	0	0	0
Haloacid dehalogenase-like hydrolase domain-containing protein 2	Q3UGR5	Hdhd2	50	20	76	72	21	31	65	2	51	0	0	0	0
Transmembrane protein 41A	Q9D8U2	Tmem41a	2	0	0	0	0	2	0	0	0	0	0	0	0
Cob(I)yrinic acid a,c-diamide adenosyltransferase, mitochondrial	Q9D273	Mmab	16	0	0	0	2	11	0	0	0	0	0	0	0
Transmembrane protein 50B	Q9D1X9	Tmem50b	1	0	0	0	0	0	0	0	0	0	0	0	0
Dr1-associated corepressor	Q9D6N5	Drap1	0	0	0	0	6	0	0	0	0	0	0	0	0
Proteasome assembly chaperone 3	Q9CZH3	Psmg3	0	1	0	0	0	5	0	0	2	0	0	0	0
rRNA-processing protein UTP23 homolog	Q9CX11	Utp23	0	0	0	0	1	0	0	0	0	0	0	0	0
Nucleolar protein 3	Q9D1X0	Nol3	3	0	14	1	0	0	9	0	2	0	0	0	0
GTP-binding protein SAR1b	Q9CQC9	Sar1b	29	0	0	0	29	60	0	0	2	1	2	0	0
Iron-sulfur cluster assembly enzyme ISCU, mitochondrial	Q9D7P6	Iscu	5	0	0	10	3	11	3	0	9	0	0	0	0
Cytochrome c oxidase protein 20 homolog	Q9D7J4	Cox20	4	0	0	1	0	6	0	0	0	0	0	0	0
Inhibitor of growth protein 5	Q9D8Y8	Ing5	0	0	0	0	1	0	0	0	0	0	0	0	0
Signal peptidase complex catalytic subunit SEC11C	Q9D8V7	Sec11c	2	0	0	0	4	0	0	0	0	0	0	0	0
MICOS complex subunit Mic19	Q9CRB9	Chchd3	72	0	31	29	2	24	5	1	0	0	0	1	1
GTP-binding protein 8	Q9CY28	Gtpbp8	4	0	0	0	2	3	0	1	1	0	0	0	0
Retinoic acid receptor responder protein 2	Q9DD06	Rarres2	0	0	0	5	0	1	4	0	1	6	2	26	7
ATP synthase subunit d, mitochondrial	Q9DCX2	Atp5h	93	0	68	46	5	61	9	0	5	0	0	0	0
V-type proton ATPase subunit F	Q9D1K2	Atp6v1f	1	0	0	0	5	0	0	0	0	0	0	0	0
NADH dehydrogenase [ubiquinone] 1 beta subcomplex subunit 4	Q9CQC7	Ndufb4	22	0	10	14	0	20	0	0	0	0	0	0	0
Receptor expression-enhancing protein 6	Q9JM62	Reep6	0	1	0	0	0	33	0	0	0	0	0	0	0
Multiple coagulation factor deficiency protein 2 homolog	Q8K5B2	Mcfd2	0	0	0	1	0	5	0	0	0	0	0	0	0
ZW10 interactor	Q9CQU5	Zwint	0	0	0	0	0	0	0	0	2	0	0	0	0
Myoglobin	P04247	Mb	45	0	918	53	0	13	118	0	2	24	10	9	0
GRB2-related adapter protein	Q9CX99	Grap	0	0	0	0	8	0	4	0	3	0	0	0	0
CDP-diacylglycerol--inositol 3-phosphatidyltransferase	Q8VDP6	Cdipt	5	0	0	1	0	7	0	0	0	0	0	0	0
Nicotinamide/nicotinic acid mononucleotide adenylyltransferase 3	Q99JR6	Nmnat3	19	0	0	3	1	4	1	0	0	0	0	0	0
Thymocyte nuclear protein 1	Q91YJ3	Thyn1	3	0	0	1	14	4	4	0	3	0	0	0	0
Histone H1.1	P43275	Hist1h1a	5	0	4	17	103	4	4	0	5	0	0	0	0
Astrocytic phosphoprotein PEA-15	Q62048	Pea15	12	0	6	18	14	4	15	0	14	0	0	0	0
Ear6 protein	Q923L7	Ear6	0	0	0	2	45	3	4	0	10	0	0	0	0
40S ribosomal protein S11	P62281	RPS11	59	1	12	40	26	48	12	0	3	0	0	1	0
Histone H1.5	P43276	Hist1h1b	1	0	2	7	102	0	1	0	1	0	0	0	0
Uncharacterized protein C17orf62 homolog	Q3TYS2		5	0	0	0	4	6	0	0	0	0	0	0	0
Uncharacterized protein C9orf78 homolog	Q3TQI7		0	0	0	0	0	0	0	0	7	0	0	0	0
Exosome complex component RRP4	Q8VBV3	Exosc2	0	0	0	2	15	2	3	0	6	0	0	0	0
Flavin reductase	Q923D2	Blvrb	367	988	75	29	46	84	129	5	119	34	13	12	13
40S ribosomal protein S21	Q9CQR2	Rps21	9	0	4	4	7	9	4	0	14	0	0	0	0
Glutathione S-transferase theta 3	Q99L20	Gstt3	10	0	0	4	2	58	0	0	0	0	0	0	0
Cytochrome b-c1 complex subunit 8	Q9CQ69	Uqcrq	52	0	10	4	5	34	0	0	0	0	0	0	0
NADH dehydrogenase [ubiquinone] 1 alpha subcomplex subunit 3	Q9CQ91	Ndufa3	11	0	5	6	0	16	0	0	0	0	0	0	0
Interferon-induced transmembrane protein 3	Q9CQW9	Ifitm3	5	0	0	4	2	11	5	0	0	0	0	0	0
Cytochrome b-c1 complex subunit 6, mitochondrial	P99028	Uqcrh	7	0	18	8	1	8	1	0	1	0	0	0	0
Calfacilitin	Q99JT6	Tlcd1	3	0	0	0	0	3	0	0	0	0	0	0	0
TRAF-interacting protein with FHA domain-containing protein A	Q793I8	Tifa	2	0	0	0	3	1	0	0	4	0	0	0	0
Allograft inflammatory factor 1-like	Q9EQX4	Aif1l	0	0	0	20	0	0	0	0	0	0	0	0	0
NAD(P)H-hydrate epimerase	Q8K4Z3	Apoa1bp	77	2	26	43	25	39	39	42	37	0	1	0	0
Signal peptidase complex subunit 3	Q9D365	Spcs3	6	0	0	0	0	0	0	0	0	0	0	0	0
Valacyclovir hydrolase	Q8R164	Bphl	53	0	34	151	28	117	45	2	47	0	0	0	0
NADH dehydrogenase [ubiquinone] 1 alpha subcomplex assembly factor 4	Q9D1H6	Ndufaf4	11	0	0	3	0	1	0	0	0	0	0	0	0
Vesicle transport protein USE1	Q9CQ56	Use1	1	0	0	0	1	5	0	0	0	0	0	0	0
DnaJ homolog subfamily C member 30	P59041	Dnajc30	4	0	0	0	0	3	0	0	0	0	0	0	0
GTP-binding protein SAR1a	Q99JZ4	SAR1A	24	0	0	0	35	27	0	0	1	1	2	0	0
Beta-lactamase-like protein 2	Q99KR3	Lactb2	18	0	31	157	16	60	41	0	31	1	0	0	0
Myeloid leukemia factor 2	Q99KX1	Mlf2	1	0	0	0	1	1	0	0	3	0	0	0	0
BAG family molecular chaperone regulator 2	Q91YN9	Bag2	3	7	2	2	0	0	1	0	1	0	0	0	0
Ubiquitin-like protein 4A	P21126	Ubl4a	0	0	0	1	3	5	0	0	2	0	0	0	0
ATP synthase mitochondrial F1 complex assembly factor 2	Q91YY4	Atpaf2	37	0	0	7	1	6	0	0	0	0	0	0	0
Gamma-glutamylaminecyclotransferase	Q923B0	Ggact	1	0	3	13	2	11	5	0	6	0	0	0	0
Nicotinamide riboside kinase 1	Q91W63	Nmrk1	0	0	0	0	0	2	0	0	0	0	0	0	0
Guanine nucleotide exchange factor MSS4	Q91X96	Rabif	1	0	1	3	0	4	6	0	4	0	0	0	0
Vesicle transport protein SFT2B	Q8VD57	Sft2d2	0	0	0	1	0	3	0	0	0	0	0	0	0
TIP41-like protein	Q8BH58	Tiprl	12	24	0	0	24	6	1	0	2	0	0	0	0
Charged multivesicular body protein 1a	Q921W0	Chmp1a	3	0	1	3	2	0	4	0	13	0	0	0	0
CDGSH iron-sulfur domain-containing protein 2	Q9CQB5	Cisd2	6	0	0	5	1	23	0	0	0	0	0	0	0
RWD domain-containing protein 1	Q9CQK7	Rwdd1	0	0	0	0	1	2	0	0	1	0	0	0	0
Peroxisomal membrane protein 11C	Q6P6M5	Pex11g	1	0	0	0	0	8	0	0	0	0	0	0	0
UPF0598 protein C8orf82 homolog	Q8VE95		75	0	19	13	7	8	7	0	1	0	0	1	0
Endoplasmic reticulum resident protein 27	Q9D8U3	Erp27	0	1	0	0	0	0	0	0	2	0	0	0	0
Peptidyl-prolyl cis-trans isomerase-like 3	Q9D6L8	Ppil3	0	0	0	0	6	1	0	0	10	0	0	0	0
Transmembrane emp24 domain-containing protein 5	Q9CXE7	Tmed5	10	0	0	0	1	3	0	0	0	0	0	0	0
Protein S100-A11	P50543	S100a11	14	0	3	15	26	4	17	0	11	0	0	0	1
ADP/ATP translocase 2	P51881	Slc25a5	447	17	134	192	77	279	8	3	5	0	0	2	0
CD48 antigen	P18181	Cd48	1	1	0	1	13	0	2	0	2	0	0	0	0
Myc target protein 1	Q8R411	Myct1	0	0	0	0	2	0	0	1	0	0	0	0	0
Sorting nexin-11	Q91WL6	Snx11	0	0	0	0	1	0	0	0	0	0	0	0	0
Pituitary tumor-transforming gene 1 protein-interacting protein	Q8R143	Pttg1ip	1	0	0	7	37	4	2	63	2	0	0	0	0
Tetraspanin-14	Q8QZY6	Tspan14	2	1	0	2	14	0	1	19	0	0	0	0	0
Glycine N-acyltransferase	Q91XE0	Glyat	0	0	0	146	0	120	1	0	0	0	0	0	0
TRAF-interacting protein with FHA domain-containing protein B	Q8JZM6	Tifab	0	0	0	0	0	0	0	0	2	0	0	0	0
Tetraspanin-8	Q8R3G9	Tspan8	0	46	0	11	0	0	16	0	0	0	0	0	0
UBX domain-containing protein 1	Q922Y1	Ubxn1	2	5	12	2	2	9	25	0	23	0	0	0	0
Tetraspanin-33	Q8R3S2	Tspan33	0	34	0	0	0	0	0	0	0	0	0	0	0
GTPase, IMAP family member 7	Q8R379	Gimap7	0	0	0	0	131	0	0	0	1	0	0	0	0
Membrane magnesium transporter 1	Q8K273	Mmgt1	3	0	0	1	0	10	0	0	0	0	0	0	0
Coiled-coil domain-containing protein 25	Q78PG9	Ccdc25	4	0	0	3	7	4	4	0	8	0	0	0	0
39S ribosomal protein L12, mitochondrial	Q9DB15	Mrpl12	7	0	3	5	0	0	0	0	1	0	0	0	0
Eukaryotic translation initiation factor 1	P48024	Eif1	2	0	2	10	14	11	6	0	21	0	0	0	0
Lys-63-specific deubiquitinase BRCC36	P46737	Brcc3	4	5	2	1	11	10	4	0	2	0	0	3	0
Protein BC025446	Q8R155	BC025446	0	0	0	1	0	1	0	0	0	0	0	0	0
Spindlin-1	Q61142	Spin1	0	0	0	0	7	0	0	0	0	0	0	0	0
Ankyrin repeat domain-containing protein 49	Q8VE42	Ankrd49	0	0	0	1	1	0	0	0	1	0	0	0	0
Gap junction beta-1 protein	P28230	Gjb1	0	0	0	0	0	5	0	0	0	0	0	0	0
Osteoclast-stimulating factor 1	Q62422	Ostf1	18	12	4	18	84	13	41	2	44	1	0	0	0
Exosome complex component CSL4	Q9DAA6	Exosc1	1	0	0	0	2	1	0	0	0	0	0	0	0
Transmembrane protein 33	Q9CR67	Tmem33	8	0	0	1	0	14	0	0	0	0	0	0	0
COMM domain-containing protein 3	Q63829	Commd3	2	0	0	1	8	7	0	0	0	0	0	0	0
Protein kinase C delta-binding protein	Q91VJ2	Prkcdbp	18	0	0	0	0	0	7	0	0	0	0	0	0
Leucine-rich repeat-containing protein 25	Q8K1T1	Lrrc25	0	0	0	0	1	0	0	0	0	0	0	0	0
Carboxy-terminal domain RNA polymerase II polypeptide A small phosphatase 1	P58466	Ctdsp1	1	0	0	0	3	1	0	0	0	0	0	0	0
Phosphoethanolamine/phosphocholine phosphatase	Q8R2H9	Phospho1	29	0	4	0	1	0	4	0	0	0	0	0	0
Protein QIL1	Q8R404	Qil1	21	0	1	0	0	17	0	0	0	0	0	0	0
Actin-related protein 2/3 complex subunit 2	Q9CVB6	Arpc2	51	40	0	32	346	56	26	32	48	8	6	8	5
Diamine acetyltransferase 2	Q6P8J2	Sat2	0	0	4	20	0	19	7	0	16	0	0	0	0
2-cell-stage, variable group, member 3	O70518	Tcstv3	2	0	0	0	0	0	0	0	0	0	0	0	0
60S ribosomal protein L5	P47962	Rpl5	90	1	35	61	139	82	21	0	18	0	0	0	0
GTP:AMP phosphotransferase AK3, mitochondrial	Q9WTP7	Ak3	82	0	5	14	52	85	2	0	0	0	0	0	0
U2 small nuclear ribonucleoprotein B''	Q9CQI7	Snrpb2	5	0	0	12	21	10	5	0	6	0	0	0	0
Uridine diphosphate glucose pyrophosphatase	Q9D142	Nudt14	5	0	10	19	6	8	22	2	25	0	0	0	0
Ribosome maturation protein SBDS	P70122	Sbds	6	0	0	10	28	20	30	0	36	0	0	0	0
28S ribosomal protein S18b, mitochondrial	Q99N84	Mrps18b	9	0	0	3	0	3	0	0	0	0	0	0	0
1-acyl-sn-glycerol-3-phosphate acyltransferase beta	Q8K3K7	Agpat2	166	0	0	0	0	30	0	0	0	0	0	0	0
Transmembrane and coiled-coil domain-containing protein 1	Q921L3	TMCO1	12	0	0	3	4	14	0	0	0	0	0	0	0
Syntaxin-19	Q8R1Q0	Stx19	1	0	0	0	2	2	0	0	0	0	0	0	0
ADP-ribosylation factor-like protein 8A	Q8VEH3	Arl8a	12	7	2	18	22	24	4	0	4	1	0	2	1
3-hydroxybutyrate dehydrogenase type 2	Q8JZV9	Bdh2	3	0	3	61	0	3	5	0	18	0	0	0	0
DCN1-like protein 5	Q9CXV9	Dcun1d5	0	0	0	0	5	0	0	0	0	0	0	0	0
5'-AMP-activated protein kinase subunit beta-1	Q9R078	Prkab1	0	0	0	0	1	4	0	0	0	0	0	0	0
28S ribosomal protein S6, mitochondrial	P58064	Mrps6	5	0	0	8	1	11	0	0	0	0	0	0	0
Selenoprotein M	Q8VHC3	Selm	0	0	0	5	0	0	0	0	1	0	0	0	0
DnaJ homolog subfamily C member 9	Q91WN1	Dnajc9	0	0	0	0	37	0	0	0	1	0	0	0	0
Calmodulin-like protein 4	Q91WQ9	Calml4	0	0	0	20	0	0	0	0	0	0	0	0	0
Solute carrier family 25 member 45	Q8CFJ7	Slc25a45	0	0	0	0	0	14	0	0	0	0	0	0	0
Neuritin	Q8CFV4	Nrn1	0	0	0	0	0	2	0	0	0	0	0	0	0
Leucine-rich repeat-containing protein 20	Q8CI70	Lrrc20	3	0	0	0	9	0	0	0	0	0	0	0	0
Odorant-binding protein 2a	Q8K1H9	Obp2a	0	0	0	0	0	0	0	0	0	0	1	0	0
Neuronal membrane glycoprotein M6-a	P35802	Gpm6a	4	0	0	39	0	2	6	0	0	0	0	0	0
Protein FAM210A	Q8BGY7	Fam210a	34	0	0	2	0	13	0	0	0	0	0	0	0
Golgi SNAP receptor complex member 2	O35166	Gosr2	0	0	0	0	0	4	0	0	0	0	0	0	0
N-terminal Xaa-Pro-Lys N-methyltransferase 1	Q8R2U4	Ntmt1	0	0	0	0	6	0	0	0	0	0	0	0	0
14 kDa phosphohistidine phosphatase	Q9DAK9	Phpt1	14	2	22	22	17	16	20	0	32	3	0	0	0
Iron-sulfur cluster assembly 2 homolog, mitochondrial	Q9DCB8	Isca2	7	0	11	15	4	4	4	1	9	0	0	0	0
MCG49559	Q3U5V8	Stx11	2	0	0	0	47	0	1	4	0	0	0	2	0
28S ribosomal protein S18c, mitochondrial	Q8R2L5	Mrps18c	0	0	0	0	0	3	0	0	0	0	0	0	0
60S ribosomal protein L18a	P62717	Rpl18a	39	3	17	34	32	40	11	1	3	0	0	0	0
Alpha-ketoglutarate-dependent dioxygenase alkB homolog 3	Q8K1E6	Alkbh3	3	0	0	0	2	0	0	0	0	0	0	0	0
Vacuolar protein-sorting-associated protein 25	Q9CQ80	Vps25	8	0	0	2	31	17	2	0	5	0	0	0	0
Protein YIF1A	Q91XB7	Yif1a	1	0	0	0	0	3	0	0	0	0	0	0	0
Thioredoxin domain-containing protein 9	Q9CQ79	Txndc9	1	0	0	0	1	2	0	0	0	0	0	0	0
39S ribosomal protein L28, mitochondrial	Q9D1B9	Mrpl28	12	0	0	7	2	6	0	0	0	1	0	0	0
MCG117626	Q9D3H2	Obp1a	1	0	0	4	0	0	2	0	0	7	32	22	6
28S ribosomal protein S23, mitochondrial	Q8VE22	Mrps23	24	0	0	0	1	9	0	0	0	0	0	0	0
Transmembrane protein 186	Q9CR76	Tmem186	1	0	0	0	0	2	0	0	0	0	0	0	0
SPRY domain-containing protein 7	Q3TFQ1	Spryd7	5	0	0	0	0	7	0	0	0	0	0	0	0
Succinate dehydrogenase [ubiquinone] cytochrome b small subunit, mitochondrial	Q9CXV1		31	1	3	2	0	10	0	0	0	0	0	0	0
Charged multivesicular body protein 1b-2	Q9CQD4	Chmp1b2	1	7	1	5	8	4	6	0	11	0	0	0	0
Adaptin ear-binding coat-associated protein 1	Q9CR95	Necap1	2	0	0	0	1	6	0	0	0	0	0	0	0
Protein LZIC	Q8K3C3	Lzic	8	0	6	1	1	0	2	0	11	0	0	0	0
Chloride intracellular channel protein 3	Q9D7P7	Clic3	1	0	0	0	0	0	5	0	0	0	0	0	0
Methyltransferase-like protein 7B	Q9DD20	Mettl7b	0	0	0	2	0	105	0	0	0	0	0	0	0
E3 ubiquitin-protein ligase MARCH8	Q9DBD2	March8	0	2	0	0	0	1	0	0	0	0	0	0	0
Acylphosphatase-2	P56375	Acyp2	11	22	20	8	1	2	6	2	4	1	0	0	0
ADP-ribosylation factor-like 5B	Q6NXZ5	ARL5B	0	0	0	0	0	3	0	0	0	0	0	0	0
E3 ubiquitin-protein ligase RNF114	Q9ET26	Rnf114	3	5	0	3	4	10	6	0	7	0	0	0	0
Oligoribonuclease, mitochondrial	Q9D8S4	Rexo2	26	1	2	17	20	11	2	0	3	1	2	1	0
CKLF-like MARVEL transmembrane domain-containing protein 4	Q8CJ61	Cmtm4	5	0	0	1	0	3	0	0	0	0	0	0	0
LIM domain-containing protein 2	Q8BGB5	Limd2	0	0	0	0	12	1	2	0	9	0	0	0	0
Survival of motor neuron-related-splicing factor 30	Q8BGT7	Smndc1	0	0	0	0	0	0	0	0	1	0	0	0	0
SH3 domain-binding glutamic acid-rich-like protein 2	Q8BG73	Sh3bgrl2	0	0	3	9	11	8	5	51	13	0	2	1	0
Probable 8-oxo-dGTP diphosphatase NUDT15	Q8BG93	Nudt15	1	0	0	0	4	0	0	0	2	1	0	0	0
Chloride intracellular channel protein 5	Q8BXK9	Clic5	19	0	1	17	24	2	77	0	5	1	1	2	0
Carbonyl reductase [NADPH] 3	Q8K354	Cbr3	22	12	11	7	8	13	23	0	30	1	0	0	0
Eukaryotic translation initiation factor 6	O55135	Eif6	27	61	1	21	42	23	22	0	9	0	0	0	0
Ribulose-phosphate 3-epimerase	Q8VEE0	Rpe	15	6	0	2	7	5	7	0	6	0	0	0	0
Ras-related protein Rab-8B	P61028	Rab8b	71	179	36	71	241	55	54	32	64	5	14	11	7
Fat storage-inducing transmembrane protein 2	P59266	Fitm2	2	0	0	0	0	2	0	0	0	0	0	0	0
Junctional adhesion molecule A	O88792	F11r	7	0	0	10	7	2	5	7	0	0	0	0	0
Transmembrane protein 11, mitochondrial	Q8BK08	Tmem11	16	0	0	1	0	9	0	0	0	0	0	0	0
Acyl carrier protein, mitochondrial	Q9CR21	Ndufab1	8	0	5	0	2	2	0	0	0	0	0	0	0
Protein phosphatase 1 regulatory subunit 14A	Q91VC7	Ppp1r14a	2	0	0	5	0	1	19	2	12	0	0	0	0
Dephospho-CoA kinase domain-containing protein	Q8BHC4	Dcakd	6	1	0	1	0	11	0	0	0	0	0	0	0
Inorganic pyrophosphatase	Q9D819	Ppa1	92	51	36	65	57	109	53	7	56	0	0	0	0
Isoamyl acetate-hydrolyzing esterase 1 homolog	Q9DB29	Iah1	16	0	0	32	19	17	21	0	22	0	0	0	0
Ubiquitin-conjugating enzyme E2 G1	P62254	UBE2G1	0	0	0	0	9	6	0	0	0	0	0	0	0
60S ribosomal protein L7-like 1	Q9D8M4	Rpl7l1	0	0	0	0	2	0	0	0	0	0	0	0	0
NADH dehydrogenase [ubiquinone] 1 beta subcomplex subunit 5, mitochondrial	Q9CQH3	Ndufb5	10	0	6	12	1	20	0	0	0	0	0	0	0
COP9 signalosome complex subunit 7b	Q8BV13	Cops7b	0	5	0	0	8	2	0	0	0	0	0	0	0
Coiled-coil-helix-coiled-coil-helix domain-containing protein 5	Q9CQP3	Chchd5	1	0	4	5	0	3	0	0	3	0	0	0	0
Zinc finger protein 22	Q9ERU3	Znf22	0	0	0	2	9	0	0	0	0	0	0	0	0
Glutathione S-transferase mu 4	Q8R5I6	Gstm4	103	2	90	66	19	107	89	0	68	2	2	1	0
Cytochrome c oxidase assembly factor 7	Q921H9	Coa7	13	0	11	16	4	8	6	0	6	0	0	1	1
Charged multivesicular body protein 4b	Q9D8B3	Chmp4b	0	0	3	4	6	0	4	0	6	0	0	0	0
Leptin receptor gene-related protein	O89013	Leprot	1	9	0	1	0	1	1	0	0	0	0	0	0
GTPase, IMAP family member 9, isoform CRA_a	G3X987	Gimap9	0	0	0	0	81	0	0	0	1	0	0	0	0
Rho-related GTP-binding protein RhoF	Q8BYP3	Rhof	0	0	0	0	12	0	0	0	0	0	0	0	0
Sulfotransferase	Q8BGL3	2810007J24Rik	0	0	0	0	0	73	0	0	0	0	0	0	0
Homeodomain-only protein	Q8R1H0	Hopx	0	0	3	0	0	0	8	0	0	0	0	0	0
UPF0515 protein C19orf66 homolog	Q8CAK3		0	0	0	1	2	3	1	0	3	0	0	0	0
40S ribosomal protein S25	P62852	RPS25	8	1	8	27	23	36	8	0	12	0	1	0	0
Protein CDV3	Q4VAA2	Cdv3	4	2	2	0	0	6	4	1	11	0	0	0	0
Protein Tstd1	E9PY03	Tstd1	0	0	0	0	0	2	0	0	0	0	0	0	0
DNA replication complex GINS protein PSF1	Q9CZ15	Gins1	0	0	0	0	2	0	0	0	0	0	0	0	0
Glutathione S-transferase Mu 7	Q80W21	Gstm7	157	2	155	128	36	185	171	0	111	3	3	2	0
DNA-directed RNA polymerases I, II, and III subunit RPABC1	Q80UW8	Polr2e	5	0	0	1	15	2	0	0	2	0	0	0	0
Protein 5430402E10Rik	Q9D3N5	5430402E10Rik	0	0	0	4	0	0	2	0	0	9	1	0	1
Exosome complex exonuclease RRP42	Q9D0M0	Exosc7	0	0	0	4	18	3	3	0	8	0	0	0	0
GTPase IMAP family member 1	Q3TFI6	Gimap1	0	0	0	0	3	0	0	0	0	0	0	0	0
GTP-binding protein Rheb	Q921J2	Rheb	1	0	0	4	9	8	6	0	2	0	1	0	0
ER membrane protein complex subunit 3	Q99KI3	Emc3	9	0	0	0	0	10	0	0	0	0	0	0	0
Phosphopantothenoylcysteine decarboxylase	Q8BZB2	Ppcdc	2	0	1	15	0	1	6	0	8	0	0	0	1
EKC/KEOPS complex subunit Tprkb	Q8QZZ7	Tprkb	1	0	0	1	9	4	0	0	0	0	0	0	0
Kallikrein 1-related peptidase b11	P15946	Klk1b11	0	0	0	3	0	0	0	0	6	0	4	0	0
Fructose-2,6-bisphosphatase TIGAR	Q8BZA9	Tigar	1	0	0	0	3	0	0	0	0	0	0	0	0
GTP cyclohydrolase 1 feedback regulatory protein	P99025	Gchfr	3	0	0	2	0	22	0	0	0	0	0	0	0
V-type proton ATPase subunit G 3	Q8BMC1	Atp6v1g3	0	0	0	2	0	0	0	0	0	0	0	0	0
MCG48959	Q8BG37	Prdx6b	26	21	23	16	40	32	61	23	23	1	5	4	1
BolA-like protein 2	Q8BGS2	Bola2	3	0	3	3	5	6	6	1	8	0	0	0	0
Dual specificity phosphatase 28	Q8BTR5	Dusp28	0	0	0	0	1	8	0	0	0	0	0	0	0
Tumor suppressor candidate 5 homolog	Q8C838	Tusc5	13	0	0	0	0	0	0	0	0	0	0	0	0
Protein Vsig4	Q80WA3	Vsig4	0	0	0	0	0	1	0	0	0	0	0	0	0
Vacuolar protein sorting-associated protein 37B	Q8R0J7	Vps37b	0	0	0	0	7	0	0	0	1	0	0	0	0
Metallo-beta-lactamase domain-containing protein 1	Q8BWY4	Mblac1	2	0	0	2	0	0	2	0	1	0	0	0	0
DNA-directed RNA polymerase II subunit RPB3	Q99M46	I79_018018	0	0	0	0	11	1	0	0	0	0	0	0	0
Galectin-related protein	Q8VED9	Lgalsl	0	0	0	8	4	10	3	0	0	0	4	1	0
Exosome complex component RRP41	Q921I9	Exosc4	0	0	0	2	8	1	2	0	6	0	0	0	0
Pleckstrin homology domain-containing family F member 2	Q91WB4	Plekhf2	1	0	0	0	3	0	0	0	0	0	0	0	0
IAbeta2 subunit	O35424	H2-Ob	4	0	2	2	8	3	3	0	1	0	0	0	0
Myosin light chain 1/3, skeletal muscle isoform	P05977	Myl1	58	0	42	9	21	7	18	3	9	0	0	0	0
NADH dehydrogenase [ubiquinone] 1 beta subcomplex subunit 9	Q9CQJ8	Ndufb9	82	0	5	12	0	24	0	0	0	0	0	0	0
Transcription factor BTF3 homolog 4	Q9CQH7	BTF3L4	4	0	0	1	0	10	0	0	3	0	0	0	0
39S ribosomal protein L9, mitochondrial	Q99N94	Mrpl9	24	0	1	10	3	8	0	0	0	0	0	0	0
Enoyl-CoA hydratase, mitochondrial	Q8BH95	Echs1	442	0	43	125	25	105	54	0	28	0	0	0	0
Ankyrin repeat domain-containing protein 46	Q8BTZ5	Ankrd46	2	0	0	0	0	1	0	0	0	0	0	0	0
39S ribosomal protein L47, mitochondrial	Q8K2Y7	Mrpl47	15	0	0	8	0	6	0	0	0	0	0	0	0
DnaJ homolog subfamily B member 2	Q9QYI5	Dnajb2	1	4	4	0	2	4	3	0	4	0	0	0	0
Nucleoside diphosphate kinase 7	Q8BUH2	Nme7	1	0	0	0	2	0	2	0	0	0	0	0	0
Transcription and mRNA export factor ENY2	Q9JIX0		0	0	0	0	2	2	0	0	2	0	0	0	0
Aquaporin-11	Q8BHH1	Aqp11	0	0	0	0	0	4	0	0	0	0	0	0	0
ABPBG26 (Androgen binding protein gamma)	Q8JZX1	Abpg	0	0	0	0	0	0	0	0	0	0	0	0	1
Protein Pus7	Q91VU7		1	0	0	0	0	0	0	0	0	0	0	0	0
COMM domain-containing protein 10	Q8JZY2	Commd10	2	0	0	0	2	1	0	0	3	0	0	0	0
Cytochrome c oxidase assembly factor 6 homolog	Q8BGD8	Coa6	1	0	0	2	0	2	0	0	0	0	0	0	0
Pre-rRNA-processing protein TSR2 homolog	Q8C8T8	Tsr2	0	0	0	1	2	0	2	0	1	0	0	0	0
BolA-like protein 3	Q8CEI1	Bola3	5	0	1	0	0	0	0	0	0	0	0	0	0
Protein unc-119 homolog B	Q8C4B4	Unc119b	6	0	0	5	7	1	3	0	0	0	0	0	0
LYR motif-containing protein 2	Q8R033	Lyrm2	1	0	2	0	0	0	1	0	1	0	0	0	0
Tetraspanin-9	Q8BJU2	Tspan9	1	0	0	1	1	2	3	6	0	0	0	0	0
Potassium channel tetramerisation domain containing 12b	Q8C7J6	Kctd12b	2	0	0	3	9	2	4	0	12	0	0	0	0
Transgelin-2	Q9WVA4	Tagln2	110	8	12	75	177	28	163	439	143	4	20	33	17
Vitamin K epoxide reductase complex subunit 1	Q9CRC0	Vkorc1	2	0	0	0	0	8	0	0	0	0	0	0	0
39S ribosomal protein L50, mitochondrial	Q8VDT9	Mrpl50	1	0	0	3	0	2	0	0	0	0	0	0	0
MCG141091, isoform CRA_a	Q9CQX6	Gm16286	7	0	0	0	7	7	0	0	1	0	0	0	0
Nucleolar protein 16	Q9CPT5	Nop16	3	0	0	0	0	0	0	0	0	0	0	0	0
Receptor expression-enhancing protein 3	Q99KK1	Reep3	0	0	0	0	0	3	0	0	0	0	0	0	0
Protein canopy homolog 4	Q8BQ47	Cnpy4	0	0	0	5	2	0	7	0	6	0	0	0	0
Uncharacterized protein C19orf52 homolog	Q8BGX2		6	0	0	0	0	7	0	0	0	0	0	0	0
CGG triplet repeat-binding protein 1	Q8BHG9	Cggbp1	0	0	0	0	1	0	0	0	5	0	0	0	0
Out at first protein homolog	Q8QZR4	Oaf	0	0	0	0	0	0	0	0	0	12	0	1	0
Clarin-3	Q8BHH8	Clrn3	0	0	0	4	0	0	0	0	0	0	0	0	0
Ubiquinone biosynthesis protein COQ4 homolog, mitochondrial	Q8BGB8	Coq4	10	0	0	0	0	1	0	0	0	0	0	0	0
Ras-related protein Rab-2B	P59279	Rab2b	42	7	11	24	44	23	25	0	16	0	0	1	0
Protein MAL2	Q8BI08	Mal2	0	0	0	0	0	4	5	0	0	0	0	0	0
Protein Tnfrsf14 (Tumor necrosis factor receptor superfamily member 14)	Q80WM9	Tnfrsf14	0	2	0	0	0	0	0	0	0	0	0	0	0
Transmembrane protein 56	Q8CGF5	Tmem56	0	0	0	0	0	11	0	0	0	0	0	0	0
Charged multivesicular body protein 2b	Q8BJF9	Chmp2b	1	0	3	1	0	0	9	0	5	0	0	0	0
28S ribosomal protein S7, mitochondrial	Q80X85	Mrps7	19	0	0	2	3	6	0	0	0	0	0	0	0
Alpha-crystallin A chain	P24622	Cryaa	0	0	0	0	0	0	0	0	0	0	6	4	0
Ras-related protein Rab-18	P35293	Rab18	35	0	0	14	38	27	10	0	3	0	0	0	0
MCG117705, isoform CRA_a	Q8CEJ2	Uxt	0	0	0	0	1	2	0	0	0	0	0	0	0
Coiled-coil-helix-coiled-coil-helix domain-containing protein 7	Q8K2Q5	Chchd7	1	0	2	0	0	1	1	0	0	0	0	0	0
Probable D-tyrosyl-tRNA(Tyr) deacylase 2	Q8BHA3	Dtd2	0	3	4	14	0	15	7	0	18	0	0	0	0
Uncharacterized protein KIAA1143 homolog	Q8K039		0	0	0	0	0	0	0	0	3	0	0	0	0
Eukaryotic translation initiation factor 1A, X-chromosomal	Q8BMJ3	EIF1AX	1	5	0	11	17	13	2	0	13	0	0	0	0
Isochorismatase domain-containing protein 1	Q91V64	Isoc1	33	19	49	39	23	49	52	0	37	5	0	0	1
Charged multivesicular body protein 3	Q9CQ10	Chmp3	3	0	0	6	8	4	11	0	9	0	0	0	0
Protein DPCD	Q8BPA8	Dpcd	4	0	0	0	0	0	0	0	0	0	0	0	0
Low molecular weight phosphotyrosine protein phosphatase	Q9D358	Acp1	18	106	35	19	16	28	28	18	47	12	3	3	4
Type-1 angiotensin II receptor-associated protein	Q9WVK0	Agtrap	0	0	0	1	0	0	0	0	0	0	0	0	0
Transforming protein RhoA	Q9QUI0	Rhoa	68	59	20	74	162	61	68	2	130	0	6	9	4
Cyclin-dependent kinase inhibitor 1B	P46414	Cdkn1b	1	0	1	0	1	0	4	0	8	0	0	0	0
Probable N-acetyltransferase CML2	Q8CHQ9	Cml2	0	0	0	1	0	24	0	0	0	0	0	0	0
Cytochrome b5 type B	Q9CQX2	Cyb5b	75	0	0	20	9	58	3	0	1	0	0	0	0
Epithelial V-like antigen 1	Q91WI4	Mpzl2	1	0	0	0	0	0	0	0	0	0	0	0	0
Golgi SNAP receptor complex member 1	O88630	Gosr1	3	0	0	0	1	3	0	0	0	0	0	0	0
Ubiquitin-conjugating enzyme E2 K	P61087	UBE2K	21	9	2	3	37	15	9	0	10	0	2	3	0
Heat shock protein beta-7	P35385	Hspb7	2	0	10	0	0	0	0	0	0	0	0	0	0
Mitotic spindle assembly checkpoint protein MAD2A	Q9Z1B5	Mad2l1	1	10	0	0	8	0	0	0	0	0	0	0	0
RAB23, member RAS oncogene family, isoform CRA_a	Q9D4I9	Rab23	1	0	0	2	3	0	0	0	0	0	0	0	0
Regulator of G-protein signaling 2	O08849	Rgs2	0	0	0	0	0	6	0	0	0	0	0	0	0
MCG1040641, isoform CRA_a	Q9CQI1	Sftpa1	0	0	0	0	0	0	31	0	0	0	0	0	0
Sjoegren syndrome/scleroderma autoantigen 1 homolog	P56873	Sssca1	1	0	0	0	0	1	0	0	0	0	0	0	0
Dynein light chain Tctex-type 3	P56387	Dynlt3	0	0	6	1	0	5	6	0	8	0	0	0	0
Mitochondrial import inner membrane translocase subunit Tim22	Q9CQ85	Timm22	5	0	0	0	0	4	0	0	0	0	0	0	0
Metalloproteinase inhibitor 2	Q6PI17	Timp2	3	0	1	1	3	0	6	0	2	9	1	2	1
Thioredoxin-like protein 1	Q8CDN6	Txnl1	38	121	47	48	77	40	61	0	59	9	0	1	1
Ubiquitin-conjugating enzyme E2 variant 2	Q9D2M8	Ube2v2	0	17	0	11	45	23	8	0	20	2	4	3	2
Vesicle-associated membrane protein, associated protein B and C	Q8BH80	Vapb	15	0	0	4	12	29	3	0	7	0	0	0	0
Synaptobrevin homolog YKT6	Q9CQW1	Ykt6	20	22	0	0	35	7	0	0	3	0	1	1	0
14-3-3 protein beta/alpha	Q9CQV8	Ywhab	158	62	78	142	421	81	173	206	114	13	41	45	25
MCG14605, isoform CRA_c	Q543M9	Trp53rk	1	0	0	0	11	2	0	0	0	0	0	0	0
Protein FAM192A	Q91WE2	Fam192a	0	0	0	0	0	0	1	0	3	0	0	0	0
Phosducin-like protein 3	Q8BVF2	Pdcl3	2	0	0	0	10	0	0	0	0	0	0	0	0
Phenazine biosynthesis-like domain-containing protein 1	Q9DCG6	Pbld1	4	0	23	127	0	131	16	0	22	2	0	0	0
Tumor necrosis factor alpha-induced protein 8-like protein 1	Q8K288	Tnfaip8l1	0	0	0	0	0	2	0	0	0	0	0	0	0
Tumor protein D54	Q9CYZ2	Tpd52l2	17	3	6	19	1	15	16	0	20	0	0	0	0
Succinate dehydrogenase assembly factor 2, mitochondrial	Q8C6I2	Sdhaf2	1	0	1	0	1	3	0	0	0	0	0	0	0
60S ribosomal protein L21	Q9CQM8		80	2	9	19	14	19	2	0	0	0	0	0	0
Programmed cell death protein 10	Q8VE70	Pdcd10	5	0	0	2	31	1	10	0	10	0	0	0	0
Glycolipid transfer protein	Q9JL62	Gltp	10	3	0	0	22	0	1	0	4	0	0	0	0
Syntaxin 7	Q8BH40	Stx7	1	1	0	18	6	1	10	0	5	0	0	0	0
60S ribosomal protein L27a	P14115	Rpl27a	21	2	5	13	16	31	2	0	0	0	0	0	0
Synaptogyrin-3	Q8R191	Syngr3	1	0	0	0	0	0	0	0	0	0	0	0	0
Histone H1.0	P10922	H1f0	13	0	20	20	25	20	10	0	0	0	0	0	0
Carboxymethylenebutenolidase homolog	Q8R1G2	Cmbl	26	0	38	51	0	65	29	0	60	0	0	0	0
Vesicle transport through interaction with t-SNAREs 1B homolog	Q91XH6	Vti1b	2	0	0	2	0	4	2	0	0	0	0	0	0
RNA-binding protein with multiple splicing 2	Q8VC52	Rbpms2	2	0	0	1	0	2	0	0	0	0	0	0	0
Biogenesis of lysosome-related organelles complex 1 subunit 1	O55102	Bloc1s1	0	0	0	0	3	1	0	0	0	0	0	0	0
Claudin-5	O54942	Cldn5	0	0	0	1	0	0	3	0	0	0	0	0	0
ATP synthase subunit g, mitochondrial	Q9CPQ8	Atp5l	8	0	9	14	1	34	0	2	0	0	0	0	0
Superoxide dismutase [Mn], mitochondrial	P09671	Sod2	309	0	118	144	42	88	50	11	24	0	0	0	0
Parvalbumin alpha	P32848	Pvalb	11	0	0	6	0	0	0	0	0	1	0	0	0
Group XIIB phospholipase A2-like protein	Q8VC81	Pla2g12b	0	0	0	0	0	15	0	0	0	0	0	0	0
Membrane-associated progesterone receptor component 1	O55022	Pgrmc1	39	0	0	7	3	87	11	0	0	0	0	0	0
26S proteasome non-ATPase regulatory subunit 10	Q9Z2X2	Psmd10	4	1	0	2	9	4	1	0	2	0	0	0	0
Kallikrein-1	P15947	Klk1	0	0	0	61	0	0	0	0	52	6	2	1	0
Elongation factor 1-beta	O70251	Eef1b	30	0	9	25	43	33	27	19	28	0	0	3	0
Polyglutamine-binding protein 1	Q91VJ5	Pqbp1	0	0	0	0	0	0	0	0	2	0	0	0	0
Peflin	Q8BFY6	Pef1	5	0	0	14	6	6	7	0	4	0	0	0	0
Mitochondrial fission process protein 1	Q9CRB8	Mtfp1	23	0	0	0	0	12	0	0	0	0	0	0	0
Inositol (Myo)-1(Or 4)-monophosphatase 1	Q924B0	Impa1	34	110	26	47	110	23	87	0	44	2	3	3	2
Enoyl-CoA hydratase domain-containing protein 3, mitochondrial	Q9D7J9	Echdc3	49	0	7	29	0	52	2	0	1	1	0	0	0
ADP-ribosylation factor-like protein 2	Q9D0J4	Arl2	4	0	0	0	1	5	0	0	0	0	0	0	0
Mitochondrial peptide methionine sulfoxide reductase	Q9D6Y7	Msra	59	1	37	94	30	49	32	0	23	0	0	0	0
Microsomal glutathione S-transferase 1	Q91VS7	Mgst1	25	0	3	12	0	92	3	0	0	0	0	0	0
EF-hand domain-containing protein D2	Q8C845	Efhd2	8	0	15	13	21	11	48	0	62	0	0	0	0
28S ribosomal protein S25, mitochondrial	Q9D125	Mrps25	12	0	0	0	1	9	0	0	0	0	0	0	0
Protein Tceal6	Q9DB24	Tceal6	0	0	0	0	0	0	0	0	1	0	0	0	0
B-cell receptor-associated protein 31	Q61335	Bcap31	37	0	0	4	15	30	1	0	0	0	0	1	0
Mannose-P-dolichol utilization defect 1	Q8R0J2	Mpdu1	19	0	0	1	1	23	0	0	0	0	0	0	0
Mitochondrial inner membrane protease subunit 2	Q8BPT6	Immp2l	2	0	0	0	0	4	0	0	0	0	0	0	0
60S ribosomal protein L7	P14148	Rpl7	52	8	49	82	70	119	34	1	6	0	0	0	0
Ribonuclease pancreatic	Q8C6G3	Rnase1	0	0	0	1	0	3	0	0	64	0	0	0	0
Prefoldin subunit 2	O70591	Pfdn2	0	1	0	2	4	2	1	1	5	0	0	0	0
NADH dehydrogenase [ubiquinone] 1 alpha subcomplex subunit 2	Q9CQ75	Ndufa2	22	0	18	10	1	15	3	2	6	0	0	1	0
Myosin light chain 4	Q9CZ19	Myl4	11	0	21	0	4	0	38	0	1	0	1	0	0
Elongation of very long chain fatty acids protein 5	Q8BHI7	Elovl5	0	0	0	0	0	10	0	0	0	0	0	0	0
H-2 class II histocompatibility antigen, A-B alpha chain	P14434	H2-Aa	0	0	0	1	4	1	5	0	6	0	0	0	0
Glutathione S-transferase A3	P30115	Gsta3	34	1	24	64	0	231	55	0	31	1	1	0	0
Enoyl-CoA delta isomerase 1, mitochondrial	P42125	Eci1	310	0	61	67	42	79	13	25	11	0	0	0	0
Cystatin-C	P21460	Cst3	7	0	11	16	9	3	20	1	28	24	10	8	13
Cytochrome c oxidase subunit 7A2, mitochondrial	P48771	Cox7a2	6	0	2	10	0	20	0	0	0	0	0	0	0
Beta-2-microglobulin	P01887	B2m	3	0	7	7	5	10	9	4	5	44	9	15	15
60S ribosomal protein L13a	P19253	Rpl13a	46	0	23	33	21	38	8	0	1	1	0	0	0
Trefoil Factor 2/Spasmolytic polypeptide protein	Q9QX97	Tff2	0	0	0	0	0	0	0	0	4	0	0	0	0
Rho GDP-dissociation inhibitor 1	Q99PT1	Arhgdia	53	177	25	20	165	37	106	25	125	11	17	9	5
Mitochondrial import receptor subunit TOM22 homolog	Q9CPQ3	Tomm22	26	0	2	3	0	13	0	0	0	0	0	0	0
Transmembrane protein 205	Q91XE8	Tmem205	20	0	0	1	0	44	0	0	0	0	0	0	0
Beta-globin	A8DUK4	Hbb-b1	3440	14446	1332	439	1243	922	1475	1784	1185	2870	657	477	633
Inosine triphosphate pyrophosphatase	Q9D892	Itpa	17	40	0	0	33	21	0	0	3	7	0	0	2
AN1-type zinc finger protein 1	Q8BFR6	Zfand1	0	0	0	0	1	1	0	0	0	0	0	0	0
Folate receptor alpha	P35846	Folr1	0	0	0	29	0	0	0	0	1	0	0	0	0
Carbonic anhydrase 3	P16015	Ca3	909	0	102	274	0	598	290	0	122	4	1	1	0
60S ribosomal protein L13	P47963	Rpl13	41	6	10	33	7	38	11	0	3	0	0	0	0
COX assembly mitochondrial protein 2 homolog	Q8K199	Cmc2	1	0	0	0	0	0	0	0	0	0	0	0	0
Histidine triad nucleotide-binding protein 1	P70349	Hint1	17	39	27	57	13	46	38	0	44	1	3	2	1
Metallothionein-2	P02798	Mt2	0	0	0	0	0	0	0	0	3	0	0	0	0
Calcyclin-binding protein	Q9CXW3	Cacybp	13	0	0	1	29	17	9	0	9	0	0	0	0
Vesicle-associated membrane protein 7	P70280	Vamp7	3	0	0	1	3	4	0	0	0	0	0	0	0
Mitochondrial import inner membrane translocase subunit Tim17-B	Q9Z0V7	Timm17b	10	0	0	0	0	10	0	0	0	0	0	0	0
Phosphomannomutase 1	O35621	Pmm1	12	9	5	3	4	6	8	0	12	0	0	0	0
Alpha-tocopherol transfer protein	Q8BWP5	Ttpa	0	0	0	0	0	64	0	0	0	0	0	0	0
Catechol O-methyltransferase domain-containing protein 1	Q8BIG7	Comtd1	17	0	0	3	5	4	0	0	0	0	0	0	0
Tubulin polymerization-promoting protein	Q7TQD2	Tppp	7	0	1	3	0	3	19	0	14	0	0	0	0
Rho GDP-dissociation inhibitor 2	Q61599	Arhgdib	23	2	7	3	192	13	49	34	117	1	18	14	3
Arachidonate 5-lipoxygenase-activating protein	P30355	Alox5ap	0	0	0	0	7	1	0	0	0	0	0	1	0
Myosin light chain 3	P09542	Myl3	23	0	225	10	22	7	48	3	11	0	1	0	0
Cytochrome c oxidase subunit NDUFA4	Q62425	Ndufa4	55	0	23	17	16	45	1	0	0	0	0	0	0
Proteasome subunit alpha type-1	Q9R1P4	Psma1	66	211	37	88	137	79	96	122	108	48	25	16	21
MCG20149, isoform CRA_a	Q8C6B0	Mettl7a1	23	0	0	35	0	111	9	0	0	0	1	1	0
Prenylated Rab acceptor protein 1	Q9Z0S9	Rabac1	3	0	0	0	0	2	0	0	0	0	0	0	0
28S ribosomal protein S33, mitochondrial	Q9D2R8	Mrps33	4	0	0	0	0	8	0	0	0	0	0	0	0
Galectin	Q8C253	Lgals3	1	0	0	13	20	1	17	0	12	0	0	0	1
Ras-related protein Rab-19	P35294	Rab19	1	0	0	0	3	1	0	0	0	0	0	0	0
Retinol-binding protein 4	Q00724	Rbp4	37	1	55	48	5	33	65	0	21	212	73	121	151
Protein S100-A4	P07091	S100a4	1	0	0	1	5	0	0	0	7	0	0	0	0
Thioredoxin-related transmembrane protein 1	Q8VBT0	Tmx1	3	0	0	0	5	8	0	0	0	0	0	0	0
Ras-related protein Rab-21	P35282	Rab21	38	2	9	27	67	15	23	3	25	0	1	1	0
Coiled-coil-helix-coiled-coil-helix domain containing 10	Q7TNL9	Chchd10	1	0	2	0	0	4	0	0	1	0	0	0	0
Neutrophil gelatinase-associated lipocalin	P11672	Lcn2	0	0	0	0	127	0	7	0	10	3	11	2	7
MARVEL domain-containing protein 1	Q7TQJ1	Marveld1	2	0	0	0	0	0	0	0	0	0	0	0	0
Succinate dehydrogenase [ubiquinone] iron-sulfur subunit, mitochondrial	Q9CQA3	Sdhb	244	0	90	142	50	92	41	6	30	1	0	0	0
Rho-related GTP-binding protein RhoQ	Q8R527	Rhoq	12	22	5	19	43	8	16	24	15	1	5	5	1
Ras-related protein Ral-A	P63321	Rala	17	0	6	20	31	7	12	0	2	0	3	1	0
Sulfotransferase 1C2	Q9D939	Sult1c2	0	0	0	2	0	12	0	0	0	0	0	0	0
Cytochrome c oxidase subunit 2	P00405	Mtco2	213	0	29	22	11	44	1	2	0	0	0	0	0
ATP synthase protein 8	P03930	Mtatp8	6	0	1	3	1	12	0	0	0	0	0	0	0
ATP synthase subunit a	P00848	Mtatp6	0	0	0	1	0	4	0	0	0	0	0	0	0
NADH-ubiquinone oxidoreductase chain 3	P03899	Mtnd3	18	0	2	1	0	7	0	0	0	0	0	0	0
Transmembrane protein 50A	Q9CXL1	Tmem50a	0	1	0	0	0	0	0	0	0	0	0	0	0
Phospholemman	Q9Z239	Fxyd1	3	0	5	4	0	8	1	0	0	0	0	0	0
AP-1 complex subunit sigma-3	Q7TN05	Ap1s3	0	0	0	2	9	2	0	0	0	0	0	0	0
Anaphase-promoting complex subunit 10	Q8K2H6	Anapc10	0	0	0	0	0	0	0	0	2	0	0	0	0
Cytochrome b-c1 complex subunit 9	Q8R1I1	Uqcr10	15	0	7	9	3	16	0	0	0	0	0	0	0
Cytochrome c oxidase assembly protein COX19	Q8K0C8	Cox19	1	0	0	0	0	0	0	0	0	0	0	0	0
Bone marrow stromal antigen 2	Q8R2Q8	Bst2	7	0	0	2	0	5	1	0	0	0	0	0	0
Nucleoside diphosphate kinase A	P15532	Nme1	56	162	127	139	113	94	84	32	142	20	15	12	16
Ras-related protein Rab-35	Q6PHN9	RAB35	66	119	38	77	161	52	54	17	60	5	10	9	6
Uncharacterized protein C2orf47 homolog, mitochondrial	Q8BHE8		16	0	0	1	0	9	0	0	0	0	0	0	0
Protein CREG1	O88668	Creg1	0	0	4	13	15	12	12	1	38	0	1	1	2
Coiled-coil domain-containing protein 115	Q8VE99	Ccdc115	1	0	0	0	0	0	0	0	2	0	0	0	0
Testis-expressed sequence 30 protein	Q3TUU5	Tex30	0	0	0	0	1	0	0	0	0	0	0	0	0
Prefoldin subunit 4	Q3UWL8	Pfdn4	1	0	0	3	0	1	0	0	1	0	0	0	0
MRG/MORF4L-binding protein	Q9DAT2	Mrgbp	0	0	0	0	2	0	0	0	0	0	0	0	0
MCG21719	G3UW70	Hbxip	2	0	0	0	2	0	0	0	0	0	0	0	0
Protein N-terminal glutamine amidohydrolase	Q80WB5	Wdyhv1	0	2	7	0	4	0	9	0	10	0	0	0	0
Major urinary protein 20	Q5FW60	Mup20	2	0	3	11	0	15	4	0	0	6	14	16	4
Uncharacterized protein C1orf50 homolog	Q5EBG8		2	0	0	1	1	8	1	0	4	0	0	0	0
Protein Tmed7	D3YZZ5	Tmed7	8	1	0	3	1	14	0	0	0	0	0	0	0
Succinate dehydrogenase assembly factor 3, mitochondrial	Q8BQU3	Acn9	2	0	0	1	0	0	0	0	0	0	0	0	0
Proteasome subunit alpha type-7-like	Q9CWH6	Psma8	29	63	12	30	67	27	38	16	42	14	20	16	10
Glycine N-acyltransferase-like protein	Q5FW57	Gm4952	0	0	0	16	0	74	1	0	0	0	0	0	0
MCG51226	G3XA50	Lrrc10b	2	4	3	2	0	0	3	0	2	0	17	11	26
Protein Obp1b	A2AEP0	Obp1b	2	0	0	22	0	0	12	0	0	17	10	23	8
C-type lectin domain family 4 member G	Q8BNX1	Clec4g	0	0	0	0	0	2	0	0	0	0	0	0	0
CB1 cannabinoid receptor-interacting protein 1	Q5M8N0	Cnrip1	6	0	0	1	0	2	7	0	1	0	0	0	0
Electron transfer flavoprotein subunit beta	Q9DCW4	Etfb	525	0	311	198	8	182	110	67	52	0	0	0	0
EP300-interacting inhibitor of differentiation 2	Q6X7S9	Eid2	3	12	8	5	15	2	6	3	9	0	0	0	0
Coiled-coil domain-containing protein 58	Q8R3Q6	Ccdc58	3	0	19	20	3	25	8	0	17	0	0	0	0
N(G),N(G)-dimethylarginine dimethylaminohydrolase 1	Q9CWS0	Ddah1	7	0	9	67	0	46	35	0	4	0	0	0	0
Ras-related protein Rab-8A	P55258	Rab8a	91	163	37	85	218	79	62	26	68	4	14	10	7
39S ribosomal protein L48, mitochondrial	E9QPQ8	Mrpl48	12	0	0	0	0	4	0	0	0	0	0	0	0
HemK methyltransferase family member 2, isoform CRA_c	Q6SKR2	N6amt1	0	0	0	0	0	1	0	0	0	0	0	0	0
Hematological and neurological expressed 1-like protein	Q6PGH2	Hn1l	0	0	0	0	0	0	2	0	5	0	0	0	0
Cytochrome c oxidase assembly protein COX11, mitochondrial	Q6P8I6	Cox11	4	0	0	0	0	0	0	0	0	0	0	0	0
Exosome complex component RRP40	Q7TQK4	Exosc3	0	0	0	0	3	0	0	0	0	0	0	0	0
General transcription factor IIF subunit 2	Q8R0A0	Gtf2f2	0	0	0	0	2	0	0	0	6	0	0	0	0
Translational activator of cytochrome c oxidase 1	Q8K0Z7	Taco1	22	0	2	0	4	11	0	0	1	0	0	0	0
UPF0538 protein C2orf76 homolog	Q9CRW3		0	0	0	0	1	0	0	0	0	0	0	0	0
Ras-related protein Rap-2a	Q80ZJ1	Rap2a	14	5	2	7	13	12	14	4	5	0	0	0	0
Mitochondrial fission factor	Q6PCP5	Mff	1	0	0	0	0	0	0	0	0	0	0	0	0
Single-strand selective monofunctional uracil DNA glycosylase	Q6P5C5	Smug1	0	0	0	0	2	0	0	0	0	0	0	0	0
Diphthine synthase	Q9CWQ0	Dph5	0	0	0	0	1	0	0	0	0	0	0	0	0
Mth938 domain-containing protein	Q8R0P4	Aamdc	5	0	15	3	3	1	8	0	6	0	0	0	0
Acidic leucine-rich nuclear phosphoprotein 32 family member A	O35381	Anp32a	37	1	34	36	80	31	58	6	100	1	0	0	0
Stromal cell-derived factor 2	Q9DCT5	Sdf2	2	0	5	8	1	2	13	0	7	0	0	0	0
Platelet-activating factor acetylhydrolase IB subunit beta	Q61206	Pafah1b2	6	12	2	3	15	4	13	0	6	0	0	0	0
Ribonuclease UK114	P52760	Hrsp12	5	1	23	168	12	146	11	83	24	7	9	9	6
LYR motif-containing protein 4	Q8K215	Lyrm4	6	0	17	20	1	11	5	0	7	0	0	0	0
ADP-ribosylation factor-like protein 11	Q6P3A9	Arl11	0	0	0	0	2	0	0	0	0	0	0	0	0
Protein FAM3C	Q91VU0	Fam3c	2	0	0	3	2	3	0	0	0	0	0	0	0
Ubiquitin-conjugating enzyme E2 variant 1	Q9CZY3	Ube2v1	0	24	0	13	60	24	8	0	19	2	4	3	2
Vesicle transport protein SEC20	Q6QD59	Bnip1	2	0	0	0	2	10	0	0	0	0	1	7	0
ADP-ribosylation factor-like protein 6-interacting protein 1	Q9JKW0	Arl6ip1	8	5	0	1	1	7	0	0	0	0	0	0	0
V-type proton ATPase subunit E 1	P50518	Atp6v1e1	13	5	2	64	35	7	17	2	16	0	0	0	0
Inositol oxygenase	Q9QXN5	Miox	0	0	0	40	0	0	0	0	0	0	0	0	0
S-methyl-5'-thioadenosine phosphorylase	Q9CQ65	Mtap	21	4	9	40	55	36	34	0	20	0	0	0	0
Superoxide dismutase [Cu-Zn]	P08228	Sod1	37	82	81	103	47	121	75	41	84	27	9	12	10
Brain acid soluble protein 1	Q91XV3	Basp1	0	0	0	0	0	0	1	0	3	1	0	0	0
Protein JTB	O88824	Jtb	0	0	0	0	1	2	0	0	0	0	0	0	0
NADH dehydrogenase [ubiquinone] iron-sulfur protein 8, mitochondrial	Q8K3J1	Ndufs8	69	0	9	15	3	25	0	0	0	0	0	0	0
Vitamin K epoxide reductase complex subunit 1-like protein 1	Q6TEK5	Vkorc1l1	3	1	0	0	0	5	0	0	0	0	0	0	0
Sentrin-specific protease 8	Q9D2Z4	Senp8	1	0	0	0	0	0	0	0	0	0	0	0	0
28S ribosomal protein S26, mitochondrial	Q80ZS3	Mrps26	17	0	0	0	0	5	0	0	0	0	0	0	0
FAD-linked sulfhydryl oxidase ALR	P56213	Gfer	5	0	6	12	4	10	3	0	6	0	0	1	1
Single-stranded DNA-binding protein, mitochondrial	Q9CYR0	Ssbp1	13	0	12	13	9	10	8	0	27	0	0	1	0
Protein yippee-like 5	P62700	YPEL5	0	0	0	1	1	1	0	0	1	0	0	0	0
Coiled-coil domain-containing protein 124	Q9D8X2	Ccdc124	0	0	0	5	1	8	0	0	0	0	0	0	0
Golgi-associated plant pathogenesis-related protein 1	Q9CYL5	Glipr2	0	0	0	2	11	3	4	0	1	0	1	3	4
E3 ubiquitin-protein ligase RNF181	Q9CY62	Rnf181	10	3	19	27	0	21	15	0	16	1	10	8	4
Pyridoxal phosphate phosphatase	P60487	Pdxp	2	5	0	1	5	1	2	0	7	0	0	0	0
Protein-lysine N-methyltransferase Mettl10	Q9D853	Mettl10	0	0	0	0	4	0	0	0	0	0	0	0	0
Proteasome inhibitor PI31 subunit	Q8BHL8	Psmf1	2	47	0	0	0	3	1	0	1	1	0	0	0
All-trans retinoic acid-induced differentiation factor	Q6PGD0	Atraid	1	0	0	4	0	3	1	0	0	0	0	0	0
Arpin	Q9D0A3	Arpin	10	0	2	6	0	0	13	0	5	0	0	0	0
UPF0729 protein C18orf32 homolog	Q91WE4		1	0	0	0	0	1	0	0	0	0	0	0	0
Ribonuclease 4	Q8C7E4	Rnase4	5	0	3	18	0	14	13	0	15	29	12	8	17
Tropomyosin alpha-4 chain	Q6IRU2	Tpm4	13	1	20	43	110	7	78	599	73	5	20	22	8
28S ribosomal protein S15, mitochondrial	Q9DC71	Mrps15	29	0	0	3	2	6	0	0	0	0	0	0	0
DNL-type zinc finger protein	Q9D113	Dnlz	0	0	4	4	0	2	1	0	2	0	0	0	0
Calcium channel flower homolog	Q8BG21	Cacfd1	0	0	0	0	0	1	0	0	0	0	0	0	0
Myelin P2 protein	P24526	Pmp2	74	3	22	13	2	5	14	0	4	2	2	0	0
Phosphoglycerate mutase 1	Q9DBJ1	Pgam1	267	18	136	287	203	152	171	2	103	13	31	23	15
Membrane-associated progesterone receptor component 2	Q80UU9	Pgrmc2	22	0	0	2	2	21	2	0	0	0	0	0	0
MCG120169	G5E8Z3	2310050C09Rik	1	0	4	2	0	4	7	0	5	0	3	8	3
60S ribosomal protein L34	Q9D1R9	Rpl34	25	5	11	24	21	48	8	1	1	0	0	0	0
Nicotinamide/nicotinic acid mononucleotide adenylyltransferase 1	Q9EPA7	Nmnat1	1	0	0	2	1	7	0	0	0	0	0	0	0
MCG15829, isoform CRA_a	Q3KQQ2	Mup3	0	0	1	5	0	14	3	0	0	13	7	1	1
60S ribosomal protein L17	Q6ZWZ7	RPL17	53	0	17	35	25	46	10	0	4	0	0	0	0
60S ribosomal protein L29	P47915	Rpl29	9	5	0	13	0	17	0	0	2	0	0	0	0
Prostaglandin E synthase 3	Q9R0Q7	Ptges3	34	37	1	16	36	38	13	0	25	2	2	1	0
MCG140784	Q792Z1	Try10	29	18	143	120	53	104	118	31	183	0	68	75	82
MCG140783	Q792Y9	Gm5771	2	0	23	17	4	11	11	0	81	1	6	9	13
Transmembrane protein 160	Q9D938	Tmem160	1	0	0	0	0	8	0	0	0	0	0	0	0
Uncharacterized protein	E9Q4T2	Gm17511	0	0	0	1	0	0	0	0	0	0	0	0	0
Phospholysine phosphohistidine inorganic pyrophosphate phosphatase	Q9D7I5	Lhpp	5	0	4	5	0	23	5	0	7	0	0	0	0
High mobility group protein B2	P30681	Hmgb2	1	0	0	15	200	0	12	0	60	0	2	0	0
HD domain-containing protein 2	Q3SXD3	Hddc2	2	0	0	0	5	0	5	0	7	0	0	0	0
Dynein light chain 1, axonemal	Q05A62	Dnal1	0	0	0	0	0	0	1	0	0	0	0	0	0
Uncharacterized protein	J3QQ02		1	2	0	4	12	6	0	0	4	0	0	0	0
Mimitin, mitochondrial	Q59J78	Ndufaf2	12	0	0	7	0	19	2	0	0	0	0	0	0
Thiamine-triphosphatase	Q8JZL3	Thtpa	2	0	0	0	5	4	0	0	0	0	0	0	0
MCG130182, isoform CRA_a	B2RV77	Gm5483	0	0	0	0	25	0	0	0	2	0	1	0	0
Vesicle transport protein SFT2C	E9QJT3	Sft2d3	0	0	0	0	0	1	0	0	0	0	0	0	0
Tetratricopeptide repeat protein 9C	Q810A3	Ttc9c	0	0	0	0	3	1	0	0	1	0	0	0	0
LRRN4 C-terminal-like protein	Q3TYX2	Lrrn4cl	2	0	0	0	0	0	0	0	0	0	0	0	0
Protein Gm5938	A2AEN9	Gm5938	1	0	0	0	0	0	0	0	0	2	64	45	5
OCIA domain-containing protein 2	Q9D8W7	Ociad2	0	0	0	0	1	10	0	0	0	0	0	0	0
Glycosylphosphatidylinositol-anchored high density lipoprotein-binding protein 1	Q9D1N2	Gpihbp1	5	1	1	0	1	0	7	0	0	0	1	3	4
Cytochrome c, somatic	P62897	Cycs	84	0	132	75	102	50	46	7	37	17	5	7	5
Apolipoprotein C-IV	Q61268	Apoc4	1	0	1	0	0	1	0	0	0	25	6	3	6
Peroxiredoxin 6	Q6GT24	Prdx6	177	100	89	98	142	180	329	90	144	7	10	13	2
AP-1 complex subunit sigma-1A	P61967	AP1S1	3	4	0	5	11	11	0	0	0	0	1	0	1
ADP-ribosylation factor 2	Q8BSL7	ARF2	63	57	5	45	106	65	28	17	28	3	13	15	9
Rho-related GTP-binding protein RhoD	P97348	Rhod	0	0	0	0	0	1	0	0	0	0	0	0	0
B-cell receptor-associated protein 29	Q61334	Bcap29	7	0	0	0	0	4	0	0	0	0	0	0	0
F-actin-capping protein subunit alpha-2	P47754	Capza2	26	24	21	18	214	36	59	37	167	1	4	2	1
Carbonyl reductase [NADPH] 2	P08074	Cbr2	60	0	3	10	1	0	341	0	8	0	0	0	0
Chromobox protein homolog 5	Q61686	Cbx5	0	0	0	2	11	0	0	0	4	0	0	0	0
B-lymphocyte antigen CD20	P19437	Ms4a1	0	0	0	0	7	0	0	0	1	0	0	0	0
CD59A glycoprotein	O55186	Cd59a	3	2	0	1	0	1	0	0	0	0	0	0	0
CD82 antigen	P40237	Cd82	0	31	0	7	2	3	4	0	1	0	0	0	0
Cofilin-2	P45591	Cfl2	47	9	55	57	87	48	41	103	72	3	5	4	3
Lithostathine-1	P43137	Reg1	0	0	0	7	0	1	0	0	82	16	2	3	4
Lithostathine-2	Q08731	Reg2	0	0	0	0	0	0	0	0	18	0	0	0	0
GTP-binding protein REM 1	O35929	Rem1	1	0	0	2	2	2	6	0	1	0	0	0	0
Regucalcin	Q64374	Rgn	19	0	50	26	0	363	24	0	0	2	0	0	0
GTP-binding protein Rit1	P70426	Rit1	0	0	0	0	0	0	0	0	0	0	0	0	4
60S ribosomal protein L22	P67984	RPL22	17	1	6	15	19	22	7	0	6	0	1	1	1
60S ribosomal protein L28	P41105	Rpl28	22	5	5	25	11	35	5	0	2	0	0	0	0
60S ribosomal protein L30	P62889	RPL30	31	2	15	38	63	51	16	0	13	8	5	0	4
40S ribosomal protein S15	P62843	RPS15	26	1	9	25	18	36	7	0	4	0	0	0	0
40S ribosomal protein S17	P63276	RPS17	3	8	12	40	27	56	19	0	24	0	0	0	0
40S ribosomal protein S8	P62242	RPS8	59	4	11	45	86	48	7	0	1	0	0	0	0
Ras-related protein R-Ras	P10833	Rras	57	0	8	16	21	10	30	0	20	0	0	0	0
Protein S100-A10	P08207	S100a10	12	0	2	5	5	2	5	0	2	0	0	0	0
Protein S100-A13	P97352	S100a13	2	2	0	0	7	0	2	2	0	0	0	0	0
Protein S100-A9	P31725	S100a9	3	0	2	1	361	7	30	1	54	1	24	7	2
Protein S100-B	P50114	S100b	3	0	0	0	0	0	0	0	0	0	0	0	0
Serum amyloid A-1 protein	P05366	Saa1	0	0	0	0	0	0	0	0	0	2	28	17	14
C-C motif chemokine 6	P27784	Ccl6	0	0	0	0	5	0	0	0	0	0	0	0	0
Selenoprotein W	P63300	Sepw1	1	0	0	0	5	0	4	0	2	0	0	0	0
Transformer-2 protein homolog beta	P62996	TRA2B	0	0	0	6	5	11	0	0	8	0	0	0	0
Cytochrome c oxidase subunit 7A-related protein, mitochondrial	Q61387	Cox7a2l	10	0	0	0	0	4	0	0	0	0	0	0	0
Alpha-synuclein	O55042	Snca	12	92	9	0	0	0	11	33	12	0	0	0	0
Synaptosomal-associated protein 23	O09044	Snap23	0	0	0	16	3	8	3	2	0	0	0	0	0
Small nuclear ribonucleoprotein Sm D1	P62315	SNRPD1	4	0	7	28	50	18	14	0	27	0	0	0	0
Cornifin-A	Q62266	Sprr1a	0	2	0	11	3	6	3	3	0	0	0	3	1
Cornifin-B	Q62267	Sprr1b	0	0	4	9	0	8	4	0	4	0	2	1	8
Signal recognition particle 14 kDa protein	P16254	Srp14	4	0	1	12	4	14	0	0	15	0	0	0	0
Translocon-associated protein subunit delta	Q62186	Ssr4	6	0	0	8	7	36	1	0	1	0	0	0	0
Syntaxin-4	P70452	Stx4	8	0	0	1	7	1	0	0	2	0	0	0	0
Tubulin-specific chaperone A	P48428	Tbca	7	1	2	17	16	10	5	0	12	0	0	0	0
Dynein light chain Tctex-type 1	P51807	Dynlt1	3	0	0	0	12	3	3	0	2	0	0	0	0
Indolethylamine N-methyltransferase	P40936	Inmt	29	0	20	49	0	135	716	0	22	0	0	0	0
Transcription factor A, mitochondrial	P40630	Tfam	8	0	19	15	23	1	0	0	0	0	0	0	0
Thyroid hormone-inducible hepatic protein	Q62264	Thrsp	121	0	0	0	0	21	0	0	0	0	0	0	0
Thy-1 membrane glycoprotein	P01831	Thy1	5	0	1	3	25	0	7	0	10	0	0	0	0
Troponin C, slow skeletal and cardiac muscles	P19123	Tnnc1	1	0	20	0	0	0	4	0	0	0	0	0	0
Troponin C, skeletal muscle	P20801	Tnnc2	9	0	0	1	1	0	0	0	0	0	1	0	2
Troponin I, fast skeletal muscle	P13412	Tnni2	104	3	0	1	1	2	9	0	0	0	0	0	0
Troponin I, cardiac muscle	P48787	Tnni3	1	0	42	0	0	0	23	0	0	0	0	0	0
Translationally-controlled tumor protein	P63028	Tpt1	122	12	26	31	73	25	39	8	66	2	4	4	1
Anionic trypsin-2	P07146	Prss2	20	1	53	43	17	41	44	31	204	0	26	27	33
Thiosulfate sulfurtransferase	P52196	Tst	52	0	51	61	8	113	84	2	32	0	0	0	0
Small ubiquitin-related modifier 1	P63166	SUMO1	2	0	0	1	7	0	0	0	5	0	0	0	0
Uroporphyrinogen-III synthase	P51163	Uros	7	26	3	0	15	4	3	0	2	2	2	1	0
Vesicle-associated membrane protein 2	P63044	Vamp2	4	1	2	6	1	7	5	0	0	0	0	0	0
Vesicle-associated membrane protein 3	P63024	Vamp3	4	1	2	6	1	8	5	0	0	0	0	0	0
Galectin-1	P16045	Lgals1	27	0	43	24	71	21	48	0	71	0	0	0	0
Leukotriene C4 synthase	Q60860	Ltc4s	1	0	0	0	0	0	0	0	0	0	0	0	0
Acyl-protein thioesterase 1	P97823	Lypla1	55	0	1	19	25	32	6	0	3	0	3	0	0
Transmembrane 4 L6 family member 1	Q64302	Tm4sf1	0	0	0	1	0	0	0	0	0	0	0	0	0
Mast cell protease 8	P43430	Mcpt8	0	0	9	7	45	5	5	0	4	0	0	4	5
Synaptophysin-like protein 2	O89104	Sypl2	6	0	0	0	0	0	0	0	0	0	0	0	0
Methylated-DNA--protein-cysteine methyltransferase	P26187	Mgmt	2	0	0	0	2	0	0	0	0	0	0	0	0
Protein Mpv17	P19258	Mpv17	1	0	0	1	0	10	0	0	0	0	0	0	0
Ras-related protein M-Ras	O08989	Mras	0	0	0	2	0	0	0	0	0	0	0	0	0
Major urinary protein 4	P11590	Mup4	0	0	1	6	0	3	2	0	0	3	17	3	5
NEDD8	P29595	Nedd8	20	5	23	13	33	13	2	0	16	0	0	0	0
Protein NipSnap homolog 1	O55125	Nipsnap1	2	0	0	17	11	70	3	0	2	0	0	0	0
NAD(P)H dehydrogenase [quinone] 1	Q64669	Nqo1	11	98	23	23	0	13	13	1	3	1	0	0	0
Nucleophosmin	Q61937	Npm1	22	0	1	51	41	36	24	0	87	0	0	1	0
Nucleoplasmin-3	Q9CPP0	Npm3	0	0	0	0	2	0	0	0	2	0	0	0	0
Mimecan	Q62000	Ogn	13	1	0	0	0	0	8	0	0	5	1	0	0
Alpha-1-acid glycoprotein 1	Q60590	Orm1	8	13	16	6	1	3	22	0	7	188	307	86	97
Platelet-activating factor acetylhydrolase IB subunit gamma	Q61205	Pafah1b3	2	0	0	2	27	0	0	0	3	0	0	0	0
Retinal rod rhodopsin-sensitive cGMP 3',5'-cyclic phosphodiesterase subunit delta	O55057	Pde6d	2	0	4	5	4	1	5	0	6	0	0	0	0
Peptidoglycan recognition protein 1	O88593	Pglyrp1	0	0	0	4	84	0	9	0	22	4	8	4	4
Prohibitin	P67778	Phb	90	0	21	33	13	97	0	0	0	0	0	0	0
Phosphatidylinositol transfer protein alpha isoform	P53810	Pitpna	22	10	0	0	59	18	0	0	1	0	1	0	0
Lipid phosphate phosphohydrolase 1	Q61469	Ppap2a	0	32	0	4	0	4	3	0	0	0	0	0	0
Peptidyl-prolyl cis-trans isomerase A	P17742		92	182	99	235	435	136	164	73	310	15	30	28	19
Peptidyl-prolyl cis-trans isomerase C	P30412	Ppic	17	1	14	25	32	24	26	11	19	9	6	6	6
Bone marrow proteoglycan	Q61878	Prg2	1	0	0	1	44	2	0	0	0	0	0	0	1
BPI fold-containing family A member 2	P07743	Bpifa2	0	0	0	1	0	1	2	0	0	15	22	15	15
Ras-related protein Rab-11B	P46638	Rab11b	87	13	31	69	235	29	57	61	62	15	13	12	5
Ras-related protein Rab-17	P35292	Rab17	5	5	2	19	5	12	1	0	3	0	0	0	0
Ras-related protein Rab-1A	P62821	RAB1A	152	139	64	149	318	104	87	65	103	10	22	19	10
Ras-related protein Rab-24	P35290	Rab24	4	0	0	0	5	2	0	0	0	0	0	0	0
Ras-related protein Rab-3A	P63011	Rab3a	53	59	35	43	108	32	46	17	43	2	12	9	7
Ras-related C3 botulinum toxin substrate 2	Q05144	Rac2	26	24	7	30	225	16	30	44	43	8	10	9	6
Emerin	O08579	Emd	1	0	0	0	2	0	0	0	0	0	0	0	0
Endonuclease G, mitochondrial	O08600	Endog	12	0	27	16	4	8	4	0	7	0	0	0	0
Fatty acid-binding protein, intestinal	P55050	Fabp2	0	0	1	1	0	26	1	0	0	0	0	0	0
40S ribosomal protein S30	Q642K5	Fau	2	0	0	5	0	8	0	0	0	0	0	0	0
Adrenodoxin, mitochondrial	P46656	Fdx1	5	0	8	14	0	18	3	0	3	0	0	0	0
Peptidyl-prolyl cis-trans isomerase FKBP1A	P26883	Fkbp1a	21	0	23	13	25	12	17	5	18	0	4	2	2
Peptidyl-prolyl cis-trans isomerase FKBP2	P45878	Fkbp2	14	0	4	12	12	20	11	0	19	0	0	0	0
Frataxin, mitochondrial	O35943	Fxn	3	0	4	3	0	1	0	0	1	0	0	0	0
Neuromodulin	P06837	Gap43	2	0	0	0	0	0	0	0	0	0	0	0	0
Myotrophin	P62774	Mtpn	12	6	3	6	39	12	11	9	23	1	1	1	1
GTP cyclohydrolase 1	Q05915	Gch1	0	1	0	0	0	10	0	0	0	0	0	0	0
Glutamate--cysteine ligase regulatory subunit	O09172	Gclm	12	164	0	9	6	28	5	0	2	5	4	3	1
Growth factor receptor-bound protein 2	Q60631	Grb2	25	0	27	20	63	9	34	31	98	0	0	0	0
Glutathione S-transferase Mu 2	P15626	Gstm2	278	2	196	160	27	196	256	0	196	3	3	2	0
Granzyme K	O35205	Gzmk	0	0	0	0	0	0	0	0	0	0	2	4	2
Hemoglobin Y, beta-like embryonic chain	Q9CR49	Hbb-y	23	127	10	3	1	6	17	13	11	10	23	28	18
Hemoglobin subunit beta-H1	P04444	Hbb-bh1	13	102	6	2	5	11	15	2	11	26	25	46	32
High mobility group protein B3	O54879	Hmgb3	0	0	0	6	9	0	1	0	5	0	0	0	0
10 kDa heat shock protein, mitochondrial	Q64433	Hspe1	23	0	12	22	29	37	6	9	10	0	0	0	0
B-cell antigen receptor complex-associated protein beta chain	P15530	Cd79b	0	0	0	0	5	0	0	0	3	0	0	0	0
Integral membrane protein 2B	O89051	Itm2b	0	0	0	1	1	1	0	0	0	0	0	0	0
Angiogenin	P21570	Ang	1	0	0	9	0	4	1	0	3	9	2	1	1
Thioredoxin-dependent peroxide reductase, mitochondrial	P20108	Prdx3	373	6	191	155	106	93	72	36	78	4	3	1	0
Apolipoprotein C-I	P34928	Apoc1	0	0	0	1	0	4	0	0	0	12	25	35	21
Aquaporin-1	Q02013	Aqp1	22	124	4	40	19	19	18	3	0	0	1	1	0
ADP-ribosylation factor 4	P61750	Arf4	45	30	2	32	60	49	18	6	20	2	9	12	8
Sodium/potassium-transporting ATPase subunit beta-3	P97370	Atp1b3	11	0	0	1	1	5	0	0	0	0	0	0	0
Apoptosis regulator BAX	Q07813	Bax	3	1	0	1	11	6	1	0	0	0	0	0	0
Bisphosphoglycerate mutase	P15327	Bpgm	96	533	56	25	16	10	96	11	41	37	12	7	5
Caveolin-1	P49817	Cav1	87	0	14	18	0	8	60	0	1	0	0	0	0
Leukocyte antigen CD37	Q61470	Cd37	0	0	0	0	3	0	0	0	0	0	0	0	0
CD63 antigen	P41731	Cd63	0	0	0	3	4	0	0	0	0	0	0	0	0
CD9 antigen	P40240	Cd9	15	8	0	8	23	3	10	3	9	0	1	3	0
Cyclin-dependent-like kinase 5	P49615	CDK5	0	0	0	0	28	11	2	0	1	0	0	0	0
Cyclin-dependent kinase 4 inhibitor C	Q60772	Cdkn2c	0	0	0	2	2	1	0	0	2	0	0	0	0
Cold-inducible RNA-binding protein	P60824	CIRBP	0	0	0	0	5	1	2	0	10	0	0	0	0
Cytochrome c oxidase subunit 6A, mitochondrial	Q9DCW5	Cox6a1	45	0	0	2	0	23	0	0	0	0	0	0	0
Cytochrome c oxidase subunit 7C, mitochondrial	P17665		5	0	4	4	0	4	0	0	0	0	0	0	0
Cysteine-rich protein 1	P63254	Crip1	9	0	2	3	0	2	14	1	14	0	0	0	0
Beta-crystallin B2	P62696	CRYBB2	0	0	0	0	0	0	0	0	0	0	1	2	0
Cysteine and glycine-rich protein 1	P97315	Csrp1	148	12	15	27	24	10	191	105	205	2	6	8	0
Cystatin-B	Q62426	Cstb	9	10	11	23	11	16	17	3	20	0	0	0	0
Cathepsin G	P28293	Ctsg	0	0	3	1	62	0	0	0	0	0	0	0	0
Acyl-CoA-binding protein	P31786	Dbi	18	0	4	6	6	8	2	0	0	0	0	0	0
Deoxycytidine kinase	P43346	Dck	0	0	0	0	6	0	0	0	3	0	0	0	0
Down syndrome critical region protein 3 homolog	O35075	Dscr3	0	0	0	0	3	1	0	0	0	0	0	0	0
Eosinophil cationic protein 1	P97426	Ear1	2	0	0	1	101	0	14	0	31	0	0	0	0
3-beta-hydroxysteroid-Delta(8),Delta(7)-isomerase	P70245	Ebp	5	0	0	2	1	52	0	0	0	0	0	0	0
Chymotrypsin-like elastase family member 2A	P05208	Cela2a	0	0	0	0	0	0	1	0	290	1	2	4	1
Adenylate kinase 4, mitochondrial	Q9WUR9	Ak4	0	0	1	10	1	31	0	0	0	0	0	0	0
Probable C->U-editing enzyme APOBEC-2	Q9WV35	Apobec2	13	0	4	0	0	0	2	0	0	0	0	0	0
Asialoglycoprotein receptor 1	P34927	Asgr1	0	0	0	0	0	75	0	0	0	0	1	0	2
Copper transport protein ATOX1	O08997	Atox1	1	0	10	13	5	9	2	3	11	0	0	0	0
V-type proton ATPase 16 kDa proteolipid subunit	P63082	Atp6v0c	0	2	0	3	0	3	0	0	0	0	0	0	0
B-cell CLL/lymphoma 7 protein family member C	O08664	Bcl7c	0	0	0	0	0	0	0	0	5	0	0	0	0
Barrier-to-autointegration factor	O54962	Banf1	0	0	3	4	7	0	1	1	1	0	0	0	0
BET1 homolog	O35623	Bet1	0	0	0	0	0	3	0	0	0	0	0	0	0
BCL2/adenovirus E1B 19 kDa protein-interacting protein 3	O55003	Bnip3	2	0	0	0	0	0	0	0	0	0	0	0	0
Complement C1q subcomponent subunit B	P14106	C1qb	5	2	6	3	4	0	6	4	6	109	57	27	80
Calbindin	P12658	Calb1	0	0	0	133	0	3	0	0	0	0	0	0	0
Calpain small subunit 1	O88456	Capns1	42	53	2	18	33	7	33	2	28	0	6	4	1
Caspase-14	O89094	Casp14	0	0	2	1	0	1	0	0	1	0	1	3	1
Caspase-3	P70677	Casp3	13	42	15	23	29	13	32	75	58	0	2	2	1
T-cell surface glycoprotein CD3 gamma chain	P11942	Cd3g	0	0	0	0	3	0	0	0	0	0	0	0	1
T-cell surface glycoprotein CD8 beta chain	P10300	Cd8b	0	0	0	0	2	0	0	0	1	0	0	0	0
Craniofacial development protein 1	O88271	Cfdp1	0	0	0	0	0	0	0	0	1	0	0	0	0
Claudin-3	Q9Z0G9	Cldn3	0	0	0	0	0	6	1	0	0	0	0	0	0
Cathelin-related antimicrobial peptide	P51437	Camp	0	0	0	0	85	2	1	0	4	11	8	4	6
Cytochrome c oxidase subunit 4 isoform 1, mitochondrial	P19783	Cox4i1	100	0	52	48	10	84	2	0	0	0	0	0	0
Death domain-containing protein CRADD	O88843	Cradd	0	0	0	0	2	2	4	0	5	0	0	0	0
Alpha-crystallin B chain	P23927	Cryab	72	0	46	57	1	0	34	0	0	0	2	0	0
Cytochrome c, testis-specific	P00015	Cyct	3	0	13	11	0	3	5	0	2	0	0	1	1
Dual adapter for phosphotyrosine and 3-phosphotyrosine and 3-phosphoinositide	Q9QXT1	Dapp1	0	0	0	0	3	0	0	0	0	0	0	0	0
D-dopachrome decarboxylase	O35215	Ddt	37	11	44	69	36	124	33	21	37	10	1	0	0
Peroxisomal 2,4-dienoyl-CoA reductase	Q9WV68	Decr2	0	0	0	10	0	74	0	0	0	0	0	0	0
Dolichol-phosphate mannosyltransferase subunit 1	O70152	Dpm1	6	0	0	0	5	10	0	0	0	0	0	0	0
Fatty acid-binding protein, heart	P11404	Fabp3	95	0	917	96	0	28	141	0	17	19	0	0	0
FAS-associated death domain protein	Q61160	Fadd	5	0	2	13	16	6	17	0	21	0	0	0	0
High affinity immunoglobulin epsilon receptor subunit gamma	P20491	Fcer1g	0	0	0	0	1	4	1	9	1	0	0	0	0
Fibroblast growth factor 1	P61148	Fgf1	1	0	1	10	0	6	13	0	9	0	0	0	0
Bis(5'-adenosyl)-triphosphatase	O89106	Fhit	0	0	5	25	3	11	3	0	9	0	0	0	0
Four and a half LIM domains protein 2	O70433	Fhl2	4	0	8	36	0	0	8	1	8	0	0	0	0
Ferritin heavy chain	P09528	Fth1	93	3	121	66	82	111	83	4	224	0	3	1	1
Guanidinoacetate N-methyltransferase	O35969	Gamt	1	0	0	0	1	40	0	0	1	0	0	0	0
Glycine N-methyltransferase	Q9QXF8	Gnmt	6	0	14	8	0	265	13	0	20	2	0	0	0
Platelet glycoprotein Ib beta chain	P56400	Gp1bb	3	0	0	0	47	0	0	29	1	0	1	5	0
Amino-terminal enhancer of split	P63002	Aes	3	0	0	0	2	0	0	0	0	0	0	0	0
Glutathione S-transferase Mu 1	P10649	Gstm1	300	2	208	246	87	370	313	0	179	4	10	4	1
Glutathione S-transferase Mu 5	P48774	Gstm5	69	5	57	54	9	51	59	0	60	2	1	1	0
Glutathione S-transferase omega-1	O09131	Gsto1	32	5	66	58	26	54	108	11	55	3	10	11	0
Maleylacetoacetate isomerase	Q9WVL0	Gstz1	124	0	1	15	2	150	10	0	3	0	0	0	0
Granzyme A	P11032	Gzma	0	0	0	0	80	0	0	0	0	0	0	0	0
H2-M beta 2	Q31099	H2-DMb2	0	0	0	0	2	0	0	0	0	0	0	0	0
HCLS1-associated protein X-1	O35387	Hax1	0	0	0	0	0	2	0	0	0	0	0	0	0
High mobility group protein B1	P63158	Hmgb1	6	0	4	58	263	14	55	0	111	0	0	0	1
Heme oxygenase 1	P14901	Hmox1	0	0	0	0	0	2	0	0	7	0	0	0	0
Heterogeneous nuclear ribonucleoprotein A/B	Q99020	Hnrnpab	26	3	30	72	175	56	63	0	129	0	0	0	0
Intercellular adhesion molecule 2	P35330	Icam2	0	0	0	0	0	0	3	0	0	0	0	0	0
Insulin-like growth factor II	P09535	Igf2	0	0	0	0	1	0	0	0	0	0	0	2	1
Fatty acid-binding protein, epidermal	Q05816	Fabp5	46	15	52	42	27	45	99	8	91	5	7	7	6
Kallikrein 1-related peptidase b26	P36369	Klk1b26	0	0	0	0	0	0	0	0	0	0	5	0	0
Sarcospan	Q3TRE0	Sspn	6	0	0	0	0	0	0	0	0	0	0	0	0
LIM and SH3 domain protein 1	Q61792	Lasp1	24	0	13	29	23	55	99	48	122	0	0	0	0
Leukocyte cell-derived chemotaxin-2	O88803	Lect2	0	0	0	1	0	3	0	0	0	12	2	1	1
Mannose-binding protein A	P39039	Mbl1	9	1	2	5	1	12	9	0	5	64	45	25	37
Mannose-binding protein C	P41317	Mbl2	17	0	10	7	3	16	12	0	6	91	38	48	54
Mast cell protease 9	O35164	Mcpt9	2	0	22	15	13	9	9	0	15	8	10	12	11
Midkine	P12025	Mdk	0	0	0	3	0	0	0	0	0	0	0	0	0
tRNA (guanine-N(7)-)-methyltransferase	Q9Z120	Mettl1	0	0	0	0	7	0	0	0	1	0	0	0	0
Macrophage migration inhibitory factor	P34884	Mif	22	16	27	34	63	35	22	23	31	3	3	4	3
MARCKS-related protein	P28667	Marcksl1	0	1	0	0	1	1	1	0	2	0	0	0	0
Myeloid differentiation primary response protein MyD88	P22366	Myd88	1	0	0	0	6	1	0	0	0	0	0	0	0
Arylamine N-acetyltransferase 2	P50295	Nat2	4	63	9	8	11	20	28	6	28	0	0	0	0
Nuclear transcription factor Y subunit beta	P63139	Nfyb	0	0	0	0	1	0	0	0	0	0	0	0	0
Nicotinamide N-methyltransferase	O55239	Nnmt	0	0	0	0	0	2	0	0	0	0	0	0	0
ER membrane protein complex subunit 8	O70378	Emc8	19	0	0	0	1	9	0	0	0	0	0	0	0
Cytosolic Fe-S cluster assembly factor NUBP2	Q9R061	Nubp2	0	0	0	0	1	2	0	0	0	0	0	0	0
Sigma non-opioid intracellular receptor 1	O55242	Sigmar1	3	0	0	0	0	6	0	0	0	0	0	0	0
Alpha-1-acid glycoprotein 2	P07361	Orm2	4	10	7	4	1	3	13	0	5	92	274	76	73
Peroxiredoxin-1	P35700	Prdx1	317	371	108	182	313	340	184	56	135	30	30	25	23
Regenerating islet-derived protein 3-beta	P35230	Reg3b	0	0	1	9	0	1	1	0	0	20	6	5	5
Programmed cell death protein 6	P12815	Pdcd6	4	1	0	9	8	15	4	0	3	0	0	0	0
Peroxisomal membrane protein 11A	Q9Z211	Pex11a	2	0	0	0	0	17	0	0	0	0	0	0	0
Profilin-1	P62962	Pfn1	51	52	68	82	973	122	86	199	419	26	107	74	54
Phospholipase A2	Q9Z0Y2	Pla2g1b	0	0	0	0	0	0	0	0	5	0	0	0	0
Peroxiredoxin-5, mitochondrial	P99029	Prdx5	81	1	133	286	167	108	80	24	83	1	14	15	2
CCR4-NOT transcription complex subunit 7	Q60809	CNOT7	0	0	0	0	10	0	0	0	0	0	0	0	0
Proteasome subunit alpha type-4	Q9R1P0	Psma4	34	150	17	39	113	40	67	30	63	31	18	18	17
Proteasome subunit alpha type-6	Q9QUM9	Psma6	96	156	26	76	161	57	74	77	138	37	35	23	20
Proteasome subunit beta type-3	Q9R1P1	Psmb3	73	104	12	41	90	39	48	15	91	11	18	14	10
Proteasome subunit beta type-5	O55234	Psmb5	73	178	24	55	25	33	60	51	42	38	17	15	6
Proteasome subunit beta type-7	P70195	Psmb7	43	120	16	41	47	36	53	32	36	16	12	9	11
Proteasome activator complex subunit 1	P97371	Psme1	34	34	8	8	117	47	51	3	76	3	5	0	0
Proteasome activator complex subunit 3	P61290	PSME3	8	32	0	0	35	16	3	0	7	0	0	0	0
Retinol-binding protein 1	Q00915	Rbp1	15	0	16	17	0	24	50	0	20	0	0	0	0
Regenerating islet-derived protein 3-gamma	O09049	Reg3g	0	0	0	8	0	0	2	0	0	8	5	3	5
39S ribosomal protein L23, mitochondrial	O35972	Mrpl23	0	0	0	12	0	15	0	0	0	0	0	0	0
28S ribosomal protein S12, mitochondrial	O35680	Mrps12	5	0	0	0	0	3	0	0	0	0	0	0	0
Activated RNA polymerase II transcriptional coactivator p15	P11031	Sub1	2	0	0	2	32	3	0	0	11	0	0	0	1
40S ribosomal protein S3	P62908	RPS3	96	26	65	126	147	147	54	0	23	0	1	4	1
Protein S100	Q91V77	S100a1	8	0	19	5	0	2	4	0	0	0	0	0	0
Protein S100-A3	P62818	S100a3	0	0	3	0	0	0	0	0	0	0	0	0	0
Protein S100-A6	P14069	S100a6	4	0	10	10	17	5	21	3	11	0	2	1	1
Serum amyloid A-2 protein	P05367	Saa2	0	0	0	0	0	0	0	0	0	1	20	14	13
Serum amyloid A-3 protein	P04918	Saa3	1	0	0	0	0	0	0	0	0	0	9	16	11
Serum amyloid A-4 protein	P31532	Saa4	3	0	0	0	0	5	1	0	0	181	103	59	67
C-C motif chemokine 9	P51670	Ccl9	0	0	0	0	0	0	0	0	0	1	0	0	0
C-X-C motif chemokine 15	Q9WVL7	Cxcl15	0	0	0	0	0	0	4	0	0	0	0	0	0
Syndecan-4	O35988	Sdc4	0	0	0	4	0	0	0	0	0	0	0	0	0
Vesicle-trafficking protein SEC22b	O08547		26	3	0	3	27	30	0	0	3	0	0	0	0
Delta-sarcoglycan	P82347	Sgcd	10	0	0	0	0	0	0	0	0	0	0	0	0
SH2 domain-containing protein 1A	O88890	Sh2d1a	0	0	0	0	3	0	2	0	9	0	0	0	0
Antileukoproteinase	P97430	Slpi	0	0	0	0	4	0	0	27	0	2	3	4	11
Gamma-synuclein	Q9Z0F7	Sncg	2	0	0	4	0	1	2	0	0	0	0	0	0
U1 small nuclear ribonucleoprotein C	Q62241	Snrpc	0	0	0	0	0	1	0	0	7	0	0	0	0
Extracellular superoxide dismutase [Cu-Zn]	O09164	Sod3	41	0	19	49	0	7	76	0	13	84	20	15	27
Small proline-rich protein 2D	O70555	Sprr2d	7	1	29	29	0	28	37	9	30	1	31	30	36
Signal recognition particle 9 kDa protein	P49962	Srp9	2	0	0	1	6	2	0	0	5	0	0	0	0
Surfeit locus protein 4	Q64310	Surf4	4	0	0	2	0	49	0	0	0	0	0	0	0
Transgelin	P37804	Tagln	271	0	25	42	1	23	91	0	121	0	0	0	0
THO complex subunit 4	O08583	Alyref	4	0	0	1	13	4	3	0	5	0	0	0	0
Metalloproteinase inhibitor 3	P39876	Timp3	0	0	0	0	61	0	0	2	0	0	9	13	19
Protein Prss3	Q792Z0	Prss3	2	0	19	14	0	10	10	0	76	0	5	8	10
Translin	Q62348	Tsn	21	28	0	2	82	18	2	0	5	0	0	0	0
Thioredoxin	P10639	Txn	35	29	43	67	63	51	63	21	68	5	24	18	19
Uteroglobin	Q06318	Scgb1a1	0	0	0	4	0	0	31	0	1	3	0	0	0
Voltage-dependent anion-selective channel protein 2	Q60930	Vdac2	109	2	33	19	16	59	1	0	0	0	0	1	0
Voltage-dependent anion-selective channel protein 3	Q60931	Vdac3	52	0	36	15	17	63	1	0	0	0	0	0	0
Dynactin subunit 6	Q9WUB4	Dctn6	6	5	0	1	4	4	6	0	0	0	0	0	0
14-3-3 protein eta	P68510	YWHAH	120	24	62	109	367	63	139	271	101	7	36	47	20
14-3-3 protein theta	P68254	Ywhaq	132	39	54	136	383	72	160	184	131	8	28	30	20
14-3-3 protein zeta/delta	P63101	Ywhaz	142	102	131	218	905	124	268	437	242	47	98	95	68
Peptidyl-prolyl cis-trans isomerase FKBP7	O54998	Fkbp7	3	0	1	0	0	0	1	0	0	0	0	0	0
Geranylgeranyl pyrophosphate synthase	Q9WTN0	Ggps1	4	0	0	1	13	5	0	0	2	0	0	0	0
Ganglioside GM2 activator	Q60648	Gm2a	9	0	1	31	23	11	12	0	19	0	1	0	0
Aquaporin-5	Q9WTY4	Aqp5	0	0	0	0	0	0	7	0	0	0	0	0	0
Chymase	A4QPC5	Cma1	1	0	0	0	0	0	0	0	1	0	0	0	0
Insulin-like growth factor-binding protein 4	P47879	Igfbp4	0	0	0	2	0	0	1	0	2	9	1	2	2
Serglycin	P13609	Srgn	0	0	0	0	0	0	0	12	0	0	0	0	1
Kallikrein 1-related peptidase b16	P04071	Klk1b16	0	0	0	0	0	0	0	0	0	0	5	0	0
Protein S100-G	P97816	S100g	0	0	0	4	0	0	0	0	0	0	0	0	0
Dihydrofolate reductase	P00375	Dhfr	6	1	2	11	24	30	0	0	6	0	0	0	0
Microtubule-associated protein RP/EB family member 1	Q61166	Mapre1	4	35	1	4	41	7	9	3	34	0	6	6	2
Fibroblast growth factor 2	P15655	Fgf2	0	0	0	0	0	0	0	0	3	0	0	0	0
Histone H2AX	P27661	H2afx	10	1	41	64	148	29	25	2	31	0	11	5	5
Proteasome subunit alpha type-7	Q9Z2U0	Psma7	53	121	22	52	137	49	66	56	84	31	29	26	13
Synaptogyrin-2	O55101	Syngr2	2	1	0	3	2	3	0	0	0	0	0	0	0
Prothymosin alpha	P26350	Ptma	5	0	2	6	0	0	8	0	10	0	0	0	0
6-pyruvoyl tetrahydrobiopterin synthase	Q9R1Z7	Pts	16	0	16	29	14	11	12	6	24	0	0	0	0
Sodium/potassium-transporting ATPase subunit beta-2	P14231	Atp1b2	2	3	0	0	0	0	0	0	0	0	0	0	0
COP9 signalosome complex subunit 7a	Q9CZ04	Cops7a	13	9	0	0	11	10	0	0	0	0	0	0	0
Acyl-protein thioesterase 2	Q9WTL7	Lypla2	20	4	7	2	23	13	0	1	3	0	1	0	0
Proliferating cell nuclear antigen	P17918	Pcna	7	0	0	8	43	7	17	0	55	0	0	0	0
Proteasome subunit beta type-1	O09061	Psmb1	78	140	19	43	89	43	56	31	78	21	18	17	13
Complement factor D	P03953	Cfd	15	6	19	9	0	0	19	0	4	110	38	29	38
Trafficking protein particle complex subunit 3	O55013	Trappc3	5	1	1	11	26	16	11	0	13	0	0	0	0
Chloride intracellular channel protein 4	Q9QYB1	Clic4	57	10	4	47	53	44	77	5	34	6	6	11	0
Cellular nucleic acid-binding protein	P53996	Cnbp	21	0	4	15	14	17	14	0	45	0	0	0	0
Cysteine and glycine-rich protein 3	P50462	Csrp3	25	0	154	2	0	10	89	3	16	0	0	0	0
Peptidyl-prolyl cis-trans isomerase FKBP3	Q62446	Fkbp3	11	0	8	21	27	20	9	0	33	0	0	0	0
Protein C10	O35127	Grcc10	1	0	0	0	0	0	1	0	2	0	0	0	0
Ribosomal RNA small subunit methyltransferase NEP1	O35130	Emg1	0	0	0	0	9	0	0	0	0	0	1	2	0
Granzyme B	P04187	Gzmb	1	0	12	7	6	7	9	0	3	5	12	17	13
Methyl-CpG-binding domain protein 3	Q9Z2D8	Mbd3	0	0	0	0	1	1	0	0	2	0	0	0	0
Metallothionein-1	P02802	Mt1	0	0	1	1	0	0	0	0	4	0	0	0	0
Ninjurin-1	O70131	Ninj1	2	0	0	1	0	7	0	0	0	0	0	0	0
Pleckstrin homology-like domain family A member 3	Q9WV95	Phlda3	4	0	0	0	0	0	0	0	0	0	0	0	0
Purine nucleoside phosphorylase	Q543K9	Pnp	55	297	30	93	73	85	89	43	67	5	6	11	4
Protein S100-A8	P27005	S100a8	0	0	0	0	149	4	13	0	26	0	0	1	0
Stromal cell-derived factor 1	P40224	Cxcl12	0	0	0	0	1	0	0	0	0	0	0	0	0
Mitochondrial import inner membrane translocase subunit Tim9	Q9WV98	Timm9	7	0	9	2	5	6	1	0	1	0	0	0	0
Mitochondrial import inner membrane translocase subunit Tim8 A	Q9WVA2	Timm8a1	2	0	1	2	0	4	0	4	2	0	0	0	0
Mitochondrial import inner membrane translocase subunit Tim8 B	P62077	Timm8b	5	0	4	1	1	5	0	0	1	0	0	0	0
Mitochondrial import inner membrane translocase subunit Tim13	P62075	Timm13	3	0	2	5	4	6	0	0	2	0	0	0	0
Thiamin pyrophosphokinase 1	Q9R0M5	Tpk1	3	1	9	29	8	6	22	0	22	0	0	0	0
Transthyretin	P07309	Ttr	49	45	75	47	18	39	65	44	46	66	118	201	217
5'(3')-deoxyribonucleotidase, cytosolic type	Q9JM14	Nt5c	20	5	3	14	51	16	27	0	32	1	1	0	1
F-box only protein 6	Q9QZN4	Fbxo6	3	0	0	3	4	9	3	0	5	0	0	0	0
Microfibrillar-associated protein 5	Q9QZJ6	Mfap5	4	0	0	0	0	0	0	0	0	0	0	0	0
SH3 domain-binding glutamic acid-rich protein	Q9WUZ7	Sh3bgr	8	0	56	0	0	0	10	0	0	0	0	0	0
Claudin-1	O88551	Cldn1	0	0	0	0	0	2	0	0	0	0	0	0	0
Erythrocyte band 7 integral membrane protein	P54116	Stom	67	384	5	4	38	13	14	12	1	0	14	0	1
Peroxiredoxin-4	O08807	Prdx4	100	55	44	78	98	109	85	14	120	8	17	11	9
ATP synthase-coupling factor 6, mitochondrial	P97450	Atp5j	0	0	4	0	0	1	0	0	0	0	0	0	0
DnaJ homolog subfamily C member 5	P60904	Dnajc5	3	17	0	7	3	2	1	0	0	0	0	0	0
Hippocalcin-like protein 1	P62748	Hpcal1	5	0	0	1	14	5	4	0	2	0	0	0	0
Myosin regulatory light chain 2, skeletal muscle isoform	P97457	Mylpf	47	0	2	0	0	0	11	0	0	0	0	0	0
Thiopurine S-methyltransferase	O55060	Tpmt	15	0	4	30	4	72	10	0	6	0	0	0	0
Copper chaperone for superoxide dismutase	Q9WU84	Ccs	10	10	3	19	11	19	10	0	11	0	0	0	0
Claudin-7	Q9Z261	Cldn7	0	0	0	1	0	0	1	0	0	0	0	0	0
ATP-dependent Clp protease proteolytic subunit, mitochondrial	O88696	Clpp	33	0	1	10	13	17	1	0	0	0	0	0	0
Fatty acid-binding protein, liver	P12710	Fabp1	12	0	51	47	0	372	25	0	6	2	0	0	0
Lysozyme C-2	P08905	Lyz2	5	0	31	84	136	21	88	40	83	35	37	32	36
ADP-sugar pyrophosphatase	Q9JKX6	Nudt5	12	0	0	12	8	3	6	0	13	0	0	0	0
Phosphomannomutase 2	Q9Z2M7	Pmm2	34	41	23	22	35	28	31	14	44	3	2	0	0
Proteoglycan 3	Q9JL95	Prg3	0	0	0	0	1	0	0	0	0	0	0	0	0
Ras-related protein Rab-33B	O35963	Rab33b	38	52	23	34	88	31	26	12	30	2	10	8	6
Translin-associated protein X	Q9QZE7	Tsnax	7	10	0	1	40	7	1	0	0	1	0	0	0
Vesicle-associated membrane protein 5	Q9Z2P8	Vamp5	0	1	0	0	0	2	0	0	0	0	0	0	0
WW domain-binding protein 2	P97765	Wbp2	3	5	1	2	14	5	8	0	2	0	0	0	0
Apolipoprotein M	Q9Z1R3	Apom	2	2	1	5	0	6	1	0	0	82	32	31	28
Mitochondrial pyruvate carrier 1	P63030	Mpc1	56	1	3	3	0	24	0	0	0	0	0	0	0
Platelet glycoprotein IX	O88186	Gp9	3	0	0	0	14	0	0	5	0	0	0	2	0
Nucleoside diphosphate kinase 6	O88425	Nme6	3	0	0	0	0	1	0	0	0	0	0	0	0
Syntaxin-8	O88983	Stx8	3	0	0	0	1	4	0	0	0	0	0	0	0
60S acidic ribosomal protein P1	P47955	Rplp1	5	1	1	7	8	12	3	0	15	0	0	0	0
Phosphoglycerate mutase 2	O70250	Pgam2	123	9	234	97	47	43	121	2	26	13	16	14	6
Allograft inflammatory factor 1	O70200	Aif1	0	0	0	1	3	0	0	0	11	0	0	0	0
Proteasome assembly chaperone 1	Q9JK23	Psmg1	6	13	0	5	15	8	6	0	8	0	0	0	0
Glucosamine 6-phosphate N-acetyltransferase	Q9JK38	Gnpnat1	6	0	5	4	16	39	18	0	20	0	0	0	0
NADH dehydrogenase [ubiquinone] 1 alpha subcomplex subunit 1	O35683	Ndufa1	1	0	2	2	0	3	0	0	0	0	0	0	0
Profilin-2	Q9JJV2	PFN2	2	0	6	13	20	4	12	5	9	0	2	2	0
E3 ubiquitin-protein ligase RNF5	O35445	Rnf5	1	0	0	0	0	2	0	0	0	0	0	0	0
Elongation of very long chain fatty acids protein 2	Q9JLJ4	Elovl2	0	0	0	0	0	28	0	0	0	0	0	0	0
Serine/threonine-protein kinase 19	Q9JHN8	Stk19	0	0	0	0	3	0	0	0	0	0	0	0	0
Mitochondrial import inner membrane translocase subunit Tim10 B	Q9WV96	Timm10b	0	0	2	0	0	1	0	0	0	0	0	0	0
Secretory carrier-associated membrane protein 4	Q9JKV5	Scamp4	1	0	0	0	0	3	1	0	0	0	0	0	0
ADP-ribosylation factor-like protein 3	Q9WUL7	Arl3	19	0	1	6	12	6	10	0	2	0	0	0	0
Diphosphoinositol polyphosphate phosphohydrolase 1	Q9JI46	Nudt3	11	5	11	7	25	6	19	0	17	0	0	1	0
Dermatopontin	Q9QZZ6	Dpt	7	0	3	2	0	0	2	0	0	2	0	0	0
HIG1 domain family member 1A, mitochondrial	Q9JLR9	Higd1a	4	0	0	0	0	1	0	0	0	0	0	0	0
Stathmin	P54227	Stmn1	1	0	0	4	0	0	4	0	15	0	0	0	0
Transmembrane emp24 domain-containing protein 2	Q9R0Q3	Tmed2	17	3	0	3	3	24	0	0	1	0	0	0	0
Biogenesis of lysosome-related organelles complex 1 subunit 6	Q9R0C0	Bloc1s6	0	0	0	0	1	0	0	0	0	0	0	0	0
Nucleoside diphosphate kinase, mitochondrial	Q9WV84	Nme4	0	0	0	5	3	0	0	0	3	0	0	0	0
Transgelin-3	Q9R1Q8	Tagln3	11	0	1	4	10	3	21	72	9	1	1	3	4
Actin-related protein 2/3 complex subunit 3	Q9JM76	Arpc3	37	5	0	21	182	42	11	56	37	4	12	10	10
Nuclear protein 1	Q9WTK0	Nupr1	0	0	0	0	0	0	0	0	2	0	0	0	0
Phosphatidylinositol transfer protein beta isoform	P53811	Pitpnb	23	14	0	1	18	25	0	0	1	0	0	0	0
Proteolipid protein 2	Q9R1Q7	Plp2	4	0	0	2	1	1	1	0	0	0	0	0	0
Small acidic protein	Q9R0P4	Smap	0	0	0	0	0	0	0	0	3	0	0	0	0
Destrin	Q9R0P5	Dstn	41	5	8	29	114	77	53	56	60	4	18	24	10
Calcineurin B homologous protein 1	P61022	Chp1	11	0	0	5	0	4	0	0	0	0	0	0	0
Ras-related protein Rab-9A	Q9R0M6	Rab9a	10	0	0	6	10	12	5	0	1	0	0	0	0
Programmed cell death protein 5	P56812	Pdcd5	5	2	1	2	3	1	2	0	4	0	0	0	0
Vacuolar protein sorting-associated protein 29	Q9QZ88	Vps29	18	1	13	27	25	12	18	8	22	0	0	0	0
N-alpha-acetyltransferase 10	Q9QY36	Naa10	7	0	0	0	9	6	0	0	1	0	0	0	0
Coatomer subunit zeta-2	Q9JHH9	Copz2	5	0	0	0	0	4	0	0	0	0	0	0	0
Histone H1.2	P15864	Hist1h1c	21	0	12	45	308	13	6	6	9	0	2	1	4
Sulfotransferase family cytosolic 1B member 1	Q9QWG7	Sult1b1	0	0	0	0	0	11	0	0	0	0	0	0	0
Protein canopy homolog 2	Q9QXT0	Cnpy2	27	0	7	28	18	36	17	6	39	0	0	0	0
Thioredoxin, mitochondrial	P97493	Txn2	5	0	5	8	2	7	4	0	3	0	0	0	0
Cysteine-rich PDZ-binding protein	O70333	Cript	0	0	0	0	1	0	0	0	0	0	0	0	0
Heat shock protein beta-3	Q9QZ57	Hspb3	0	0	1	0	0	0	1	0	0	0	0	0	0
C-type lectin domain family 1 member B	Q9JL99	Clec1b	4	0	6	4	48	2	2	4	3	0	0	1	0
Ragulator complex protein LAMTOR3	O88653	Lamtor3	2	0	2	0	15	6	2	0	2	0	0	0	0
PCTP-like protein	Q9JMD3	Stard10	14	77	0	6	1	57	9	0	2	2	0	0	0
Platelet factor 4	Q9Z126	Pf4	1	0	2	3	137	3	7	85	26	16	33	38	40
SH3 domain-binding glutamic acid-rich-like protein	Q9JJU8	Sh3bgrl	17	4	16	30	38	20	67	16	68	1	0	0	0
Signal peptidase complex catalytic subunit SEC11A	Q9R0P6	Sec11a	0	1	0	3	5	11	0	0	0	0	0	0	0
Small ubiquitin-related modifier 3	Q9Z172	Sumo3	2	0	1	3	16	4	2	0	8	0	0	0	0
Signal-transducing adaptor protein 1	Q9JM90	Stap1	1	0	0	0	11	0	0	0	0	0	0	0	0
Mediator of RNA polymerase II transcription subunit 20	Q9R0X0	Med20	0	0	0	0	2	0	0	0	0	0	0	0	1
Ubiquitin-conjugating enzyme E2 D2	P62838	UBE2D2	1	15	0	2	14	16	0	0	2	1	0	1	1
Ribosyldihydronicotinamide dehydrogenase [quinone]	Q9JI75	Nqo2	40	14	68	42	22	75	55	5	53	1	1	0	0
AP-2 complex subunit sigma	P62743	AP2S1	0	6	0	5	3	18	1	0	1	0	1	0	0
DNA polymerase epsilon subunit 3	Q9JKP7	Pole3	0	0	0	0	1	0	0	0	4	0	0	0	0
Vesicle-associated membrane protein 4	O70480	Vamp4	0	0	0	0	0	5	0	0	0	0	0	0	0
MICOS complex subunit Mic10	Q7TNS2	Minos1	5	0	0	0	0	2	0	0	0	0	0	0	0
Vesicle-associated membrane protein 8	O70404	Vamp8	1	0	0	5	2	15	4	1	2	0	0	1	2
NADH dehydrogenase [ubiquinone] 1 alpha subcomplex subunit 12	Q7TMF3	Ndufa12	30	0	12	31	2	48	0	0	0	0	0	0	0
Bis(5'-nucleosyl)-tetraphosphatase [asymmetrical]	P56380	Nudt2	0	1	16	11	14	21	24	0	21	0	0	0	0
Apolipoprotein C-III	P33622	Apoc3	5	3	4	1	0	2	1	0	0	108	24	22	34
Peptidyl-prolyl cis-trans isomerase FKBP1B	Q9Z2I2	Fkbp1b	0	0	0	0	0	0	0	1	0	0	0	0	0
Protein S100-A14	Q9D2Q8	S100a14	0	0	3	4	2	3	3	0	3	0	5	4	3
Ig lambda-2 chain C region	P01844	Iglc2	8	3	4	2	1	0	9	0	17	16	64	55	92
Protein phosphatase 1 regulatory subunit 14B	Q62084	Ppp1r14b	0	0	0	1	1	0	1	0	5	0	0	0	0
Splicing factor 3B subunit 5	Q923D4	Sf3b5	0	0	0	0	2	1	0	0	1	0	0	0	0
Protein Churchill	Q6DG52	Churc1	0	0	0	1	0	0	0	0	4	0	0	0	0
Cytochrome c oxidase subunit 7A1, mitochondrial	P56392	Cox7a1	10	0	13	1	0	1	0	0	0	0	0	0	0
Apolipoprotein C-II	Q05020	Apoc2	0	0	0	0	0	0	0	0	0	2	2	2	3
Parathymosin	Q9D0J8	Ptms	5	0	0	2	0	2	5	0	3	0	0	0	0
Cytochrome c oxidase copper chaperone	P56394	Cox17	8	0	9	2	1	1	1	0	1	0	0	0	0
RING-box protein 2	Q9WTZ1	Rnf7	1	2	0	0	1	2	2	0	0	0	0	0	0
U6 snRNA-associated Sm-like protein LSm1	Q8VC85	Lsm1	0	0	0	0	3	0	0	0	0	0	0	0	0
Transcription initiation factor IIA subunit 2	Q80ZM7	Gtf2a2	1	0	0	0	2	0	1	0	3	0	0	0	0
Dynein light chain roadblock-type 1	P62627	DYNLRB1	0	0	0	0	5	0	1	0	0	0	0	0	0
60S acidic ribosomal protein P2	P99027	Rplp2	0	0	0	4	1	13	2	0	6	0	0	0	0
40S ribosomal protein S26	P62855	RPS26	10	0	2	14	14	21	3	1	1	0	0	0	0
Cytochrome c oxidase subunit 6A2, mitochondrial	P43023	Cox6a2	6	0	2	0	0	0	0	0	0	0	0	0	0
Small nuclear ribonucleoprotein F	P62307	SNRPF	6	0	0	1	15	3	1	0	4	0	0	0	0
Ubiquitin-like protein ATG12	Q9CQY1	Atg12	0	0	0	0	2	1	0	0	0	0	0	0	0
Glia maturation factor beta	Q9CQI3	Gmfb	1	3	4	14	26	12	15	0	14	0	2	2	0
Lymphocyte antigen 6G	P35461	Ly6g	0	0	0	0	1	0	0	0	0	0	0	0	0
Eukaryotic translation initiation factor 4E-binding protein 1	Q60876	Eif4ebp1	0	1	0	0	0	0	0	0	0	0	0	0	0
NTF2-related export protein 1	Q9QZV9	Nxt1	1	0	0	0	3	1	0	0	1	0	0	0	0
Trafficking protein particle complex subunit 1	Q5NCF2	Trappc1	1	0	0	0	2	5	0	0	0	0	0	0	0
Thymosin beta-4	P20065	Tmsb4x	0	0	0	0	1	0	0	3	0	0	0	0	0
Prolactin-inducible protein homolog	P02816	Pip	0	0	0	0	0	0	0	0	0	0	19	7	2
ATP synthase subunit e, mitochondrial	Q06185	Atp5i	11	0	33	7	1	27	10	8	6	0	0	0	1
Histone-binding protein RBBP4	Q60972	RBBP4	6	0	1	15	77	11	10	0	15	0	0	0	0
Adenylosuccinate synthetase isozyme 1	P28650	Adssl1	77	1	137	14	104	32	69	0	38	5	1	0	0
Heterogeneous nuclear ribonucleoprotein A1	P49312		70	4	48	99	250	65	126	0	237	0	0	2	0
Actin-related protein 2	P61161	ACTR2	34	42	1	20	247	32	14	39	21	4	7	5	1
Guanine nucleotide-binding protein subunit beta-2-like 1	P68040	GNB2L1	91	18	38	82	186	105	36	21	53	0	5	4	1
AP-2 complex subunit alpha-1	P17426	Ap2a1	55	56	0	29	88	88	2	0	0	0	0	0	0
Endoplasmin	P08113	Hsp90b1	223	95	28	135	579	442	75	61	156	7	21	23	14
Heterogeneous nuclear ribonucleoproteins C1/C2	Q9Z204	Hnrnpc	15	0	8	32	49	33	24	0	74	0	0	0	0
Coatomer subunit gamma-1	Q9QZE5	Copg1	44	6	0	3	51	117	1	0	0	0	0	0	0
Voltage-dependent anion-selective channel protein 1	Q60932	Vdac1	163	1	88	72	25	89	5	0	0	0	0	1	0
tRNA-splicing ligase RtcB homolog	Q99LF4	Rtcb	31	0	0	3	61	32	0	0	0	0	0	0	0
Glutamine--fructose-6-phosphate aminotransferase [isomerizing] 1	P47856	Gfpt1	3	0	0	0	0	27	0	0	0	0	0	0	0
Splicing factor 3A subunit 3	Q9D554	Sf3a3	4	0	0	1	22	4	0	0	15	0	0	0	0
Splicing factor 3B subunit 3	Q921M3	Sf3b3	32	0	1	108	215	57	83	0	142	0	0	0	0
26S protease regulatory subunit 4	P62192	PSMC1	29	193	0	0	45	48	0	0	0	0	0	0	0
Cyclin-dependent kinase 2	P97377	Cdk2	1	6	0	0	26	6	2	0	1	0	0	0	0
Brain-specific angiogenesis inhibitor 1-associated protein 2-like protein 1	Q9DBJ3	Baiap2l1	0	0	0	1	0	0	2	0	0	0	0	0	0
Mitogen-activated protein kinase kinase kinase kinase 1	P70218	Map4k1	0	0	0	0	7	0	0	0	0	1	0	0	0
Serine hydroxymethyltransferase	Q9CZN7	Shmt2	14	0	18	71	66	109	6	4	49	0	0	0	0
Neuropilin-1	P97333	Nrp1	25	0	0	5	0	1	21	0	0	0	0	0	0
Phospholipase D3	O35405	Pld3	0	0	0	6	12	0	7	0	30	0	0	0	0
Neutral alpha-glucosidase AB	Q8BHN3	Ganab	121	18	75	321	266	219	192	90	276	7	15	10	6
Golgi apparatus protein 1	Q61543	Glg1	54	0	0	9	74	34	2	0	2	0	0	0	0
Phosphatidylinositol 3-kinase regulatory subunit alpha	P26450	Pik3r1	3	5	0	1	54	4	0	0	6	0	0	0	0
Phospholipase D4	Q8BG07	Pld4	0	0	0	0	54	1	12	0	96	0	0	0	0
Heparin cofactor 2	P49182	Serpind1	22	23	2	4	0	8	13	0	0	214	90	73	80
Lysosomal Pro-X carboxypeptidase	Q7TMR0	Prcp	1	1	3	9	27	8	10	0	21	0	0	0	0
NADH dehydrogenase [ubiquinone] iron-sulfur protein 3, mitochondrial	Q9DCT2	Ndufs3	87	2	20	20	5	25	1	1	0	0	0	0	0
6-phosphofructo-2-kinase/fructose-2,6-bisphosphatase 4	Q6DTY7	Pfkfb4	3	0	0	0	12	3	2	0	0	0	0	0	0
Spondin-1	Q8VCC9	Spon1	0	0	0	2	0	0	16	0	0	0	0	0	0
Hormone-sensitive lipase	P54310	Lipe	262	1	0	0	1	1	0	0	0	0	0	0	0
Podocan	Q7TQ62	Podn	2	0	0	0	0	0	0	0	0	0	0	0	0
Peptidyl-prolyl cis-trans isomerase D	Q9CR16	Ppid	20	67	6	37	71	34	37	1	68	2	0	0	0
Integrator complex subunit 11	Q9CWS4	Cpsf3l	0	0	0	0	7	0	0	0	0	0	0	0	0
Pleckstrin homology domain-containing family A member 6	Q7TQG1	Plekha6	0	0	0	2	0	2	0	0	2	0	0	0	0
Fibrinogen-like protein 1	Q71KU9	Fgl1	0	0	0	0	0	2	0	0	3	14	25	15	10
Proto-oncogene tyrosine-protein kinase receptor Ret	P35546	Ret	0	0	0	0	0	0	0	0	0	3	0	0	0
Calsyntenin-3	Q99JH7	Clstn3	0	0	0	0	0	0	0	0	0	0	1	1	2
Complement receptor 2	Q9DC83	Cr2	0	0	0	0	1	0	0	0	26	0	0	0	0
L1 cell adhesion molecule	Q6PGJ3	L1cam	23	0	3	22	2	0	2	0	1	17	3	1	3
Synaptophysin-like protein 1	O09117	Sypl1	20	17	0	17	5	7	3	1	1	0	0	0	0
PDZ and LIM domain protein 2	Q8R1G6	Pdlim2	0	0	0	2	0	0	14	0	12	0	0	0	0
Integrator complex subunit 6	Q6PCM2	Ints6	0	0	0	0	2	0	0	0	0	0	0	0	0
Beta-centractin	Q8R5C5	Actr1b	31	174	0	9	19	19	8	8	1	1	0	0	0
Collagen alpha-2(XI) chain	Q64739	Col11a2	0	0	0	1	1	0	1	2	1	6	0	0	0
ADP-ribosyl cyclase/cyclic ADP-ribose hydrolase 1	P56528	Cd38	3	0	0	4	7	5	5	0	1	0	0	0	0
Cytochrome P450 20A1	Q8BKE6	Cyp20a1	0	0	0	0	0	8	0	0	0	0	0	0	0
Syntaxin-binding protein 2	Q64324	Stxbp2	5	6	0	17	219	5	1	8	0	0	0	0	0
Complement C3	P01027	C3	1202	1000	503	439	585	743	759	187	438	7032	3606	2864	3132
E3 ubiquitin-protein ligase makorin-1	Q9QXP6	Mkrn1	0	3	0	0	0	0	0	0	2	0	0	0	0
von Willebrand factor	Q8CIZ8	Vwf	33	9	13	1	965	1	55	214	67	16	25	83	34
Protein Tnxb	O35452	Tnxb	48	0	0	6	0	8	3	0	48	5	1	0	0
Tubulin alpha-4A chain	P68368	TUBA4A	154	94	38	117	357	313	25	317	33	11	43	27	17
Transcription elongation factor SPT5	O55201	Supt5h	0	0	0	5	50	3	1	0	18	0	0	0	0
Aldehyde dehydrogenase, mitochondrial	P47738	Aldh2	269	28	171	417	249	425	408	396	265	0	0	0	0
Protein arginine N-methyltransferase 3	Q922H1	Prmt3	0	0	0	0	0	0	0	0	2	0	0	0	0
MCG15083	Q9QUK9	Try5	3	0	20	16	0	16	12	0	189	2	6	9	10
Peroxisomal bifunctional enzyme	Q9DBM2	Ehhadh	31	0	1	131	0	527	0	0	0	0	0	0	0
Protein Sp140	Q6NSQ5	Sp140	0	0	0	0	5	0	0	0	0	0	0	0	0
Sorbitol dehydrogenase	Q64442	Sord	25	103	35	225	17	280	67	115	66	18	5	8	3
Phosphoinositide phospholipase C	Q91UZ1	Plcb4	13	0	0	7	7	3	24	0	0	0	0	0	0
Inactive tyrosine-protein kinase 7	Q8BKG3	Ptk7	0	0	0	17	0	0	21	0	18	1	0	0	0
Transforming growth factor-beta-induced protein ig-h3	P82198	Tgfbi	11	0	0	0	8	0	0	0	0	19	3	7	10
Antithrombin-III	P32261	Serpinc1	127	167	160	75	27	66	182	7	87	1719	300	263	325
Interferon regulatory factor 2-binding protein 1	Q8R3Y8	Irf2bp1	0	0	0	0	1	0	0	0	0	0	0	0	0
Platelet-derived growth factor receptor alpha	P26618	Pdgfra	2	0	0	1	4	1	3	0	0	8	0	0	0
Interferon regulatory factor 5	P56477	Irf5	0	0	0	0	6	0	1	0	5	0	0	0	0
GDP-fucose protein O-fucosyltransferase 2	Q8VHI3	Pofut2	1	0	0	6	2	0	9	0	1	0	0	0	0
Thrombospondin 1	Q80YQ1	Thbs1	81	61	18	16	1954	5	75	1701	148	110	193	222	353
Cell surface glycoprotein MUC18	Q8R2Y2	Mcam	37	0	10	25	0	1	36	0	18	2	0	0	0
Legumain	O89017	Lgmn	5	0	1	20	7	12	5	0	11	0	0	0	0
Ceruloplasmin	Q61147	Cp	257	296	251	193	1	127	433	17	137	1266	1210	783	971
Scaffold attachment factor B2	Q80YR5	Safb2	2	0	0	7	3	4	3	0	24	0	0	0	0
Arfaptin-2	Q8K221	Arfip2	1	0	0	0	0	0	0	0	0	0	0	0	0
Peptidyl-prolyl cis-trans isomerase FKBP5	Q64378	Fkbp5	1	0	0	0	26	14	0	0	0	0	0	0	0
Putative adenosylhomocysteinase 2	Q80SW1	AHCYL1	125	9	4	31	10	35	10	1	15	1	0	0	0
COP9 signalosome complex subunit 2	P61202	COPS2	16	88	0	1	32	15	1	0	1	0	1	0	0
26S proteasome non-ATPase regulatory subunit 14	O35593	PSMD14	23	85	0	2	20	18	1	0	0	0	0	0	0
26S proteasome non-ATPase regulatory subunit 11	Q8BG32	Psmd11	33	158	7	6	95	45	11	0	5	1	0	0	0
MCG140354	Q5SQ27	Sec14l3	0	12	0	0	0	10	405	0	0	2	0	0	0
ELAV-like protein 1	P70372	Elavl1	34	0	2	31	96	18	17	0	51	0	0	0	0
Tubulin alpha-1A chain	P68369	TUBA1A	189	93	45	109	333	299	54	357	41	7	38	32	18
DDB1- and CUL4-associated factor 7	P61963	DCAF7	0	0	0	0	3	0	1	0	0	0	0	0	0
Protein Lpo	Q5SW46	Lpo	0	0	1	1	0	1	0	0	0	0	3	0	0
Schlafen family member 5	Q8CBA2	Slfn5	6	0	0	0	3	0	0	0	0	0	0	0	0
MMS19 nucleotide excision repair protein homolog	Q9D071	Mms19	2	0	0	0	4	9	0	0	0	0	0	0	0
Actin-related protein 10	Q9QZB7	Actr10	8	41	0	5	6	5	2	0	0	0	0	0	0
Ras-related protein Rab-34	B1AQD4	Rab34	39	52	23	41	88	30	30	12	30	2	10	8	6
Notchless protein homolog 1	Q8VEJ4	Nle1	0	6	0	0	4	0	1	0	7	0	0	0	0
Peptide-N(4)-(N-acetyl-beta-glucosaminyl)asparagine amidase	Q9JI78	Ngly1	0	3	0	2	6	1	0	0	0	0	0	0	0
DNA repair protein RAD50	Q5SV02	Rad50	1	0	0	0	13	2	0	0	0	0	0	0	0
Mitotic checkpoint protein BUB3	Q9WVA3		7	0	0	18	74	14	19	0	15	0	0	0	0
Fructose-bisphosphate aldolase C	P05063	Aldoc	51	29	77	80	40	12	42	43	51	4	8	11	3
Nuclear RNA export factor 1	Q99JX7	Nxf1	1	0	0	0	49	5	0	0	1	0	0	0	0
Eosinophil peroxidase	P49290	Epx	1	2	0	3	210	0	0	0	5	0	0	0	1
Elongator complex protein 3	Q9CZX0	Elp3	0	0	0	0	3	0	0	0	0	0	0	0	0
Cysteine desulfurase, mitochondrial	Q9Z1J3	Nfs1	22	0	1	14	5	14	0	0	1	0	0	0	0
Growth arrest and DNA damage-inducible proteins-interacting protein 1	Q9CR59	Gadd45gip1	14	0	1	6	3	3	0	0	0	0	0	0	0
Casein kinase I isoform alpha	Q8BK63	CSNK1A1	0	46	0	1	10	5	0	0	0	0	0	0	0
Dehydrogenase/reductase SDR family member 7B	Q99J47	Dhrs7b	28	0	0	0	0	13	0	0	0	0	0	0	0
Interleukin enhancer-binding factor 2	Q9CXY6	ILF2	10	0	0	0	79	7	0	0	1	0	0	0	0
Prostaglandin F2 receptor negative regulator	Q9WV91	Ptgfrn	17	0	0	0	0	1	21	0	1	0	0	0	0
AP-2 complex subunit mu	P84091	AP2M1	19	56	0	10	27	65	1	0	1	0	0	0	0
Mothers against decapentaplegic homolog 2	Q62432	Smad2	1	1	0	0	2	0	0	0	0	0	0	0	0
Serine/threonine-protein phosphatase 2A 55 kDa regulatory subunit B alpha isoform	Q6P1F6	PPP2R2A	14	2	0	3	24	6	2	0	2	0	0	0	0
WD repeat-containing protein 5	P61965	WDR5	4	0	0	5	23	3	2	0	12	0	0	0	0
WD repeat-containing protein 82	Q8BFQ4	WDR82	6	0	0	0	32	2	0	0	0	0	0	0	0
60S ribosomal protein L19	P84099	RPL19	4	1	9	20	12	41	7	0	9	0	0	1	1
Neurofilament heavy polypeptide	P19246	Nefh	50	13	52	45	30	46	64	59	61	19	47	39	42
Calcineurin subunit B type 1	Q63810	PPP3R1	3	0	0	3	5	5	0	0	4	0	0	0	0
Pre-mRNA-splicing factor RBM22	Q8BHS3		0	0	0	1	8	0	0	0	3	0	0	0	0
Prohibitin-2	O35129	PHB2	97	8	22	23	20	96	1	0	0	0	0	0	0
Serine/arginine-rich splicing factor 10	Q9R0U0	SRSF10	1	0	0	1	5	4	0	0	8	0	0	0	0
Parafibromin	Q8JZM7	CDC73	0	0	0	0	12	0	0	0	2	0	0	0	0
Protein quaking	Q9QYS9	QKI	2	0	0	2	4	0	4	0	4	0	0	0	0
Suppressor of G2 allele of SKP1 homolog	Q9CX34	Sugt1	11	0	0	0	22	9	3	0	6	0	0	0	0
Bcl-2-like protein 13	P59017	Bcl2l13	42	1	1	0	19	29	0	0	0	0	0	0	0
Rap1 GTPase-activating protein 2	Q5SVL6	Rap1gap2	0	0	0	0	9	0	0	0	0	0	0	0	0
FYVE, RhoGEF and PH domain-containing protein 2	Q8BY35	Fgd2	0	0	0	0	3	0	0	0	0	0	0	0	0
Phospholipid-transporting ATPase	B1AWN4	Atp10b	1	0	0	0	0	0	0	0	0	0	0	0	0
Nuclear envelope phosphatase-regulatory subunit 1	Q3UJ81	CNEP1R1	0	0	0	0	0	1	0	0	0	0	0	0	0
Signal peptidase complex subunit 3	Q6ZWQ7	SPCS3	7	0	0	1	4	6	0	0	0	0	0	0	0
Serine/threonine-protein phosphatase PP1-gamma catalytic subunit	P63087	PPP1CC	56	31	35	77	168	30	85	4	133	3	2	5	1
ERO1-like protein alpha	Q8R180	Ero1l	8	0	0	8	35	5	14	0	9	0	1	1	2
GPI transamidase component PIG-S	Q6PD26	Pigs	4	0	0	0	0	11	0	0	0	0	0	0	0
Antigen-presenting glycoprotein CD1d1	P11609	Cd1d1	2	0	0	0	1	8	0	0	0	0	0	0	0
Early endosome antigen 1	Q8BL66	Eea1	112	103	1	366	70	129	161	0	191	1	0	0	0
Epidermal growth factor receptor	Q01279	Egfr	19	10	23	11	1	47	24	0	4	124	169	98	85
EH domain-containing protein 1	Q9WVK4	Ehd1	69	112	4	22	83	42	17	0	0	0	3	1	1
H-2 class II histocompatibility antigen, A beta chain	P14483	H2-Ab1	3	0	0	0	11	0	10	0	17	0	0	0	0
H-2 class II histocompatibility antigen gamma chain	P04441	Cd74	0	0	0	0	2	0	0	0	0	0	0	0	0
Lysosome-associated membrane glycoprotein 1	P11438	Lamp1	18	2	5	28	30	11	27	20	15	4	2	7	5
Cation-independent mannose-6-phosphate receptor	Q07113	Igf2r	18	0	0	20	0	38	7	0	2	12	2	0	5
Protein numb homolog	Q9QZS3	Numb	0	0	0	0	9	5	0	0	0	0	0	0	0
Sortilin	Q6PHU5	Sort1	8	0	0	0	14	0	4	0	0	0	0	0	0
Transferrin receptor protein 1	Q62351	Tfrc	25	140	0	6	22	11	8	0	14	53	37	39	90
Serotransferrin	Q921I1	Tf	1064	1418	1215	734	323	521	1548	441	710	66	2705	2471	3050
Vacuolar protein sorting-associated protein 18 homolog	Q8R307	Vps18	4	0	0	0	2	8	0	0	0	0	0	0	0
Vacuolar protein-sorting-associated protein 36	Q91XD6	Vps36	5	2	0	0	18	16	0	0	0	0	0	0	0
Vacuolar protein sorting-associated protein 4B	P46467	Vps4b	3	0	0	1	43	6	0	0	2	0	0	0	0
Wiskott-Aldrich syndrome protein family member 2	Q8BH43	Wasf2	6	1	0	0	6	3	0	0	5	0	0	1	0
Arf-GAP with GTPase, ANK repeat and PH domain-containing protein 2	Q3UHD9	Agap2	0	0	0	0	14	0	0	0	0	0	0	0	0
RUN and FYVE domain-containing protein 1	Q8BIJ7	Rufy1	2	2	0	1	20	3	0	0	0	0	0	0	0
Cyclic AMP-responsive element-binding protein 1	Q01147	Creb1	0	0	0	1	0	0	1	0	2	0	0	0	0
Beta-catenin-like protein 1	Q9CWL8	Ctnnbl1	0	0	0	0	34	4	0	0	0	1	0	0	0
Death-associated protein kinase 2	Q8VDF3	Dapk2	0	11	0	0	7	2	0	0	0	0	0	0	0
Elastin	P54320	Eln	0	0	0	0	0	1	0	0	0	1	0	0	0
Microtubule-associated protein RP/EB family member 2	Q8R001	Mapre2	1	14	1	1	21	1	0	0	0	0	0	0	0
Lanosterol 14-alpha demethylase	Q8K0C4	Cyp51a1	2	0	0	0	0	33	0	0	0	0	0	0	0
Alanine aminotransferase 1	Q8QZR5	Gpt	25	1	18	4	0	101	18	0	7	0	0	0	0
Vam6/Vps39-like protein	Q8R5L3	Vps39	0	0	0	0	1	0	1	0	0	0	0	0	0
Glycogenin-1	Q9R062	Gyg1	29	15	4	6	39	9	31	1	1	0	0	1	0
Transportin-3	Q6P2B1	Tnpo3	7	66	0	0	6	5	0	0	0	0	0	0	0
Gamma-soluble NSF attachment protein	Q9CWZ7	Napg	7	1	0	18	14	6	6	1	10	0	0	0	0
Tubulin alpha-8 chain	Q9JJZ2	Tuba8	109	68	24	77	183	197	18	213	26	5	22	14	10
Leucine-rich repeat-containing protein 42	Q8R2U7	Lrrc42	12	91	6	1	10	7	5	29	2	2	0	0	1
SEC14-like protein 2	Q99J08	Sec14l2	8	218	0	0	2	202	41	0	1	4	1	0	0
Zinc fingers and homeoboxes protein 2	Q8C0C0	Zhx2	1	4	0	1	0	0	0	0	0	0	0	0	0
THO complex subunit 3	Q8VE80	Thoc3	0	0	0	0	8	0	0	0	0	0	0	0	0
Sodium/potassium-transporting ATPase subunit alpha-2	Q6PIE5	Atp1a2	183	32	19	255	22	107	34	1	2	0	0	0	0
H-2 class I histocompatibility antigen, D-B alpha chain	P01899	H2-D1	14	12	1	4	38	13	14	3	15	63	36	44	32
G protein-coupled receptor kinase 6	O70293	Grk6	6	1	2	2	22	1	0	0	0	0	0	0	0
Mitochondrial Rho GTPase 1	Q8BG51	Rhot1	15	0	0	0	0	13	0	0	0	0	0	0	0
Methylmalonic aciduria type A homolog, mitochondrial	Q8C7H1	Mmaa	9	0	0	0	0	8	0	0	0	0	0	0	0
C-type lectin domain family 4 member F	P70194	Clec4f	0	0	0	0	0	14	0	0	2	3	0	1	1
Pre-mRNA 3'-end-processing factor FIP1	Q9D824	Fip1l1	0	0	0	0	0	0	0	0	2	0	0	0	0
DNA helicase	Q52KC3	Mcm5	0	0	0	0	34	0	0	0	0	0	0	0	0
TAR DNA-binding protein 43	Q921F2	Tardbp	30	14	0	19	98	38	6	0	27	0	0	0	0
Solute carrier family 22 member 18	Q78KK3	Slc22a18	0	0	0	3	0	27	0	0	0	0	0	0	0
Heat shock 70 kDa protein 1-like	P16627	Hspa1l	96	109	103	160	216	96	109	258	135	6	19	20	13
Vitamin K-dependent protein Z	Q9CQW3	Proz	2	2	0	0	0	1	1	0	0	50	9	7	7
Core-binding factor subunit beta	Q08024	Cbfb	2	0	0	0	19	0	1	0	13	0	0	0	0
DNA fragmentation factor subunit beta	O54788	Dffb	0	0	0	0	18	0	0	0	0	0	0	0	0
Vesicular integral-membrane protein VIP36	Q9DBH5	Lman2	15	0	0	8	4	20	1	0	0	3	1	1	2
Dimethylaniline monooxygenase [N-oxide-forming] 5	P97872	Fmo5	3	0	0	1	2	196	0	0	0	0	0	0	0
Myeloblastin	Q61096	Prtn3	0	0	0	0	98	0	9	0	39	1	0	0	0
BDNF/NT-3 growth factors receptor	P15209	Ntrk2	5	0	0	0	0	0	0	0	0	0	0	0	0
Bleomycin hydrolase	Q8R016	Blmh	30	203	23	42	69	30	40	28	43	26	11	11	11
Chitinase-3-like protein 1	Q61362	Chi3l1	0	0	0	0	60	0	41	0	9	0	2	0	0
Lymphocyte antigen 6C1	P0CW02	Ly6c1	1	0	0	3	3	0	3	0	0	0	0	0	0
Nectin-2	P32507	Pvrl2	0	0	0	2	0	0	0	0	0	0	0	0	0
Golgin subfamily A member 7	Q91W53	Golga7	1	0	0	1	0	2	0	0	0	0	0	0	0
Histone deacetylase 2	P70288	Hdac2	4	0	0	8	29	3	8	0	10	0	0	0	0
Tyrosine--tRNA ligase, cytoplasmic	Q91WQ3	Yars	31	68	1	6	74	32	2	0	13	2	0	0	0
Interferon regulatory factor 9	Q61179	Irf9	0	0	0	0	8	0	0	0	1	0	0	0	0
Myc box-dependent-interacting protein 1	O08539	Bin1	11	1	0	2	52	3	5	20	48	0	4	3	0
Phosphatidylserine decarboxylase proenzyme	Q8BSF4	Pisd	6	0	0	0	0	3	0	0	0	0	0	0	0
BAG family molecular chaperone regulator 1	Q60739	Bag1	8	0	0	6	9	0	14	0	11	0	0	0	0
Serine/threonine-protein phosphatase 2A 56 kDa regulatory subunit epsilon isoform	Q61151	Ppp2r5e	1	1	0	0	7	3	0	0	0	0	0	0	0
Spondin-2	Q8BMS2	Spon2	0	0	0	0	0	0	0	0	0	1	0	0	0
Bifunctional lysine-specific demethylase and histidyl-hydroxylase MINA	Q8CD15	Mina	0	0	0	0	2	0	0	0	0	0	0	0	0
Troponin T, fast skeletal muscle	Q9QZ47	Tnnt3	4	0	0	0	0	0	0	0	0	0	0	0	0
Pyruvate dehydrogenase (acetyl-transferring) kinase isozyme 3, mitochondrial	Q922H2	Pdk3	4	0	0	0	2	1	0	0	0	0	0	0	0
Erlin-1	Q91X78	Erlin1	4	0	0	1	0	5	0	0	0	0	0	0	0
Dimethylaniline monooxygenase [N-oxide-forming] 2	Q8K2I3	Fmo2	16	0	0	10	0	16	18	0	0	0	0	0	0
Solute carrier organic anion transporter family member 1A1	Q9QXZ6	Slco1a1	0	0	0	2	0	17	0	0	0	0	0	0	0
Cadherin-11	P55288	Cdh11	0	0	0	0	0	0	0	0	2	0	0	0	0
Methylcrotonoyl-CoA carboxylase subunit alpha, mitochondrial	Q99MR8	Mccc1	218	1	10	132	2	148	1	21	2	0	0	0	0
Gamma-glutamyltranspeptidase 1	Q60928	Ggt1	0	0	0	114	0	4	0	0	0	0	0	0	0
Stress-70 protein, mitochondrial	P38647	Hspa9	555	12	240	372	310	321	110	80	89	0	0	0	0
PH and SEC7 domain-containing protein 4	Q8BLR5	Psd4	1	0	0	0	6	2	0	0	0	0	0	0	0
Monoglyceride lipase	O35678	Mgll	62	5	0	0	3	32	1	0	0	0	0	0	0
cAMP-dependent protein kinase type I-alpha regulatory subunit	Q9DBC7	Prkar1a	11	47	4	0	54	12	5	0	16	0	0	0	0
Myosin-6	Q02566	Myh6	190	0	861	0	7	0	67	0	1	0	0	11	0
Alpha-(1,3)-fucosyltransferase 9	O88819	Fut9	0	0	0	1	0	0	0	0	0	0	0	0	0
3-hydroxyisobutyrate dehydrogenase, mitochondrial	Q99L13	Hibadh	130	2	38	127	12	68	27	10	24	0	0	0	0
Macrophage colony-stimulating factor 1 receptor	P09581	Csf1r	7	2	10	4	0	1	11	0	15	55	18	12	29
Signaling lymphocytic activation molecule	Q9QUM4	Slamf1	2	2	0	0	45	0	0	28	0	0	0	0	0
Cytochrome P450, CYP3A	Q9EQW4	Cyp3a44	12	9	9	4	13	69	11	6	13	9	21	20	21
Exocyst complex component 5	Q3TPX4	Exoc5	2	0	0	0	7	4	0	0	0	0	0	0	0
Putative ATP-dependent RNA helicase DHX30	Q99PU8	Dhx30	13	0	0	2	2	5	0	0	0	0	3	3	1
Tectonin beta-propeller repeat-containing protein 1	Q80VP0	Tecpr1	2	0	0	0	0	0	0	0	0	0	0	0	0
LanC-like protein 1	O89112	Lancl1	7	24	13	9	14	7	34	2	20	0	0	0	0
Protein Slc22a30	Q96LX3	Slc22a30	0	0	0	11	0	17	0	0	0	0	0	0	0
Adenylosuccinate lyase	P54822	Adsl	44	360	8	44	55	22	19	53	80	3	0	0	0
Voltage-gated potassium channel subunit beta-1	P63143	Kcnab1	0	0	1	0	4	0	0	0	0	0	0	0	0
KRR1 small subunit processome component homolog	Q8BGA5	Krr1	0	0	0	0	6	0	0	0	0	0	0	0	0
Calpain-2 catalytic subunit	O08529	Capn2	128	1	4	59	103	26	123	9	24	0	1	5	0
Uromodulin	Q91X17	Umod	0	0	0	132	0	2	0	0	0	21	5	2	5
Growth hormone receptor	P16882	Ghr	0	0	0	0	0	0	0	0	0	9	1	7	1
Ubiquilin-4	Q99NB8	Ubqln4	0	3	1	0	0	0	1	0	3	0	0	0	0
RING finger protein 214	Q8BFU3	Rnf214	1	0	0	3	0	1	0	0	5	0	0	0	0
Eukaryotic translation initiation factor 3 subunit H	Q91WK2	Eif3h	15	11	1	1	38	25	2	0	5	0	0	1	0
Peptidyl-prolyl cis-trans isomerase FKBP9	Q9Z247	Fkbp9	7	0	0	1	2	3	2	0	0	0	0	0	0
CD166 antigen	Q61490	Alcam	0	0	0	11	4	7	30	0	1	0	0	0	0
DNA polymerase delta catalytic subunit	P52431	Pold1	0	0	0	1	18	0	0	0	0	0	0	1	0
Complement component C9	P06683	C9	4	2	0	0	0	2	0	0	0	119	94	41	47
Ribose-phosphate pyrophosphokinase 2	Q9CS42	Prps2	15	92	2	24	53	16	21	4	4	10	4	4	6
A-kinase anchor protein 12	Q9WTQ5	Akap12	72	0	23	22	2	0	245	0	209	13	1	0	0
Phospholipase ABHD3	Q91ZH7	Abhd3	0	0	0	0	0	4	0	0	0	0	0	0	0
Growth/differentiation factor 8	O08689	Mstn	0	0	0	0	0	0	0	0	0	14	0	0	1
Chromodomain-helicase-DNA-binding protein 1-like	Q9CXF7	Chd1l	0	0	0	1	3	2	1	0	1	1	0	0	0
Alpha-1-antitrypsin 1-1	P07758	Serpina1a	252	484	421	143	56	103	384	75	145	4120	772	586	622
NADH dehydrogenase [ubiquinone] flavoprotein 2, mitochondrial	Q9D6J6	Ndufv2	154	0	69	49	4	19	15	1	25	0	0	0	0
Steroid 17-alpha-hydroxylase/17,20 lyase	P27786	Cyp17a1	0	0	0	0	0	11	0	0	0	0	0	0	0
Tyrosine-protein kinase SYK	P48025	Syk	0	0	0	0	113	0	0	0	1	0	0	0	0
Glutamyl-tRNA(Gln) amidotransferase subunit A, mitochondrial	Q9CZN8	Qrsl1	4	0	0	0	0	0	0	0	0	0	2	1	2
Muskelin	O89050	Mkln1	0	0	0	2	1	0	0	0	2	0	0	0	0
SH3 domain-containing kinase-binding protein 1	Q8R550	Sh3kbp1	0	0	2	0	14	0	3	0	118	0	0	0	0
Elongation factor 1-gamma	Q9D8N0	Eef1g	81	11	6	17	236	93	12	0	24	0	7	4	2
Serpin B5	P70124	Serpinb5	0	0	0	4	0	0	0	0	0	0	0	0	0
Anamorsin	Q8WTY4	Ciapin1	24	57	3	5	11	9	3	0	11	0	0	0	0
Scavenger receptor class B member 1	Q61009	Scarb1	0	0	0	0	0	14	0	0	0	0	0	0	0
Calponin-1	Q08091	Cnn1	23	0	0	6	0	1	30	0	37	0	0	0	0
Phosphomevalonate kinase	Q9D1G2	Pmvk	2	0	0	0	2	16	0	0	0	0	0	0	0
Vascular cell adhesion protein 1	Q3UPN1	Vcam1	2	2	1	4	0	0	15	0	10	43	22	15	25
Myb-binding protein 1A	Q7TPV4	Mybbp1a	17	0	0	0	84	37	0	0	0	0	0	0	0
Cold shock domain-containing protein E1	Q91W50	Csde1	35	0	0	23	12	27	36	0	9	0	0	0	0
Spermidine synthase	Q64674	Srm	13	7	0	13	27	15	12	0	21	0	1	0	0
Rab GDP dissociation inhibitor alpha	P50396	Gdi1	62	223	110	78	177	48	173	171	170	1	1	0	1
Carbonic anhydrase 5A, mitochondrial	P23589	Ca5a	0	0	0	5	0	23	0	0	0	0	0	0	0
Dehydrogenase/reductase SDR family member 1	Q99L04	Dhrs1	22	0	1	6	11	75	1	0	1	0	0	0	0
Kynurenine/alpha-aminoadipate aminotransferase, mitochondrial	Q9WVM8	Aadat	0	0	0	112	0	49	0	0	0	0	0	0	0
Protein Serpinb9b	Q9DAV6	Serpinb9b	3	0	1	2	48	3	10	0	18	0	1	1	0
Solute carrier family 2, facilitated glucose transporter member 3	P32037	Slc2a3	2	5	0	0	49	0	0	13	0	0	0	0	0
28S ribosomal protein S5, mitochondrial	Q99N87	Mrps5	9	0	0	2	0	5	0	0	0	0	0	0	0
39S ribosomal protein L24, mitochondrial	Q9CQ06	Mrpl24	15	0	1	6	0	8	0	0	0	0	0	0	0
Estradiol 17 beta-dehydrogenase 5	P70694	Akr1c6	13	1	14	17	0	335	11	0	0	1	0	0	0
Branched-chain-amino-acid aminotransferase, cytosolic	P24288	Bcat1	1	0	0	6	0	0	0	0	0	0	0	0	0
DNA-(apurinic or apyrimidinic site) lyase	P28352	Apex1	24	0	0	8	168	17	3	0	32	0	0	0	0
Prominin-1	O54990	Prom1	5	9	4	37	3	1	6	1	9	2	9	11	10
Methionine aminopeptidase 2	O08663	Metap2	11	30	0	0	38	9	0	0	0	0	0	0	0
Retinol dehydrogenase 7	O88451	Rdh7	0	0	0	12	0	169	0	0	0	0	0	1	0
GTPase IMAP family member 4	Q99JY3	Gimap4	6	0	0	2	179	8	3	0	8	0	0	0	0
Eukaryotic translation initiation factor 2 subunit 2	Q99L45	Eif2s2	9	34	0	4	21	53	0	0	3	0	0	0	0
Methionine aminopeptidase 1	Q8BP48	Metap1	8	1	0	3	12	8	7	0	11	0	1	0	0
Inactive serine/threonine-protein kinase VRK3	Q8K3G5	Vrk3	0	0	0	0	15	0	0	0	0	0	0	0	0
Transferrin receptor protein 2	Q9JKX3	Tfr2	0	0	0	1	0	15	0	0	0	0	3	3	2
Pumilio homolog 2	Q80U58	Pum2	0	0	0	0	8	1	0	0	0	0	0	0	0
Propionyl-CoA carboxylase alpha chain, mitochondrial	Q91ZA3	Pcca	277	0	1	141	15	129	0	10	1	0	0	0	0
Dihydropyrimidinase	Q9EQF5	Dpys	1	0	9	28	0	186	6	0	0	0	0	0	0
3 beta-hydroxysteroid dehydrogenase type 7	Q9EQC1	Hsd3b7	0	0	0	0	0	12	0	0	0	0	0	0	0
Platelet-activating factor acetylhydrolase	Q60963	Pla2g7	0	0	0	0	4	0	0	0	0	45	15	6	10
Centromere/kinetochore protein zw10 homolog	O54692	Zw10	4	0	0	0	3	5	0	0	0	0	0	0	0
UDP-glucuronosyltransferase 3A1	Q3UP75	Ugt3a1	0	0	0	2	0	25	0	0	0	0	0	0	0
Protein deglycase DJ-1	Q99LX0	Park7	101	130	63	80	107	66	78	54	110	12	4	3	0
Elongation factor Ts, mitochondrial	Q9CZR8	Tsfm	41	0	0	10	16	17	5	0	1	0	0	0	0
Cytoplasmic dynein 1 light intermediate chain 1	Q8R1Q8	Dync1li1	4	0	0	0	22	2	0	0	0	0	0	0	0
Isocitrate dehydrogenase [NAD] subunit gamma 1, mitochondrial	P70404	Idh3g	265	0	22	26	38	17	1	1	0	0	0	0	0
Trans-Golgi network integral membrane protein 1	Q62313	Tgoln1	13	0	0	0	0	10	0	0	0	0	0	0	0
Copine-1	Q8C166	Cpne1	18	75	0	13	43	18	8	0	3	0	0	0	0
Heat shock 70 kDa protein 4L	P48722	Hspa4l	100	370	5	20	54	50	38	9	6	1	0	0	1
SPARC	P07214	Sparc	5	0	7	4	0	0	21	0	11	1	0	0	0
Vascular endothelial growth factor receptor 3	P35917	Flt4	1	0	0	1	4	2	1	0	0	23	1	1	1
Beta-2-glycoprotein 1	Q01339	Apoh	28	63	77	39	34	17	73	17	8	800	161	123	161
Procollagen C-endopeptidase enhancer 1	Q61398	Pcolce	6	0	0	0	0	0	2	0	0	5	0	0	1
3-keto-steroid reductase	O88736	Hsd17b7	0	0	0	0	0	12	0	0	0	0	0	0	0
Leucine-rich HEV glycoprotein	Q91XL1	Lrg1	2	1	10	2	5	0	17	0	7	57	55	60	30
V-type proton ATPase subunit E 2	Q9D593	Atp6v1e2	5	4	0	21	9	3	5	2	6	0	3	7	5
Mitochondrial brown fat uncoupling protein 1	P12242	Ucp1	640	0	0	0	0	0	0	0	0	0	0	0	0
NEDD4-like E3 ubiquitin-protein ligase WWP2	Q9DBH0	Wwp2	1	4	1	0	0	0	0	0	2	0	0	1	1
Bifunctional epoxide hydrolase 2	P34914	Ephx2	119	0	7	11	0	234	1	0	0	0	0	0	0
Fibrinogen gamma chain	Q8VCM7	Fgg	28	355	51	79	1076	145	71	702	171	1135	613	1154	503
Serine/arginine-rich splicing factor 7	Q8BL97	Srsf7	0	0	0	10	7	29	1	0	18	0	0	0	0
Acidic mammalian chitinase	Q91XA9	Chia	0	0	0	11	0	3	49	0	0	5	1	3	4
KN motif and ankyrin repeat domain-containing protein 3	Q9Z1P7	Kank3	7	0	0	0	2	0	1	0	0	0	0	0	0
Methyl-CpG-binding protein 2	Q9Z2D6	Mecp2	0	0	3	19	3	0	1	0	0	0	0	0	0
U4/U6 small nuclear ribonucleoprotein Prp4	Q9DAW6	Prpf4	1	0	0	0	23	1	0	0	0	0	0	0	0
Large proline-rich protein BAG6	Q9Z1R2	Bag6	11	27	3	0	8	16	3	0	1	1	0	1	0
Hypoxanthine-guanine phosphoribosyltransferase	P00493	Hprt1	42	0	14	29	82	26	30	0	51	16	9	7	7
Angiopoietin-related protein 3	Q9R182	Angptl3	0	0	0	0	0	0	0	0	0	14	1	0	0
Myosin phosphatase Rho-interacting protein	P97434	Mprip	0	0	0	8	2	3	22	0	12	0	0	0	0
V-type proton ATPase 116 kDa subunit a isoform 4	Q920R6	Atp6v0a4	0	0	0	88	0	0	0	0	0	0	0	0	0
Transforming growth factor beta receptor type 3	O88393	Tgfbr3	2	0	0	0	1	0	0	0	0	3	0	0	1
Importin subunit beta-1	P70168	Kpnb1	84	450	0	1	257	68	0	1	4	2	2	3	1
Alpha-methylacyl-CoA racemase	O09174	Amacr	25	0	7	46	1	52	5	0	0	0	0	0	0
Serine/threonine-protein kinase DCLK1	Q9JLM8	Dclk1	0	0	0	0	0	0	0	0	4	0	0	0	0
Casein kinase I isoform gamma-2	Q8BVP5	Csnk1g2	0	0	0	0	2	0	0	0	0	0	0	0	0
Prefoldin subunit 3	P61759	Vbp1	11	3	1	5	17	4	6	3	15	0	0	0	0
Putative uncharacterized protein Tes	Q921W7	Tes	8	0	0	0	10	0	0	0	0	0	0	0	0
Interferon-induced, double-stranded RNA-activated protein kinase	Q03963	Eif2ak2	1	0	0	1	0	1	1	0	2	0	0	0	0
Sarcosine dehydrogenase, mitochondrial	Q99LB7	Sardh	24	0	30	341	0	697	26	0	68	0	0	0	0
Arf-GAP domain and FG repeat-containing protein 2	Q80WC7	Agfg2	8	8	0	5	4	13	0	0	0	0	0	1	1
A-kinase anchor protein 10, mitochondrial	O88845	Akap10	1	4	0	0	2	0	0	0	0	0	0	0	0
Cytochrome P450 4V2	Q9DBW0	Cyp4v2	0	0	0	0	0	17	0	0	0	0	0	0	0
Trehalase	Q9JLT2	Treh	0	0	0	19	0	0	0	0	0	0	0	0	0
Heterogeneous nuclear ribonucleoprotein M	Q9D0E1	Hnrnpm	43	0	0	16	122	68	25	0	120	1	0	0	0
Mannose-6-phosphate isomerase	Q924M7	Mpi	12	25	61	42	5	12	22	0	20	0	0	0	0
Epsin-3	Q91W69	Epn3	2	5	0	7	2	1	2	0	5	0	0	0	0
Excitatory amino acid transporter 1	P56564	Slc1a3	5	0	0	0	0	0	0	0	0	0	0	0	0
Neurogenic locus notch homolog protein 3	Q61982	Notch3	0	0	0	0	0	1	0	0	0	3	0	0	0
T-cell surface glycoprotein CD4	P06332	Cd4	0	0	0	0	1	0	0	0	0	0	0	0	0
Choline/ethanolaminephosphotransferase 1	Q8BGS7	Cept1	2	0	0	0	0	7	0	0	0	0	0	0	0
1-acyl-sn-glycerol-3-phosphate acyltransferase delta	Q8K4X7	Agpat4	0	3	0	0	0	0	0	0	0	0	0	0	0
Coiled-coil domain-containing protein 97	Q9DBT3	Ccdc97	0	0	0	1	0	0	0	0	3	0	0	0	0
N-acetylmuramoyl-L-alanine amidase	Q8VCS0	Pglyrp2	2	3	2	0	0	2	3	0	0	72	20	13	14
Calreticulin	P14211	Calr	133	39	154	266	415	219	236	368	416	8	0	3	1
Copine-3	Q8BT60	Cpne3	6	4	1	21	34	19	9	0	1	0	0	1	0
Secretion-regulating guanine nucleotide exchange factor	Q80YD6	Sergef	0	1	0	3	0	0	1	0	3	0	0	0	0
Beta-arrestin-2	Q91YI4	Arrb2	0	0	0	0	52	0	0	0	1	0	0	0	0
Docking protein 2	O70469	Dok2	0	2	0	0	37	0	0	0	0	0	2	1	0
Cytochrome P450 2D26	Q8CIM7	Cyp2d26	0	0	0	5	0	206	0	0	0	0	0	0	0
Pre-mRNA-splicing factor ATP-dependent RNA helicase DHX15	O35286	Dhx15	19	0	0	20	117	31	12	0	8	0	0	0	0
Beta-enolase	P21550	Eno3	348	210	908	307	338	133	234	205	228	32	27	20	14
Pre-mRNA-processing factor 40 homolog A	Q9R1C7	Prpf40a	0	0	0	0	9	6	0	0	1	0	0	0	0
E3 SUMO-protein ligase PIAS1	O88907	Pias1	0	0	0	0	2	0	0	0	0	0	0	0	0
Replication factor C subunit 3	Q8R323	Rfc3	0	0	0	0	7	0	0	0	0	0	0	0	0
Fas apoptotic inhibitory molecule 1	Q9WUD8	Faim	1	0	0	0	9	0	4	0	4	0	0	0	0
Prosaposin	Q61207	Psap	11	0	12	29	29	26	12	3	43	38	3	0	0
COMM domain-containing protein 7	Q8BG94	Commd7	4	0	0	0	4	2	0	0	3	0	0	0	0
Carbonic anhydrase 15	Q99N23	Ca15	0	0	0	18	0	0	0	0	0	0	0	0	0
Fibulin-1	Q08879	Fbln1	17	6	2	2	0	2	2	1	1	17	28	29	44
39S ribosomal protein L2, mitochondrial	Q9D773	Mrpl2	11	0	3	11	0	6	0	0	0	0	0	0	0
Glutathione reductase, mitochondrial	P47791	Gsr	29	91	35	128	131	41	71	66	68	8	2	0	4
RNA-binding protein 14	Q8C2Q3	Rbm14	2	0	0	6	23	21	2	0	12	0	0	0	0
Metallophosphoesterase MPPED2	Q9CZJ0	Mpped2	0	0	3	0	0	0	0	0	0	0	0	0	0
F-actin-capping protein subunit beta	P47757	Capzb	50	92	20	25	355	58	86	23	177	1	7	5	1
YTH domain-containing family protein 1	P59326	Ythdf1	3	0	0	0	22	5	0	0	0	0	0	0	0
Bifunctional 3'-phosphoadenosine 5'-phosphosulfate synthase 1	Q60967	Papss1	1	0	0	0	0	10	0	0	1	0	0	0	0
Cochlin	Q62507	Coch	0	0	0	1	0	0	0	0	7	0	0	0	0
Alpha-parvin	Q9EPC1	Parva	11	0	0	3	1	6	9	0	1	0	1	0	1
Troponin T, cardiac muscle	P50752	Tnnt2	0	0	44	0	0	0	2	0	0	0	0	0	0
LIM domain-binding protein 3	Q9JKS4	Ldb3	29	0	132	2	0	0	45	1	0	0	0	0	0
Helicase-like transcription factor	Q6PCN7	Hltf	0	0	0	0	3	1	1	0	1	0	0	0	0
Putative helicase MOV-10	P23249	Mov10	0	0	0	13	16	35	0	0	0	0	0	0	0
Fragile X mental retardation syndrome-related protein 1	Q61584	Fxr1	3	0	0	0	8	3	0	2	1	0	0	0	0
Beta-3 adrenergic receptor	P25962	Adrb3	4	0	0	0	0	0	0	0	0	0	0	0	0
DNA (cytosine-5)-methyltransferase 1	P13864	Dnmt1	0	1	0	0	17	0	0	0	3	0	0	0	0
Acylcarnitine hydrolase	Q91WG0	Ces2c	2	9	2	44	0	50	14	0	12	36	0	0	0
GTPase IMAP family member 3	Q99MI6	Gimap3	3	0	1	4	2	3	1	0	0	0	1	0	0
Bromodomain-containing protein 2	Q7JJ13	Brd2	0	0	0	0	5	0	0	0	0	0	0	0	0
Plexin domain-containing protein 2	Q9DC11	Plxdc2	12	0	5	4	0	0	35	2	2	14	5	6	11
ATPase family AAA domain-containing protein 3	Q925I1	Atad3	32	0	0	1	0	42	0	0	0	0	0	0	0
Importin subunit alpha-5	Q60960	Kpna1	0	0	0	0	7	0	0	0	0	0	0	0	0
Junction plakoglobin	Q02257	Jup	30	2	116	145	30	119	111	1	127	5	97	130	111
DNA-binding death effector domain-containing protein 2	Q8QZV0	Dedd2	2	3	0	2	1	0	0	0	0	0	0	0	2
Growth arrest-specific protein 2	P11862	Gas2	0	0	0	13	0	3	0	0	0	0	0	0	0
Actin-related protein 3	Q99JY9	Actr3	55	68	2	45	456	52	27	84	54	12	20	12	8
Carbonic anhydrase 5B, mitochondrial	Q9QZA0	Ca5b	14	0	0	35	0	1	10	0	3	0	0	0	0
Arylacetamide deacetylase	Q99PG0	Aadac	0	0	0	1	0	90	0	0	0	0	0	0	0
Phosphorylated CTD-interacting factor 1	P59114	Pcif1	3	1	1	0	5	0	0	0	0	0	1	0	0
Basic leucine zipper and W2 domain-containing protein 2	Q91VK1	Bzw2	1	0	0	0	30	2	0	0	1	0	0	0	0
Uridine 5'-monophosphate synthase	P13439	Umps	1	1	0	0	25	19	0	0	1	0	0	0	0
Trifunctional enzyme subunit alpha, mitochondrial	Q8BMS1	Hadha	1310	6	245	169	67	438	2	8	2	0	0	0	0
Protein XRP2	Q9EPK2	Rp2	2	4	0	3	4	1	2	0	0	0	0	0	0
IST1 homolog	Q9CX00	Ist1	3	26	1	8	42	8	8	0	12	0	0	0	0
C-type lectin domain family 10 member A	P49300	Clec10a	3	0	0	0	0	0	0	0	0	1	0	0	0
Phosphotriesterase-related protein	Q60866	Pter	4	0	24	182	0	43	17	0	12	0	0	0	0
Nucleotide exchange factor SIL1	Q9EPK6	Sil1	0	0	0	0	1	0	0	0	0	0	0	0	0
SAM domain-containing protein SAMSN-1	P57725	Samsn1	0	0	0	0	1	0	0	0	8	0	0	0	0
Probable RNA-binding protein 19	Q8R3C6	Rbm19	0	0	0	0	6	2	0	0	0	0	0	0	0
Nuclear receptor-binding protein	Q99J45	Nrbp1	0	4	0	0	37	0	0	0	0	0	0	0	0
Guanylate cyclase soluble subunit beta-1	O54865	Gucy1b3	1	0	0	0	0	3	0	0	0	0	0	0	0
Ubiquitin carboxyl-terminal hydrolase 15	Q8R5H1	Usp15	63	430	0	4	25	27	5	0	9	0	0	0	0
Flotillin-2	Q60634	Flot2	6	43	0	1	0	5	2	1	0	0	0	0	0
Endothelial cell-selective adhesion molecule	Q925F2	Esam	1	0	0	2	5	2	5	0	0	0	0	0	0
Insulin-like growth factor-binding protein 3	P47878	Igfbp3	0	0	0	1	0	0	2	0	0	34	13	6	12
Serine protease inhibitor A3K	P07759	Serpina3k	534	697	911	294	79	234	1083	136	328	7769	1987	742	1099
GTP-binding protein 1	O08582	Gtpbp1	1	101	0	0	30	5	0	0	0	0	0	0	0
Ubiquinol-cytochrome-c reductase complex assembly factor 1	Q9CWU6	Uqcc1	5	0	0	0	1	0	0	0	0	0	0	0	0
Regulator of chromosome condensation	Q8VE37	Rcc1	0	0	0	4	57	0	0	0	0	0	0	0	0
Alpha-(1,3)-fucosyltransferase 11	Q8BHC9	Fut11	1	0	0	0	3	0	1	0	0	0	0	0	0
Dihydropyrimidinase-related protein 2	O08553	Dpysl2	161	7	67	115	165	62	490	60	119	2	0	0	0
HRAS-like suppressor 3	Q8R3U1	Pla2g16	0	0	0	0	1	0	1	0	6	0	0	0	0
Sorting nexin-17	Q8BVL3	Snx17	0	0	0	0	3	0	0	0	0	0	0	0	0
Short-chain dehydrogenase/reductase 3	O88876	Dhrs3	0	0	0	0	0	8	0	0	0	0	0	0	0
Transcription factor Sp7	Q8VI67	Sp7	2	1	0	0	3	1	0	0	0	0	19	22	13
Peroxisomal NADH pyrophosphatase NUDT12	Q9DCN1	Nudt12	18	4	0	23	0	25	7	0	0	0	0	0	0
Elongator complex protein 2	Q91WG4	Elp2	0	0	0	0	1	3	0	0	0	0	0	0	0
Sec1 family domain-containing protein 1	Q8BRF7	Scfd1	14	0	0	0	24	20	0	0	0	0	0	0	0
AFG3-like protein 2	Q8JZQ2	Afg3l2	87	4	0	2	11	38	0	0	0	0	0	0	0
Guanine nucleotide exchange factor VAV2	Q60992	Vav2	0	0	0	0	0	11	0	0	0	0	0	0	0
Interleukin-1 receptor type 2	P27931	Il1r2	0	0	0	0	0	0	0	0	0	9	0	0	0
L-selectin	P18337	Sell	0	0	0	0	20	0	3	0	6	18	3	2	6
UPF0160 protein MYG1, mitochondrial	Q9JK81	Myg1	10	1	17	40	45	23	28	0	53	0	0	0	0
DDB1- and CUL4-associated factor 8	Q8N7N5	Dcaf8	10	0	0	0	2	13	1	0	0	0	0	0	1
ATP synthase F(0) complex subunit B1, mitochondrial	Q9CQQ7	Atp5f1	75	0	42	47	8	78	1	0	0	0	0	0	0
WD repeat-containing protein 1	O88342	Wdr1	134	81	67	108	469	83	83	563	154	8	3	9	2
Vacuolar protein sorting-associated protein 35	Q9EQH3	Vps35	108	37	0	41	161	83	0	9	7	0	0	0	0
Solute carrier organic anion transporter family member 1A4	Q9EP96	Slco1a4	0	0	0	2	0	14	0	0	0	0	0	0	0
Large neutral amino acids transporter small subunit 2	Q9QXW9	Slc7a8	0	0	0	2	2	0	0	0	0	0	0	0	0
Myosin-10	Q61879	Myh10	118	89	4	61	591	94	51	35	51	0	11	23	0
Transmembrane emp24 domain-containing protein 1	Q3V009	Tmed1	3	0	0	0	0	1	0	0	0	0	0	0	0
Ubiquitin-like modifier-activating enzyme ATG7	Q9D906	Atg7	6	8	0	0	20	31	0	0	0	0	0	0	0
Galactokinase	Q9R0N0	Galk1	17	27	0	5	25	36	10	4	2	0	3	3	0
Dihydrolipoyl dehydrogenase, mitochondrial	O08749	Dld	788	7	99	172	109	164	34	88	21	2	0	0	0
2,4-dienoyl-CoA reductase, mitochondrial	Q9CQ62	Decr1	191	7	44	56	14	87	39	0	3	0	0	0	0
mRNA export factor	Q8C570	Rae1	3	0	4	17	25	2	13	0	16	0	0	0	0
Glutathione synthetase	P51855	Gss	14	49	25	99	13	43	52	0	22	2	0	0	0
Asparagine synthetase [glutamine-hydrolyzing]	Q61024	Asns	18	0	0	0	0	0	0	0	4	0	0	0	0
Peroxisomal leader peptide-processing protease	Q9DBA6	Tysnd1	0	0	0	0	0	3	0	0	0	0	0	0	0
Phosphoglycerate kinase 1	P09411	Pgk1	184	332	401	456	419	196	186	221	237	23	19	17	5
Zinc finger and BTB domain-containing protein 14	Q08376	Zbtb14	0	0	0	0	2	0	0	0	0	0	0	0	0
DnaJ homolog subfamily B member 12	Q9QYI4	Dnajb12	0	0	0	0	0	4	0	0	0	0	0	0	0
Secretory carrier-associated membrane protein 2	Q9ERN0	Scamp2	2	0	0	4	3	0	0	0	0	0	0	0	0
Alcohol dehydrogenase class 4 mu/sigma chain	Q64437	Adh7	5	6	1	5	8	12	4	0	2	1	0	0	0
Sideroflexin-1	Q99JR1	Sfxn1	15	0	0	10	4	38	0	0	0	0	0	0	0
Bcl-2-like protein 1	Q64373	Bcl2l1	1	0	0	0	0	1	0	0	0	0	0	0	0
Opioid growth factor receptor	Q99PG2	Ogfr	14	68	1	4	3	4	6	4	7	0	0	0	0
Heterogeneous nuclear ribonucleoprotein A0	Q9CX86	Hnrnpa0	8	0	2	12	79	11	9	0	32	1	0	0	0
Caspase-6	O08738	Casp6	2	3	12	24	16	8	48	1	43	0	0	0	0
Ribosome biogenesis protein WDR12	Q9JJA4	Wdr12	0	0	0	2	13	0	1	0	23	0	0	0	0
Mitochondrial import receptor subunit TOM34	Q9CYG7	Tomm34	0	0	0	0	39	1	1	0	22	0	0	0	0
DDRGK domain-containing protein 1	Q80WW9	Ddrgk1	2	0	0	0	0	10	0	0	0	0	1	0	0
Nucleosome assembly protein 1-like 4	Q78ZA7	Nap1l4	27	182	4	4	31	5	7	0	13	2	0	0	0
Nuclear pore complex protein Nup160	Q9Z0W3	Nup160	2	0	0	0	1	2	0	0	0	0	0	0	0
Protein HEXIM1	Q8R409	Hexim1	0	0	0	0	0	0	0	0	3	0	0	0	0
Guanine nucleotide-binding protein G(z) subunit alpha	O70443	Gnaz	2	4	1	4	64	3	1	7	1	0	0	0	0
TBC1 domain family member 13	Q8R3D1	Tbc1d13	1	0	0	0	6	0	0	0	0	0	0	0	0
Protein-glutamine gamma-glutamyltransferase 2	P21981	Tgm2	26	419	93	144	15	130	314	12	178	0	2	2	2
Carnitine O-palmitoyltransferase 1, muscle isoform	Q924X2	Cpt1b	560	0	46	1	0	13	0	0	0	0	0	0	0
SUMO-activating enzyme subunit 1	Q9R1T2	Sae1	22	0	1	13	97	20	17	1	3	0	0	0	0
Thioredoxin-related transmembrane protein 4	Q8C0L0	Tmx4	0	0	0	0	1	0	0	0	0	0	0	0	0
Calponin-2	Q08093	Cnn2	10	1	2	9	51	0	39	252	66	1	8	10	2
Ectonucleoside triphosphate diphosphohydrolase 5	Q9WUZ9	Entpd5	5	0	0	3	8	33	0	0	0	2	1	0	1
Protein AMBP	Q07456	Ambp	50	34	16	48	0	29	58	0	8	154	178	115	123
Nocturnin	O35710	Ccrn4l	1	0	0	0	0	0	0	0	0	0	0	0	0
U8 snoRNA-decapping enzyme	Q6P3D0	Nudt16	8	0	0	0	40	12	17	0	0	0	0	0	0
Sodium/potassium-transporting ATPase subunit alpha-3	Q6PIC6	Atp1a3	98	28	18	241	20	102	34	1	2	0	0	0	0
Alcohol dehydrogenase [NADP(+)]	Q9JII6	Akr1a1	56	72	41	293	63	106	79	43	89	10	0	1	3
UDP-glucose 6-dehydrogenase	O70475	Ugdh	10	0	0	45	6	63	15	0	3	0	0	0	0
Peroxisomal sarcosine oxidase	Q9D826	Pipox	0	0	0	125	0	73	0	0	0	0	0	0	0
Calcium/calmodulin-dependent protein kinase type II subunit gamma	Q923T9		16	8	2	2	17	2	4	7	4	0	0	0	1
3'(2'),5'-bisphosphate nucleotidase 1	Q9Z0S1	Bpnt1	28	1	0	64	28	38	7	0	1	0	0	0	0
Hydroxyacid oxidase 2	Q9NYQ2	Hao2	1	0	0	173	6	34	0	0	0	0	0	0	0
Elongation factor Tu, mitochondrial	Q8BFR5	Tufm	200	1	44	28	84	201	13	0	7	0	1	0	0
WD repeat-containing protein 13	Q91V09	Wdr13	0	0	0	18	1	0	10	0	7	0	0	0	0
Glycine dehydrogenase	Q91W43	Gldc	0	0	0	140	1	119	1	0	0	1	0	0	1
Mitochondrial inner membrane protein OXA1L	Q8BGA9	Oxa1l	5	0	0	0	0	1	0	0	0	0	0	0	0
Glutathione S-transferase A1	P13745	Gsta1	21	3	20	96	0	147	42	12	20	1	1	0	0
Endoplasmic reticulum aminopeptidase 1	Q9EQH2	Erap1	70	3	12	49	128	100	39	0	77	9	10	1	21
MAGUK p55 subfamily member 2	Q9WV34	Mpp2	1	0	0	0	0	0	0	0	0	0	0	0	0
Vigilin	Q8VDJ3	Hdlbp	99	0	0	23	50	349	5	0	128	0	0	1	1
Coatomer subunit beta'	O55029	Copb2	58	0	4	44	99	172	21	0	33	0	0	1	0
Endonuclease domain-containing 1 protein	Q8C522	Endod1	0	24	0	2	5	0	0	0	0	0	0	0	0
Mitochondrial carrier homolog 1	Q791T5	Mtch1	16	0	0	0	0	3	0	0	0	0	0	0	0
Acetyl-coenzyme A transporter 1	Q99J27	Slc33a1	0	0	0	0	0	17	0	0	0	0	0	0	0
Gamma-tubulin complex component 3	P58854	Tubgcp3	0	0	0	0	2	1	1	0	0	0	0	0	0
Adiponectin	Q60994	Adipoq	42	8	54	25	0	4	43	0	7	166	30	31	43
Dolichyl-phosphate beta-glucosyltransferase	Q9DB25	Alg5	1	0	0	0	0	3	0	0	0	0	0	0	0
Gap junction delta-3 protein	Q91YD1	Gjd3	1	0	1	1	1	1	1	3	0	0	0	0	0
Beta-1-syntrophin	Q99L88	Sntb1	5	0	0	0	1	11	0	0	0	0	0	0	0
[truncated: 4,655 more rows]
