# Supplementary material for: Large-scale inference of protein tissue origin in gram-positive sepsis plasma using quantitative targeted proteomics
Source: Nat Commun. 2016 Jan 6;7:10261. doi: 10.1038/ncomms10261 (PMC4729823; doi:10.1038/ncomms10261)
Supplement: Supplementary Data 2 — The tissue distribution of all the identified proteins was subdivided into nine clustered expression profiles using k-mean clustering. This was followed by functional enrichment analysis to determine functional groups associated with the different protein clusters. The table shows the enriched functional groups, the number of associated proteins, total number of proteins and z-score. Function groups with a z-score higher than 3.0 were included. [file ncomms10261-s3.xlsx]

## Sheet: Supplementary Table 2
Supplementary Table 2
The tissue distribution of all the identified proteins was subdivided into nine clustered expression profiles using k-mean clustering. This was followed by functional enrichment analysis to determine functional groups associated with the different protein clusters. The table shows the enriched functional groups, the number of associated proteins, total number of proteins and z-score. Function gro…
	Name	Protein in Sample	Total protein	zscore
1	protein_class:complement component#PC00078	26	41	23.722
2	biological_process:complement activation#GO:0006956	27	42	23.602
3	protein_class:defense/immunity protein#PC00090	50	173	18.462
4	protein_class:apolipoprotein#PC00052	18	41	16.55
5	molecular_function:serine-type endopeptidase inhibitor activity#GO:0004867	14	24	16.387
6	molecular_function:lipid transporter activity#GO:0005319	18	42	15.628
7	biological_process:immune response#GO:0006955	38	149	15.074
8	biological_process:blood coagulation#GO:0007596	23	80	12.505
9	protein_class:serine protease inhibitor#PC00204	19	59	12.396
10	biological_process:response to external stimulus#GO:0009605	24	91	12.203
11	molecular_function:peptidase inhibitor activity#GO:0030414	22	86	11.758
12	protein_class:protease inhibitor#PC00191	22	86	11.51
13	biological_process:response to pheromone#GO:0019236	6	11	11.001
14	molecular_function:peptidase activity#GO:0008233	47	330	10.986
15	biological_process:immune system process#GO:0002376	61	490	10.401
16	biological_process:response to stimulus#GO:0050896	59	479	10.142
17	protein_class:serine protease#PC00203	23	113	9.92
18	molecular_function:serine-type peptidase activity#GO:0008236	28	148	9.864
19	protein_class:cytokine#PC00083	8	24	9.365
20	molecular_function:cytokine activity#GO:0005125	8	24	9.197
21	protein_class:signaling molecule#PC00207	31	239	8.12
22	biological_process:cell-matrix adhesion#GO:0007160	10	40	7.819
23	molecular_function:receptor binding#GO:0005102	31	237	7.788
24	molecular_function:enzyme inhibitor activity#GO:0004857	22	139	7.786
25	biological_process:proteolysis#GO:0006508	44	408	7.723
26	biological_process:lipid transport#GO:0006869	21	134	7.47
27	biological_process:defense response to bacterium#GO:0042742	4	10	7.17
28	molecular_function:growth factor activity#GO:0008083	8	32	7.021
29	protein_class:growth factor#PC00112	8	34	7.017
30	biological_process:cell-cell adhesion#GO:0016337	20	134	6.932
31	molecular_function:calcium-dependent phospholipid binding#GO:0005544	10	52	6.601
32	protein_class:transfer/carrier protein#PC00219	28	240	6.599
33	protein_class:annexin#PC00050	10	52	6.581
34	biological_process:skeletal system development#GO:0001501	9	46	6.51
35	biological_process:B cell mediated immunity#GO:0019724	8	41	6.016
36	cellular_component:extracellular region#GO:0005576	17	132	5.766
37	protein_class:protease#PC00190	26	254	5.662
38	biological_process:cell adhesion#GO:0007155	27	279	5.369
39	biological_process:biological adhesion#GO:0022610	27	279	5.294
40	protein_class:metalloprotease#PC00153	12	89	5.259
41	biological_process:fatty acid biosynthetic process#GO:0006633	6	32	5.235
42	molecular_function:metallopeptidase activity#GO:0008237	12	89	5.213
43	molecular_function:antigen binding#GO:0003823	2	3	4.925
44	protein_class:cell adhesion molecule#PC00069	18	166	4.878
45	protein_class:cytokine receptor#PC00084	8	56	4.703
46	pathway:Blood coagulation#P00011>alpha2-macroglobulin#P00427	2	2	4.656
47	protein_class:immunoglobulin#PC00123	2	3	4.584
48	molecular_function:hormone activity#GO:0005179	3	10	4.533
49	molecular_function:receptor activity#GO:0004872	24	276	4.473
50	protein_class:receptor#PC00197	24	284	4.37
51	protein_class:peptide hormone#PC00179	3	11	4.301
52	protein_class:immunoglobulin receptor superfamily#PC00124	7	48	4.275
53	protein_class:antibacterial response protein#PC00051	5	30	4.143
54	molecular_function:hydrolase activity#GO:0016787	62	1057	3.993
55	molecular_function:protein binding#GO:0005515	57	970	3.821
56	pathway:Insulin/IGF pathway-mitogen activated protein kinase kinase/MAP kinase cascade#P00032>Insulin IGF#P00882	2	5	3.628
57	biological_process:gamete generation#GO:0007276	10	106	3.37
58	protein_class:extracellular matrix structural protein#PC00103	4	29	3.213
59	protein_class:calmodulin#PC00061	10	112	3.133
60	protein_class:intracellular calcium-sensing protein#PC00131	10	112	3.105
61	protein_class:extracellular matrix protein#PC00102	10	116	3.087
62	molecular_function:enzyme regulator activity#GO:0030234	27	423	3.074
63	cellular_component:immunoglobulin complex#GO:0019814	2	3	3.058
64	biological_process:regulation of catalytic activity#GO:0050790	27	433	3.052
II
	Name	Protein in Sample	Total	zscore
1	protein_class:intermediate filament#PC00129	43	53	20.597
2	cellular_component:intermediate filament cytoskeleton#GO:0045111	42	49	20.295
3	protein_class:structural protein#PC00211	47	84	16.619
4	pathway:Notch signaling pathway#P00045>Ntm#P01114	2	2	11.832
5	molecular_function:serine-type peptidase activity#GO:0008236	51	148	11.822
6	pathway:Blood coagulation#P00011>Bradykinin#P00438	2	2	11.402
7	protein_class:serine protease inhibitor#PC00204	25	59	10.119
8	biological_process:cell-cell adhesion#GO:0016337	40	134	9.035
9	molecular_function:peptidase activity#GO:0008233	70	330	8.944
10	cellular_component:extracellular region#GO:0005576	37	132	8.938
11	biological_process:cellular component morphogenesis#GO:0032989	61	281	8.82
12	protein_class:protease inhibitor#PC00191	29	86	8.788
13	pathway:Blood coagulation#P00011>alpha1-antitrypsin#P00421	5	5	8.755
14	pathway:Blood coagulation#P00011>HMWK#P00413	2	2	8.718
15	molecular_function:peptidase inhibitor activity#GO:0030414	29	86	8.705
16	biological_process:anatomical structure morphogenesis#GO:0009653	61	292	8.478
17	biological_process:biological adhesion#GO:0022610	59	279	8.354
18	pathway:Plasminogen activating cascade#P00050>Fibrin#P01253	3	3	8.194
19	protein_class:defense/immunity protein#PC00090	43	173	8.141
20	protein_class:extracellular matrix protein#PC00102	32	116	8.118
21	biological_process:cell adhesion#GO:0007155	59	279	8.103
22	protein_class:serine protease#PC00203	31	113	7.863
23	protein_class:receptor#PC00197	57	284	7.551
24	cellular_component:extracellular matrix#GO:0031012	26	88	7.477
25	protein_class:cytokine receptor#PC00084	19	56	7.356
26	molecular_function:receptor activity#GO:0004872	55	276	7.207
27	biological_process:developmental process#GO:0032502	108	726	7.006
28	protein_class:cadherin#PC00057	8	16	6.968
29	protein_class:cell adhesion molecule#PC00069	38	166	6.927
30	biological_process:proteolysis#GO:0006508	69	408	6.796
31	pathway:Alzheimer disease-presenilin pathway#P00004>Notch N-terminal fragment#P00171	2	2	6.758
32	molecular_function:enzyme inhibitor activity#GO:0004857	32	139	6.748
33	biological_process:response to external stimulus#GO:0009605	24	91	6.612
34	biological_process:response to stimulus#GO:0050896	77	479	6.534
35	biological_process:immune system process#GO:0002376	76	490	6.239
36	biological_process:blood coagulation#GO:0007596	21	80	6.203
37	protein_class:type I cytokine receptor#PC00231	4	5	6.093
38	biological_process:angiogenesis#GO:0001525	15	51	5.939
39	pathway:Huntington disease#P00029>ARF#P00786	4	6	5.833
40	pathway:Alzheimer disease-presenilin pathway#P00004>Notch#P00176	2	2	5.814
41	pathway:Blood coagulation#P00011>Kininogen#P00451	2	2	5.81
42	protein_class:immunoglobulin receptor superfamily#PC00124	14	48	5.778
43	biological_process:fertilization#GO:0009566	5	10	5.692
44	biological_process:cellular component organization#GO:0016043	65	437	5.547
45	biological_process:immune response#GO:0006955	30	149	5.525
46	pathway:Blood coagulation#P00011>Fibrin polymer cross-linked#P00443	3	3	5.426
47	cellular_component:cytoskeleton#GO:0005856	56	362	5.362
48	protein_class:apolipoprotein#PC00052	12	41	5.353
49	biological_process:skeletal system development#GO:0001501	13	46	5.326
50	protein_class:cytoskeletal protein#PC00085	60	398	5.276
51	pathway:Blood coagulation#P00011>Fibrinogen#P00406	3	3	5.168
52	protein_class:complement component#PC00078	12	41	5.136
53	biological_process:complement activation#GO:0006956	12	42	5.125
54	pathway:Blood coagulation#P00011>Fibrin monomer#P00418	3	3	5.111
55	pathway:Notch signaling pathway#P00045>Notch#P01099	2	2	5.067
56	protein_class:protease#PC00190	42	254	5.033
57	molecular_function:structural constituent of cytoskeleton#GO:0005200	57	391	4.986
58	biological_process:antigen processing and presentation#GO:0019882	8	25	4.971
59	molecular_function:lipid transporter activity#GO:0005319	12	42	4.959
60	biological_process:heart development#GO:0007507	12	44	4.859
61	biological_process:cellular defense response#GO:0006968	19	89	4.749
62	pathway:Alzheimer disease-presenilin pathway#P00004>NICD#P00122	2	2	4.661
63	pathway:Insulin/IGF pathway-mitogen activated protein kinase kinase/MAP kinase cascade#P00032>INSR IGF-R IRR#P00885	3	4	4.655
64	biological_process:response to pheromone#GO:0019236	5	11	4.621
65	pathway:Alzheimer disease-presenilin pathway#P00004>Notch extracellular fragment#P00179	2	2	4.583
66	pathway:Notch signaling pathway#P00045>NIct#P01119	2	2	4.552
67	cellular_component:MHC protein complex#GO:0042611	7	21	4.532
68	protein_class:storage protein#PC00210	4	9	4.495
69	protein_class:extracellular matrix glycoprotein#PC00100	10	38	4.461
70	pathway:Alzheimer disease-presenilin pathway#P00004>Notch fragment#P00154	2	2	4.431
71	protein_class:extracellular matrix structural protein#PC00103	8	29	4.404
72	biological_process:female gamete generation#GO:0007292	6	18	4.35
73	pathway:Alzheimer disease-presenilin pathway#P00004>LRP#P00150	2	3	4.339
74	pathway:Insulin/IGF pathway-protein kinase B signaling cascade#P00033>INSR IGF-R IRR#P00895	3	4	4.333
75	protein_class:major histocompatibility complex antigen#PC00149	7	23	4.3
76	biological_process:cell surface receptor signaling pathway#GO:0007166	43	295	4.256
77	molecular_function:extracellular matrix structural constituent#GO:0005201	8	29	4.215
78	biological_process:cytokine-mediated signaling pathway#GO:0019221	7	25	4.187
79	cellular_component:organelle#GO:0043226	60	456	4.164
80	pathway:Notch signaling pathway#P00045>Next#P01103	2	2	4.07
81	molecular_function:metallopeptidase activity#GO:0008237	17	89	3.938
82	protein_class:metalloprotease#PC00153	17	89	3.928
83	pathway:Notch signaling pathway#P00045>NIcs#P01120	2	2	3.917
84	protein_class:immunoglobulin superfamily cell adhesion molecule#PC00125	6	20	3.914
85	pathway:Wnt signaling pathway#P00057>Cadherin#P01440	4	10	3.909
86	protein_class:membrane-bound signaling molecule#PC00152	9	38	3.89
87	pathway:Alzheimer disease-presenilin pathway#P00004>Notch C-terminal fragment#P00120	2	2	3.858
88	pathway:Alzheimer disease-presenilin pathway#P00004>LRP C-terminal fragment#P00112	2	3	3.855
89	protein_class:transfer/carrier protein#PC00219	35	240	3.767
90	biological_process:nervous system development#GO:0007399	25	158	3.766
91	pathway:Alzheimer disease-presenilin pathway#P00004>Notch transmembrane fragment#P00135	2	2	3.662
92	biological_process:cellular process#GO:0009987	180	1754	3.656
93	molecular_function:structural molecule activity#GO:0005198	71	602	3.653
94	pathway:Cadherin signaling pathway#P00012>Cadherin#P00471	4	10	3.642
95	biological_process:vitamin transport#GO:0051180	8	34	3.622
96	pathway:Alzheimer disease-presenilin pathway#P00004>LRP intracellular fragment#P00173	2	3	3.474
97	biological_process:system development#GO:0048731	42	318	3.419
98	biological_process:B cell mediated immunity#GO:0019724	9	41	3.34
99	biological_process:mesoderm development#GO:0007498	29	207	3.208
100	biological_process:signal transduction#GO:0007165	87	811	3.173
101	pathway:Integrin signalling pathway#P00034>Arf1#P00923	2	3	3.113
102	biological_process:reproduction#GO:0000003	18	117	3.064
103	biological_process:fatty acid biosynthetic process#GO:0006633	7	32	3.056
III
	Name	Protein in Sample	Total	zscore
1	biological_process:muscle contraction#GO:0006936	49	106	8.266
2	pathway:Parkinson disease#P00049>20S proteasome#P01227	12	13	8.121
3	protein_class:tubulin#PC00228	11	13	7.339
4	pathway:Parkinson disease#P00049>Hsp70#P01208	7	7	7.124
5	pathway:FGF signaling pathway#P00021>14-3-3#P00624	7	7	6.981
6	pathway:EGF receptor signaling pathway#P00018>14-3-3#P00539	7	7	6.898
7	cellular_component:tubulin complex#GO:0045298	11	13	6.717
8	pathway:Apoptosis signaling pathway#P00006>HSP70#P00321	6	6	6.653
9	pathway:Parkinson disease#P00049>14-3-3#P01238	7	7	6.618
10	pathway:Huntington disease#P00029>Microtubule#P00780	7	8	6.241
11	pathway:EGF receptor signaling pathway#P00018>Ras#P00552	5	5	6.145
12	pathway:Huntington disease#P00029>beta-Tubulin#P00790	7	8	6.113
13	pathway:TGF-beta signaling pathway#P00052>Ras-GTP#P01280	5	5	6.053
14	pathway:Cytoskeletal regulation by Rho GTPase#P00016>tubulin#P00526	7	8	6.035
15	protein_class:dehydrogenase#PC00092	63	195	5.847
16	protein_class:actin family cytoskeletal protein#PC00041	69	225	5.738
17	biological_process:generation of precursor metabolites and energy#GO:0006091	63	199	5.724
18	pathway:Integrin signalling pathway#P00034>Rap1#P00906	5	5	5.698
19	molecular_function:structural molecule activity#GO:0005198	153	602	5.693
20	pathway:Axon guidance mediated by semaphorins#P00007>CRMP#P00339	4	4	5.685
21	pathway:Inflammation mediated by chemokine and cytokine signaling pathway#P00031>Ras#P00869	4	4	5.651
22	pathway:TGF-beta signaling pathway#P00052>Ras-GDP#P01291	5	5	5.449
23	molecular_function:oxidoreductase activity#GO:0016491	110	426	5.442
24	protein_class:oxidoreductase#PC00176	111	428	5.431
25	biological_process:tricarboxylic acid cycle#GO:0006099	12	20	5.379
26	pathway:Integrin signalling pathway#P00034>Ras#P00916	4	4	5.303
27	biological_process:monosaccharide metabolic process#GO:0005996	31	84	5.272
28	biological_process:glycolysis#GO:0006096	13	23	5.221
29	cellular_component:cytoskeleton#GO:0005856	95	362	5.161
30	cellular_component:actin cytoskeleton#GO:0015629	62	205	5.15
31	biological_process:receptor-mediated endocytosis#GO:0006898	29	75	5.079
32	biological_process:system process#GO:0003008	106	406	5.055
33	biological_process:I-kappaB kinase/NF-kappaB cascade#GO:0007249	14	27	5.004
34	pathway:Heterotrimeric G-protein signaling pathway-Gi alpha and Gs alpha mediated pathway#P00026>Phosphorylase a#P00718	3	3	4.907
35	pathway:PDGF signaling pathway#P00047>Ras#P01154	5	6	4.895
36	pathway:p53 pathway feedback loops 2#P04398>Ras#P04651	3	3	4.884
37	molecular_function:structural constituent of cytoskeleton#GO:0005200	98	391	4.825
38	biological_process:multicellular organismal process#GO:0032501	106	427	4.825
39	protein_class:small GTPase#PC00208	24	64	4.793
40	pathway:Glycolysis#P00024>Phosphoglyceromutase#P00680	3	3	4.737
41	protein_class:cytoskeletal protein#PC00085	100	398	4.717
42	biological_process:purine nucleobase metabolic process#GO:0006144	25	65	4.682
43	pathway:Nicotine pharmacodynamics pathway#P06587>PPP1CA#P06602	3	3	4.66
44	biological_process:muscle organ development#GO:0007517	35	101	4.656
45	biological_process:single-multicellular organism process#GO:0044707	106	427	4.64
46	pathway:Ras Pathway#P04393>Ras#P04547	3	3	4.638
47	protein_class:Hsp70 family chaperone#PC00027	9	15	4.605
48	pathway:PI3 kinase pathway#P00048>Gbetagamma#P01188	3	3	4.596
49	pathway:Ras Pathway#P04393>Rho#P04578	3	3	4.57
50	pathway:Angiotensin II-stimulated signaling through G proteins and beta-arrestin#P05911>Gbeta#P05930	3	3	4.557
51	pathway:Heterotrimeric G-protein signaling pathway-Gi alpha and Gs alpha mediated pathway#P00026>Phosphorylase b#P00717	3	3	4.553
52	pathway:Heterotrimeric G-protein signaling pathway-Gq alpha and Go alpha mediated pathway#P00027>Gbeta#P00727	3	3	4.512
53	pathway:GABA-B receptor II signaling#P05731>Gbeta#P05755	3	3	4.49
54	pathway:5-Hydroxytryptamine degredation#P04372>Aldehyde Dehydrogenase#P04402	3	3	4.455
55	pathway:EGF receptor signaling pathway#P00018>Rac#P00564	3	3	4.42
56	pathway:Dopamine receptor mediated signaling pathway#P05912>Gbeta#P05954	3	3	4.416
57	pathway:FGF signaling pathway#P00021>Ras#P00633	3	3	4.414
58	pathway:Ionotropic glutamate receptor pathway#P00037>CaMKII#P01023	3	3	4.36
59	pathway:Angiogenesis#P00005>Ras#P00238	3	3	4.34
60	pathway:Wnt signaling pathway#P00057>GBeta#P01457	3	3	4.34
61	pathway:Wnt signaling pathway#P00057>NFAT Target Genes#G01559	7	12	4.329
62	pathway:VEGF signaling pathway#P00056>Ras#P01411	3	3	4.301
63	protein_class:chaperone#PC00072	40	130	4.299
64	pathway:Dopamine receptor mediated signaling pathway#P05912>Protein Phosphatase-1#P05969	3	3	4.227
65	biological_process:protein folding#GO:0006457	38	125	4.195
66	pathway:PI3 kinase pathway#P00048>Ras#P01182	3	3	4.183
67	pathway:Glycolysis#P00024>Glyceraldehyde 3-phosphate dehydrogenase#P00676	3	3	4.153
68	biological_process:regulation of carbohydrate metabolic process#GO:0006109	8	15	4.134
69	cellular_component:organelle#GO:0043226	107	456	4.11
70	pathway:Gonadotropin-releasing hormone receptor pathway#P06664>Gbeta#P06769	3	3	4.089
71	pathway:p38 MAPK pathway#P05918>Rac#P06021	2	2	4.07
72	pathway:Integrin signalling pathway#P00034>Rho#P00948	3	3	4.065
73	pathway:FGF signaling pathway#P00021>Rac#P00645	2	2	4.059
74	pathway:Angiogenesis#P00005>GTPase#P00254	3	3	4.058
75	pathway:Heterotrimeric G-protein signaling pathway-Gq alpha and Go alpha mediated pathway#P00027>RhoA#P00740	3	3	4.026
76	pathway:Huntington disease#P00029>GAPDH#P00810	3	3	4.025
77	pathway:Glycolysis#P00024>Enolase#P00678	2	2	4
78	pathway:Huntington disease#P00029>Rac#P00775	3	3	4
79	pathway:Parkinson disease#P00049>Src kinase#P01230	5	8	3.988
80	pathway:Endogenous cannabinoid signaling#P05730>Gbeta#P05745	3	3	3.981
81	pathway:Integrin signalling pathway#P00034>Laminin#P00947	5	7	3.97
82	protein_class:extracellular matrix linker protein#PC00101	6	10	3.875
83	pathway:Integrin signalling pathway#P00034>Rac#P00927	2	2	3.873
84	cellular_component:intracellular#GO:0005622	143	652	3.85
85	molecular_function:phosphorylase activity#GO:0004645	5	8	3.836
86	cellular_component:cell part#GO:0044464	148	685	3.796
87	pathway:Ras Pathway#P04393>Ral#P04550	2	2	3.73
88	biological_process:pentose-phosphate shunt#GO:0006098	4	6	3.718
89	pathway:Axon guidance mediated by netrin#P00009>Rac#P00366	2	2	3.709
90	pathway:B cell activation#P00010>Rac#P00385	2	2	3.695
91	pathway:Axon guidance mediated by semaphorins#P00007>Rac#P00340	2	2	3.681
92	pathway:Gonadotropin-releasing hormone receptor pathway#P06664>Tubulin#P06772	2	2	3.665
93	pathway:Heterotrimeric G-protein signaling pathway-Gq alpha and Go alpha mediated pathway#P00027>Rap1#P00734	2	2	3.658
94	pathway:Glycolysis#P00024>Phosphoglucose isomerase#P00674	2	2	3.626
95	protein_class:phosphorylase#PC00187	5	8	3.607
96	molecular_function:peroxidase activity#GO:0004601	8	18	3.598
97	biological_process:response to stress#GO:0006950	39	140	3.597
98	pathway:Huntington disease#P00029>Clathrin#P00798	2	2	3.573
99	pathway:Adenine and hypoxanthine salvage pathway#P02723>Deoxyinosine phosphorylase#P02812	2	2	3.54
100	pathway:Mannose metabolism#P02752>Mannose 1-P guanylyl transferase#P03018	2	2	3.484
101	protein_class:peroxidase#PC00180	8	17	3.472
102	pathway:Angiotensin II-stimulated signaling through G proteins and beta-arrestin#P05911>RhoA#P05938	2	2	3.465
103	biological_process:ferredoxin metabolic process#GO:0006124	5	9	3.46
104	pathway:Cytoskeletal regulation by Rho GTPase#P00016>Myosin#P00522	6	12	3.438
105	pathway:Mannose metabolism#P02752>P-Mannose mutase#P03019	2	2	3.436
106	pathway:Heterotrimeric G-protein signaling pathway-Gi alpha and Gs alpha mediated pathway#P00026>Rap1#P00703	2	2	3.436
107	pathway:Axon guidance mediated by Slit/Robo#P00008>Rac#P00354	2	2	3.422
108	pathway:Oxidative stress response#P00046>TRX#P01122	2	2	3.414
109	pathway:Axon guidance mediated by Slit/Robo#P00008>Rho#P00355	2	2	3.372
110	pathway:DNA replication#P00017>Histones#P00527	2	2	3.365
111	pathway:Inflammation mediated by chemokine and cytokine signaling pathway#P00031>CaMK#P00847	3	4	3.353
112	pathway:Fructose galactose metabolism#P02744>Fructose bisphosphate aldolase#P02959	3	4	3.343
113	biological_process:cellular component movement#GO:0006928	44	171	3.333
114	pathway:Gonadotropin-releasing hormone receptor pathway#P06664>miR-132/212#G06683	2	2	3.33
115	molecular_function:isomerase activity#GO:0016853	35	127	3.325
116	pathway:p53 pathway#P00059>PP2A#P04630	2	2	3.288
117	pathway:Glycolysis#P00024>Aldolase#P00679	3	4	3.278
118	pathway:Pentose phosphate pathway#P02762>Hexokinase#P03079	2	2	3.261
119	pathway:Apoptosis signaling pathway#P00006>Cytochrome C#P00322	2	2	3.259
120	molecular_function:carbohydrate kinase activity#GO:0019200	11	29	3.239
121	pathway:Angiogenesis#P00005>Crk#P00207	2	2	3.235
122	protein_class:isomerase#PC00135	35	128	3.225
123	pathway:Cytoskeletal regulation by Rho GTPase#P00016>Rho#P00507	2	2	3.202
124	pathway:Integrin signalling pathway#P00034>alpha actinin#P00928	3	4	3.195
125	pathway:Pyruvate metabolism#P02772>Citrate Synthetase#P03141	2	2	3.187
126	pathway:Pentose phosphate pathway#P02762>Glucose-P-Isomerase#P03080	2	2	3.18
127	pathway:Adenine and hypoxanthine salvage pathway#P02723>Inosine phosphorylase#P02813	2	2	3.175
128	biological_process:glycogen metabolic process#GO:0005977	17	52	3.171
129	biological_process:G-protein coupled receptor signaling pathway#GO:0007186	34	127	3.156
130	pathway:Inflammation mediated by chemokine and cytokine signaling pathway#P00031>Myosin#P00867	6	12	3.144
131	protein_class:actin binding motor protein#PC00040	12	34	3.126
132	pathway:Ras Pathway#P04393>Rac#P04559	2	2	3.094
133	pathway:Inflammation mediated by chemokine and cytokine signaling pathway#P00031>Rho#P00860	2	2	3.088
134	protein_class:extracellular matrix protein#PC00102	31	116	3.084
135	pathway:Integrin signalling pathway#P00034>Crk#P00933	2	2	3.071
136	pathway:Heterotrimeric G-protein signaling pathway-Gi alpha and Gs alpha mediated pathway#P00026>Gbeta#P00710	2	2	3.025
137	pathway:Glycolysis#P00024>Hexokinase#P00677	2	2	3.018
138	protein_class:reductase#PC00198	38	147	3.011
139	pathway:T cell activation#P00053>Ras#P01306	2	2	3.006
140	pathway:Adenine and hypoxanthine salvage pathway#P02723>Deoxyadenosine phosphorylase#P02808	2	2	3.006
IV
	Name	Protein in Sample	Total	zscore
1	pathway:Ubiquitin proteasome pathway#P00060>26S proteasome#P01489	16	18	9.004
2	pathway:Cell cycle#P00013>Proteasome#P00480	9	10	7.525
3	protein_class:ubiquitin-protein ligase#PC00234	29	61	6.981
4	molecular_function:ubiquitin-protein ligase activity#GO:0004842	25	51	6.741
5	molecular_function:enzyme activator activity#GO:0008047	22	46	6.078
6	pathway:Dopamine receptor mediated signaling pathway#P05912>EPB41#P05966	4	4	5.678
7	biological_process:nuclear transport#GO:0051169	26	64	5.622
8	protein_class:kinase activator#PC00138	15	29	5.518
9	molecular_function:kinase activator activity#GO:0019209	15	29	5.372
10	protein_class:enzyme modulator#PC00095	132	569	5.305
11	protein_class:translation initiation factor#PC00224	24	63	5.303
12	molecular_function:GTPase activity#GO:0003924	39	119	5.25
13	protein_class:G-protein#PC00020	36	111	5.059
14	pathway:PDGF signaling pathway#P00047>p90RSK#P01142	4	4	4.945
15	pathway:Insulin/IGF pathway-mitogen activated protein kinase kinase/MAP kinase cascade#P00032>P90 RSK#P00888	4	4	4.914
16	biological_process:protein targeting#GO:0006605	26	72	4.851
17	biological_process:protein transport#GO:0015031	131	583	4.8
18	pathway:Parkinson disease#P00049>Casein kinase II#P01236	3	3	4.753
19	molecular_function:kinase activity#GO:0016301	74	292	4.724
20	biological_process:cell cycle#GO:0007049	104	449	4.703
21	biological_process:intracellular protein transport#GO:0006886	128	573	4.612
22	pathway:Wnt signaling pathway#P00057>Casein Kinase 2#P01459	3	3	4.458
23	pathway:Interleukin signaling pathway#P00036>p90RSK#P00964	2	2	4.313
24	molecular_function:kinase regulator activity#GO:0019207	28	89	4.225
25	protein_class:translation factor#PC00223	27	86	4.218
26	pathway:Cadherin signaling pathway#P00012>Casein kinase II#P00462	3	3	4.158
27	protein_class:chaperonin#PC00073	8	16	4.103
28	molecular_function:ligase activity#GO:0016874	48	185	4.093
29	pathway:T cell activation#P00053>MEK#P01312	2	2	4.066
30	biological_process:response to interferon-gamma#GO:0034341	11	24	4.045
31	protein_class:cysteine protease#PC00081	17	47	4.034
32	protein_class:membrane traffic protein#PC00150	50	195	3.993
33	biological_process:mitosis#GO:0007067	49	193	3.992
34	molecular_function:protein binding#GO:0005515	190	970	3.975
35	pathway:Angiogenesis#P00005>MEK#P00225	2	2	3.969
36	protein_class:heterotrimeric G-protein#PC00117	10	23	3.966
37	pathway:Ubiquitin proteasome pathway#P00060>E1#P01492	5	8	3.962
38	pathway:FGF signaling pathway#P00021>PP2A#P00629	6	11	3.958
39	pathway:Nicotinic acetylcholine receptor signaling pathway#P00044>Actin#P01090	4	6	3.957
40	protein_class:kinase modulator#PC00140	28	93	3.928
41	protein_class:non-receptor serine/threonine protein kinase#PC00167	27	90	3.884
42	protein_class:ligase#PC00142	48	186	3.832
43	pathway:Gonadotropin-releasing hormone receptor pathway#P06664>MAP2K1/2#P06794	2	2	3.786
44	pathway:Ras Pathway#P04393>p90RSK#P04541	2	2	3.75
45	molecular_function:translation initiation factor activity#GO:0003743	23	75	3.724
46	pathway:Parkinson disease#P00049>Cul-1#P01239	2	2	3.714
47	protein_class:Hsp90 family chaperone#PC00028	3	4	3.68
48	pathway:Gonadotropin-releasing hormone receptor pathway#P06664>MEK1/2#P06739	2	2	3.641
49	pathway:Insulin/IGF pathway-mitogen activated protein kinase kinase/MAP kinase cascade#P00032>MEK#P00891	3	4	3.588
50	biological_process:lysosomal transport#GO:0007041	9	22	3.568
51	pathway:Angiotensin II-stimulated signaling through G proteins and beta-arrestin#P05911>MEK#P05926	2	2	3.56
52	pathway:Glycolysis#P00024>Phosphofructokinase-1#P00672	2	2	3.525
53	molecular_function:small GTPase regulator activity#GO:0005083	39	156	3.513
54	pathway:Endothelin signaling pathway#P00019>MEK#P00572	2	2	3.491
55	pathway:JAK/STAT signaling pathway#P00038>STAT#P01027	4	7	3.466
56	biological_process:cytokinesis#GO:0000910	22	72	3.404
57	biological_process:segment specification#GO:0007379	4	7	3.388
58	biological_process:regulation of molecular function#GO:0065009	91	434	3.385
59	pathway:Integrin signalling pathway#P00034>MEK#P00925	3	4	3.374
60	pathway:p53 pathway by glucose deprivation#P04397>AMPK#P04639	3	4	3.358
61	pathway:EGF receptor signaling pathway#P00018>STAT#P00561	4	7	3.352
62	biological_process:gamete generation#GO:0007276	28	106	3.339
63	pathway:FGF signaling pathway#P00021>MEK1-2#P00642	2	2	3.311
64	biological_process:vesicle-mediated transport#GO:0016192	80	373	3.274
65	biological_process:catabolic process#GO:0009056	21	73	3.23
66	biological_process:regulation of catalytic activity#GO:0050790	91	433	3.222
67	pathway:Cytoskeletal regulation by Rho GTPase#P00016>mDia#P00510	2	2	3.222
68	protein_class:G-protein modulator#PC00022	45	189	3.209
69	pathway:Ras Pathway#P04393>MEK#P04557	2	2	3.207
70	pathway:VEGF signaling pathway#P00056>MEK#P01402	2	2	3.157
71	pathway:PDGF signaling pathway#P00047>STAT#P01173	4	7	3.15
72	pathway:Interleukin signaling pathway#P00036>STAT#P00996	4	7	3.136
73	molecular_function:cysteine-type peptidase activity#GO:0008234	17	56	3.118
74	pathway:Huntington disease#P00029>alpha-Adaptin#P00782	2	2	3.118
75	biological_process:regulation of translation#GO:0006417	27	99	3.11
76	molecular_function:translation regulator activity#GO:0045182	26	97	3.091
77	molecular_function:enzyme regulator activity#GO:0030234	87	423	3.084
78	protein_class:protein kinase#PC00193	31	123	3.083
79	protein_class:translation elongation factor#PC00222	12	35	3.082
80	molecular_function:translation elongation factor activity#GO:0003746	12	35	3.078
81	protein_class:non-motor actin binding protein#PC00165	26	100	3.053
82	cellular_component:heterotrimeric G-protein complex#GO:0005834	6	14	3.05
83	pathway:PDGF signaling pathway#P00047>MEK#P01162	2	2	3.042
84	molecular_function:translation factor activity, nucleic acid binding#GO:0008135	26	98	3.041
85	pathway:Integrin signalling pathway#P00034>Actin#P00944	2	2	3.013
86	protein_class:kinase#PC00137	46	200	3.008
87	pathway:De novo pyrimidine ribonucleotides biosythesis#P02740>CTP synthase#P02931	2	2	3.001
V
	Name	Protein in Sample	Total	zscore
1	biological_process:mRNA splicing, via spliceosome#GO:0000398	75	185	10.272
2	biological_process:mRNA processing#GO:0006397	83	221	9.984
3	biological_process:RNA splicing#GO:0008380	58	134	9.784
4	protein_class:mRNA splicing factor#PC00148	58	134	9.732
5	biological_process:RNA splicing, via transesterification reactions#GO:0000375	58	134	9.717
6	protein_class:mRNA processing factor#PC00147	61	154	9.18
7	molecular_function:mRNA binding#GO:0003729	61	153	8.992
8	cellular_component:ribonucleoprotein complex#GO:0030529	38	77	8.951
9	biological_process:RNA metabolic process#GO:0016070	148	528	8.937
10	protein_class:ribonucleoprotein#PC00201	34	67	8.822
11	biological_process:mRNA polyadenylation#GO:0006378	26	49	7.938
12	biological_process:mRNA 3'-end processing#GO:0031124	26	50	7.793
13	protein_class:mRNA polyadenylation factor#PC00146	25	49	7.578
14	molecular_function:RNA binding#GO:0003723	97	351	7.521
15	molecular_function:poly(A) RNA binding#GO:0008143	25	48	7.433
16	molecular_function:sequence-specific DNA binding transcription factor activity#GO:0003700	66	215	7.334
17	molecular_function:nucleic acid binding transcription factor activity#GO:0001071	66	215	7.242
18	molecular_function:hydrolase activity, hydrolyzing N-glycosyl compounds#GO:0016799	15	24	6.952
19	protein_class:transcription factor#PC00218	67	218	6.786
20	protein_class:glycosidase#PC00110	15	25	6.616
21	biological_process:nucleobase-containing compound metabolic process#GO:0006139	203	960	6.414
22	biological_process:transcription, DNA-dependent#GO:0006351	71	275	5.733
23	molecular_function:nucleic acid binding#GO:0003676	188	917	5.619
24	biological_process:transcription from RNA polymerase II promoter#GO:0006366	71	275	5.614
25	molecular_function:DNA binding#GO:0003677	72	292	5.305
26	protein_class:RNA binding protein#PC00031	119	553	5.058
27	protein_class:nucleic acid binding#PC00171	167	835	5.058
28	molecular_function:nuclease activity#GO:0004518	24	68	5.05
29	protein_class:phosphatase inhibitor#PC00183	8	14	5.01
30	molecular_function:phosphatase inhibitor activity#GO:0019212	8	14	4.969
31	molecular_function:hydrolase activity, acting on ester bonds#GO:0016788	70	290	4.959
32	protein_class:nuclease#PC00170	24	70	4.747
33	biological_process:DNA replication#GO:0006260	28	91	4.711
34	biological_process:rRNA metabolic process#GO:0016072	22	66	4.697
35	protein_class:transcription cofactor#PC00217	17	43	4.628
36	molecular_function:DNA replication origin binding#GO:0003688	9	18	4.604
37	pathway:FGF signaling pathway#P00021>FGF#P00623	2	2	4.601
38	molecular_function:transcription cofactor activity#GO:0003712	17	45	4.569
39	molecular_function:transcription factor binding transcription factor activity#GO:0000989	17	45	4.529
40	molecular_function:protein binding transcription factor activity#GO:0000988	17	45	4.521
41	pathway:p53 pathway#P00059>HDAC1#P04612	2	2	4.503
42	pathway:PDGF signaling pathway#P00047>Nck#P01147	2	2	4.412
43	biological_process:regulation of transcription from RNA polymerase II promoter#GO:0006357	41	159	4.337
44	biological_process:nervous system development#GO:0007399	41	158	4.263
45	molecular_function:galactosidase activity#GO:0015925	4	6	4.234
46	pathway:T cell activation#P00053>nck#P01314	2	2	4.201
47	pathway:Toll receptor signaling pathway#P00054>NFkappaB#P01354	3	4	4.172
48	pathway:Inflammation mediated by chemokine and cytokine signaling pathway#P00031>NFkappaB#P00859	3	4	4.098
49	biological_process:ectoderm development#GO:0007398	40	165	3.902
50	pathway:Angiogenesis#P00005>Nck#P00215	2	2	3.805
51	molecular_function:phosphatase regulator activity#GO:0019208	9	22	3.746
52	biological_process:transcription elongation from RNA polymerase II promoter#GO:0006368	5	9	3.74
53	pathway:B cell activation#P00010>Calcineurin#P00386	2	2	3.711
54	biological_process:regulation of nucleobase-containing compound metabolic process#GO:0019219	46	196	3.654
55	pathway:T cell activation#P00053>Calcineurin#P01315	2	2	3.637
56	biological_process:DNA metabolic process#GO:0006259	37	153	3.627
57	protein_class:phospholipase#PC00186	10	26	3.621
58	protein_class:phosphatase modulator#PC00184	9	22	3.617
59	pathway:Wnt signaling pathway#P00057>Histone deacetylase#P01472	2	2	3.606
60	pathway:mRNA splicing#P00058>U2#P01478	2	2	3.55
61	pathway:Apoptosis signaling pathway#P00006>NFkappaB#P00297	3	4	3.459
62	molecular_function:binding#GO:0005488	304	1830	3.206
63	molecular_function:hydrolase activity, hydrolyzing O-glycosyl compounds#GO:0004553	7	18	3.198
64	pathway:N-acetylglucosamine metabolism#P02756>Glucosamine-6-phosphate deaminase#P03041	2	2	3.196
65	molecular_function:phospholipase activity#GO:0004620	10	29	3.167
66	pathway:Angiogenesis#P00005>FGF#P00213	2	2	3.099
67	biological_process:polysaccharide metabolic process#GO:0005976	26	108	3.082
68	pathway:Transcription regulation by bZIP transcription factor#P00055>RNA Polymerase II#P01388	3	5	3.025
69	molecular_function:single-stranded DNA binding#GO:0003697	11	35	3.011
VI
#	Name	Protein in Sample	Total	zscore
1	molecular_function:cation transmembrane transporter activity#GO:0008324	47	100	12.787
2	protein_class:cation transporter#PC00068	44	95	12.009
3	molecular_function:carbohydrate transmembrane transporter activity#GO:0015144	17	24	10.529
4	protein_class:carbohydrate transporter#PC00067	17	24	10.527
5	biological_process:cation transport#GO:0006812	50	148	9.978
6	pathway:5HT3 type receptor mediated signaling pathway#P04375>SNARE Complex#P04423	5	5	9.689
7	biological_process:extracellular transport#GO:0006858	24	46	9.636
8	pathway:Oxytocin receptor mediated signaling pathway#P04391>SNARE Complex#P04532	5	5	9.253
9	pathway:Beta1 adrenergic receptor signaling pathway#P04377>SNARE Complex#P04435	5	5	9.103
10	pathway:Beta2 adrenergic receptor signaling pathway#P04378>SNARE Complex#P04442	5	5	8.516
11	pathway:Opioid proopiomelanocortin pathway#P05917>SNARE Complex#P06005	5	5	8.246
12	pathway:5HT2 type receptor mediated signaling pathway#P04374>SNARE Complex#P04415	5	5	8.175
13	pathway:Metabotropic glutamate receptor group III pathway#P00039>SNARE Complex#P01042	4	4	8.142
14	biological_process:ion transport#GO:0006811	52	177	8.116
15	pathway:5HT4 type receptor mediated signaling pathway#P04376>SNARE Complex#P04428	5	5	8.029
16	pathway:Thyrotropin-releasing hormone receptor signaling pathway#P04394>SNARE Complex#P04582	5	5	7.984
17	pathway:Beta3 adrenergic receptor signaling pathway#P04379>SNARE Complex#P04447	5	5	7.931
18	pathway:Dopamine receptor mediated signaling pathway#P05912>SNARE Complex#P05956	5	5	7.864
19	pathway:5HT1 type receptor mediated signaling pathway#P04373>SNARE Complex#P04405	4	4	7.822
20	pathway:Cortocotropin releasing factor receptor signaling pathway#P04380>SNARE Complex#P04457	5	5	7.786
21	pathway:Muscarinic acetylcholine receptor 1 and 3 signaling pathway#P00042>SNARE Complex#P01066	4	4	7.694
22	molecular_function:transporter activity#GO:0005215	80	369	7.668
23	biological_process:cellular amino acid metabolic process#GO:0006520	57	228	7.557
24	pathway:Opioid prodynorphin pathway#P05916>SNARE Complex#P05996	5	5	7.497
25	biological_process:amino acid transport#GO:0006865	14	27	7.438
26	pathway:Opioid proenkephalin pathway#P05915>SNARE Complex#P05986	5	5	7.424
27	molecular_function:transmembrane transporter activity#GO:0022857	72	326	7.387
28	protein_class:transporter#PC00227	72	335	7.201
29	pathway:Adrenaline and noradrenaline biosynthesis#P00001>SNARE#P00072	5	7	7.081
30	pathway:Metabotropic glutamate receptor group II pathway#P00040>SNARE Complex#P01049	4	4	7.053
31	biological_process:carbohydrate transport#GO:0008643	14	32	6.771
32	pathway:Ionotropic glutamate receptor pathway#P00037>SNARE Complex#P01013	4	5	5.928
33	pathway:Muscarinic acetylcholine receptor 2 and 4 signaling pathway#P00043>SNARE Complex#P01079	5	8	5.842
34	biological_process:neurotransmitter secretion#GO:0007269	19	61	5.624
35	pathway:Nicotinic acetylcholine receptor signaling pathway#P00044>SNARE Complex#P01091	5	8	5.592
36	pathway:Adrenaline and noradrenaline biosynthesis#P00001>amine translocator#P00068	3	3	5.563
37	biological_process:synaptic transmission#GO:0007268	28	111	5.414
38	biological_process:anion transport#GO:0006820	12	37	4.833
39	pathway:Alpha adrenergic receptor signaling pathway#P00002>SNARE#P00074	3	4	4.711
40	biological_process:transport#GO:0006810	143	997	4.595
41	biological_process:vitamin transport#GO:0051180	11	34	4.591
42	biological_process:localization#GO:0051179	144	1022	4.412
43	biological_process:phosphate ion transport#GO:0006817	13	43	4.404
44	biological_process:cellular amino acid biosynthetic process#GO:0008652	21	90	4.331
45	biological_process:cellular calcium ion homeostasis#GO:0006874	7	19	4.2
46	molecular_function:structural constituent of ribosome#GO:0003735	30	153	4.102
47	biological_process:cell-cell signaling#GO:0007267	32	168	4.023
48	molecular_function:hydrogen ion transmembrane transporter activity#GO:0015078	8	25	3.95
49	molecular_function:oxidoreductase activity#GO:0016491	66	426	3.938
50	protein_class:ribosomal protein#PC00202	31	158	3.917
51	molecular_function:carboxy-lyase activity#GO:0016831	6	17	3.916
52	protein_class:ATP synthase#PC00002	8	25	3.906
53	protein_class:SNARE protein#PC00034	8	25	3.87
54	*	6	17	3.862
55	pathway:Ascorbate degradation#P02729>L-xylulose kinase#P02849	2	2	3.776
56	protein_class:cell junction protein#PC00070	14	59	3.613
57	protein_class:oxidoreductase#PC00176	66	428	3.564
58	molecular_function:SNAP receptor activity#GO:0005484	5	15	3.484
59	protein_class:DNA glycosylase#PC00010	2	2	3.455
60	biological_process:neurological system process#GO:0050877	48	299	3.413
61	protein_class:dehydrogenase#PC00092	33	195	3.307
62	protein_class:lyase#PC00144	20	104	3.094
63	molecular_function:signal transducer activity#GO:0004871	2	3	3.084
64	cellular_component:SNARE complex#GO:0031201	5	15	3.054
VII
	Name	Protein in Sample	Total	zscore
1	cellular_component:mitochondrion#GO:0005739	24	42	9.3
2	biological_process:oxidative phosphorylation#GO:0006119	24	44	9.081
3	cellular_component:mitochondrial inner membrane#GO:0005743	20	35	8.536
4	protein_class:mitochondrial carrier protein#PC00158	19	33	8.424
5	biological_process:respiratory electron transport chain#GO:0022904	50	154	8.242
6	biological_process:generation of precursor metabolites and energy#GO:0006091	56	199	7.631
7	biological_process:neuromuscular synaptic transmission#GO:0007274	6	7	7.243
8	biological_process:mitochondrial transport#GO:0006839	11	19	6.939
9	biological_process:mitochondrion organization#GO:0007005	11	19	6.87
10	biological_process:lipid metabolic process#GO:0006629	94	440	6.511
11	biological_process:coenzyme metabolic process#GO:0006732	26	77	6.395
12	pathway:B cell activation#P00010>IP3R#P00398	3	3	6.295
13	biological_process:regulation of cellular amino acid metabolic process#GO:0006521	4	4	6.275
14	molecular_function:amino acid transmembrane transporter activity#GO:0015171	16	38	6.157
15	pathway:Endothelin signaling pathway#P00019>IP3 R#P00590	3	3	6.148
16	biological_process:fatty acid metabolic process#GO:0006631	36	120	6.094
17	protein_class:amino acid transporter#PC00046	16	38	6.09
18	pathway:Wnt signaling pathway#P00057>IP3 Gated Calcium Channel#P01426	3	3	6.068
19	pathway:Histamine H1 receptor mediated signaling pathway#P04385>IP3R#P04486	3	3	5.953
20	pathway:Inflammation mediated by chemokine and cytokine signaling pathway#P00031>IP3R#P00842	3	3	5.9
21	protein_class:oxidoreductase#PC00176	88	428	5.815
22	protein_class:dehydrogenase#PC00092	47	195	5.806
23	molecular_function:oxidoreductase activity#GO:0016491	88	426	5.727
24	pathway:Muscarinic acetylcholine receptor 1 and 3 signaling pathway#P00042>IP3R#P01064	3	3	5.726
25	pathway:PDGF signaling pathway#P00047>IP3 receptor#P01160	3	3	5.704
26	pathway:Angiotensin II-stimulated signaling through G proteins and beta-arrestin#P05911>MAPK#P05937	2	2	5.517
27	pathway:Inflammation mediated by chemokine and cytokine signaling pathway#P00031>MAPK#P00835	2	2	5.339
28	pathway:Inflammation mediated by chemokine and cytokine signaling pathway#P00031>EMC#P00863	5	8	5.148
29	pathway:Dopamine receptor mediated signaling pathway#P05912>MAO#P05963	2	2	5.127
30	pathway:5-Hydroxytryptamine degredation#P04372>Monoamine Oxidase#P04401	2	2	5.124
31	biological_process:translation#GO:0006412	61	282	5.108
32	protein_class:ligase#PC00142	43	186	5.063
33	protein_class:transporter#PC00227	67	335	5.061
34	biological_process:phosphate ion transport#GO:0006817	15	43	4.967
35	pathway:Angiotensin II-stimulated signaling through G proteins and beta-arrestin#P05911>IP3R#P05932	3	3	4.963
36	protein_class:acyltransferase#PC00042	16	49	4.91
37	molecular_function:ligase activity#GO:0016874	43	185	4.862
38	biological_process:cation transport#GO:0006812	35	148	4.848
39	biological_process:fatty acid beta-oxidation#GO:0006635	12	31	4.795
40	pathway:Heterotrimeric G-protein signaling pathway-Gq alpha and Go alpha mediated pathway#P00027>IP3 channel#P00735	3	3	4.792
41	biological_process:ion transport#GO:0006811	40	177	4.78
42	protein_class:reductase#PC00198	34	147	4.765
43	pathway:Parkinson disease#P00049>ERK#P01211	2	2	4.75
44	cellular_component:cytoplasm#GO:0005737	40	179	4.629
45	pathway:Interleukin signaling pathway#P00036>ERK#P00965	2	2	4.619
46	molecular_function:transporter activity#GO:0005215	70	369	4.569
47	pathway:TGF-beta signaling pathway#P00052>p42/p44MAPKs#P01293	2	2	4.561
48	pathway:Gonadotropin-releasing hormone receptor pathway#P06664>IP3R#P06768	3	3	4.527
49	molecular_function:transmembrane transporter activity#GO:0022857	64	326	4.518
50	molecular_function:structural constituent of ribosome#GO:0003735	35	153	4.484
51	pathway:Insulin/IGF pathway-mitogen activated protein kinase kinase/MAP kinase cascade#P00032>ERK#P00889	2	2	4.428
52	pathway:Apoptosis signaling pathway#P00006>MAPK#P00269	2	2	4.37
53	pathway:Histamine H2 receptor mediated signaling pathway#P04386>PKA#P04491	3	4	4.357
54	protein_class:ribosomal protein#PC00202	35	158	4.353
55	pathway:Dopamine receptor mediated signaling pathway#P05912>PKA#P05946	3	4	4.344
56	pathway:VEGF signaling pathway#P00056>Erk#P01407	2	2	4.243
57	pathway:5HT1 type receptor mediated signaling pathway#P04373>PKA#P04403	3	4	4.183
58	cellular_component:membrane#GO:0016020	33	148	4.166
59	pathway:Gonadotropin-releasing hormone receptor pathway#P06664>ERK1/2#P06786	2	2	4.157
60	biological_process:nucleobase-containing compound transport#GO:0015931	15	49	4.119
61	pathway:Heterotrimeric G-protein signaling pathway-Gi alpha and Gs alpha mediated pathway#P00026>PKA-c#P00707	2	2	4.063
62	biological_process:response to toxic substance#GO:0009636	12	37	4.04
63	pathway:Enkephalin release#P05913>PKA#P05972	3	4	4.031
64	pathway:Inflammation mediated by chemokine and cytokine signaling pathway#P00031>PKA#P00862	2	2	4.001
65	biological_process:phosphate-containing compound metabolic process#GO:0006796	43	216	3.979
66	biological_process:acyl-CoA metabolic process#GO:0006637	8	21	3.965
67	biological_process:lipid transport#GO:0006869	30	134	3.938
68	pathway:Endothelin signaling pathway#P00019>ERK#P00566	2	2	3.874
69	pathway:B cell activation#P00010>ERK#P00371	2	2	3.837
70	pathway:GABA-B receptor II signaling#P05731>PKA#P05752	3	5	3.801
71	pathway:Beta2 adrenergic receptor signaling pathway#P04378>PKA#P04444	3	4	3.755
72	molecular_function:transferase activity, transferring acyl groups#GO:0016746	20	82	3.702
73	biological_process:tRNA aminoacylation for protein translation#GO:0006418	11	36	3.684
74	pathway:EGF receptor signaling pathway#P00018>ERK1-2#P00543	2	2	3.67
75	pathway:T cell activation#P00053>ERK#P01300	2	2	3.597
76	pathway:Beta1 adrenergic receptor signaling pathway#P04377>PKA#P04437	3	4	3.591
77	pathway:PDGF signaling pathway#P00047>ERK#P01143	2	2	3.59
78	protein_class:oxidase#PC00175	19	80	3.569
79	pathway:Heterotrimeric G-protein signaling pathway-rod outer segment phototransduction#P00028>PKA#P00746	2	2	3.566
80	pathway:Metabotropic glutamate receptor group II pathway#P00040>PKA#P01050	3	5	3.535
81	pathway:Endothelin signaling pathway#P00019>PKA#P00570	3	5	3.522
82	pathway:Angiogenesis#P00005>Erk#P00203	2	2	3.499
83	pathway:Muscarinic acetylcholine receptor 2 and 4 signaling pathway#P00043>PKA#P01075	3	5	3.458
84	pathway:Adrenaline and noradrenaline biosynthesis#P00001>MAO#P00067	2	2	3.447
85	pathway:FGF signaling pathway#P00021>ERK1-2#P00627	2	2	3.436
86	protein_class:intracellular calcium-sensing protein#PC00131	24	112	3.424
87	protein_class:acetyltransferase#PC00038	13	50	3.409
88	protein_class:transferase#PC00220	89	554	3.405
89	pathway:Ras Pathway#P04393>ERK#P04542	2	2	3.401
90	protein_class:calmodulin#PC00061	24	112	3.347
91	molecular_function:aminoacyl-tRNA ligase activity#GO:0004812	9	30	3.339
92	protein_class:aminoacyl-tRNA synthetase#PC00047	9	30	3.296
93	biological_process:pyrimidine nucleobase metabolic process#GO:0006206	10	35	3.282
94	molecular_function:acetyltransferase activity#GO:0016407	13	50	3.254
95	pathway:Vasopressin synthesis#P04395>Signal Peptidase#P04589	3	5	3.252
96	pathway:Metabotropic glutamate receptor group III pathway#P00039>PKA#P01035	3	5	3.208
97	molecular_function:calmodulin binding#GO:0005516	23	111	3.175
98	biological_process:localization#GO:0051179	149	1022	3.157
99	molecular_function:RNA methyltransferase activity#GO:0008173	3	6	3.155
100	biological_process:transport#GO:0006810	146	997	3.133
101	pathway:Integrin signalling pathway#P00034>ERK#P00907	2	2	3.083
VIII
	Name	Protein in Sample	Total	zscore
1	biological_process:steroid metabolic process#GO:0008202	64	127	16.96
2	biological_process:lipid metabolic process#GO:0006629	111	440	12.048
3	protein_class:oxygenase#PC00177	25	46	10.953
4	protein_class:glycosyltransferase#PC00111	27	67	9.237
5	molecular_function:transferase activity, transferring glycosyl groups#GO:0016757	27	69	9.236
6	pathway:Sulfate assimilation#P02778>Sulfate adenylyltransferase#P03167	2	2	8.973
7	biological_process:cholesterol metabolic process#GO:0008203	22	59	8.151
8	protein_class:ATP-binding cassette (ABC) transporter#PC00003	13	27	7.698
9	protein_class:transferase#PC00220	95	554	7.059
10	molecular_function:ATPase activity, coupled to transmembrane movement of substances#GO:0042626	9	18	6.875
11	biological_process:cellular amino acid metabolic process#GO:0006520	49	228	6.61
12	pathway:Androgen/estrogene/progesterone biosynthesis#P02727>3beta-Hydroxysteroid dehydrogenase#P02833	3	3	6.411
13	pathway:Androgen/estrogene/progesterone biosynthesis#P02727>Estradiol 17beta-dehydrogenase#P02826	3	3	6.292
14	pathway:Huntington disease#P00029>Proline oxidase#G01529	2	2	6.245
15	molecular_function:catalytic activity#GO:0003824	313	2530	6.101
16	protein_class:oxidoreductase#PC00176	73	428	6.088
17	molecular_function:transferase activity#GO:0016740	100	644	5.995
18	biological_process:cellular amino acid biosynthetic process#GO:0008652	24	90	5.953
19	molecular_function:oxidoreductase activity#GO:0016491	72	426	5.917
20	biological_process:primary metabolic process#GO:0044238	328	2748	5.846
21	biological_process:metabolic process#GO:0008152	390	3386	5.575
22	biological_process:polysaccharide metabolic process#GO:0005976	26	108	5.429
23	biological_process:peroxisomal transport#GO:0043574	6	13	5.113
24	protein_class:dehydratase#PC00091	10	32	4.757
25	biological_process:carbohydrate metabolic process#GO:0005975	54	332	4.642
26	molecular_function:transmembrane transporter activity#GO:0022857	52	326	4.626
27	biological_process:transport#GO:0006810	127	997	4.46
28	protein_class:epimerase/racemase#PC00096	12	46	4.298
29	protein_class:transporter#PC00227	52	335	4.208
30	molecular_function:racemase and epimerase activity#GO:0016854	12	46	4.14
31	protein_class:amino acid transporter#PC00046	10	38	4.119
32	biological_process:localization#GO:0051179	128	1022	4.109
33	biological_process:cellular amino acid catabolic process#GO:0009063	13	54	4.078
34	biological_process:phosphate ion transport#GO:0006817	11	43	4.055
35	biological_process:respiratory electron transport chain#GO:0022904	27	154	4.045
36	protein_class:membrane traffic protein#PC00150	33	195	3.956
37	molecular_function:transporter activity#GO:0005215	54	369	3.912
38	biological_process:sulfur compound metabolic process#GO:0006790	10	39	3.78
39	molecular_function:amino acid transmembrane transporter activity#GO:0015171	10	38	3.759
40	molecular_function:hydro-lyase activity#GO:0016836	11	44	3.735
41	biological_process:protein acetylation#GO:0006473	7	24	3.659
42	protein_class:vesicle coat protein#PC00235	8	30	3.658
43	biological_process:anion transport#GO:0006820	9	37	3.58
44	cellular_component:vesicle coat#GO:0030120	8	29	3.544
45	cellular_component:SNARE complex#GO:0031201	5	15	3.443
46	molecular_function:SNAP receptor activity#GO:0005484	5	15	3.395
47	pathway:Wnt signaling pathway#P00057>Ebi#P01453	2	2	3.38
48	protein_class:mitochondrial carrier protein#PC00158	8	33	3.26
49	pathway:Heterotrimeric G-protein signaling pathway-Gi alpha and Gs alpha mediated pathway#P00026>Phosphorylase b kinase#P00716	2	3	3.245
50	biological_process:generation of precursor metabolites and energy#GO:0006091	30	199	3.138
51	protein_class:isomerase#PC00135	21	128	3.131
52	protein_class:transaminase#PC00216	5	18	3.102
53	protein_class:hydroxylase#PC00122	3	7	3.094
54	protein_class:nucleotidyltransferase#PC00174	9	43	3.07
55	biological_process:asymmetric protein localization#GO:0008105	4	12	3.055
IX
	Name	Protein in Sample	Total	zscore
1	protein_class:DNA binding protein#PC00009	78	200	11.485
2	molecular_function:nucleic acid binding#GO:0003676	224	917	10.876
3	biological_process:nucleobase-containing compound metabolic process#GO:0006139	233	960	10.649
4	protein_class:nucleic acid binding#PC00171	205	835	10.238
5	biological_process:transcription from RNA polymerase II promoter#GO:0006366	90	275	10.127
6	biological_process:RNA metabolic process#GO:0016070	143	528	9.87
7	biological_process:transcription, DNA-dependent#GO:0006351	90	275	9.808
8	protein_class:chromatin/chromatin-binding protein#PC00077	33	64	9.343
9	molecular_function:DNA binding#GO:0003677	87	292	9.326
10	biological_process:regulation of transcription from RNA polymerase II promoter#GO:0006357	58	159	9.16
11	molecular_function:chromatin binding#GO:0003682	33	64	9.004
12	biological_process:regulation of nucleobase-containing compound metabolic process#GO:0019219	66	196	8.759
13	biological_process:DNA metabolic process#GO:0006259	52	153	7.629
14	pathway:PDGF signaling pathway#P00047>Rho#P01174	6	7	7.39
15	protein_class:transcription factor#PC00218	64	218	7.386
16	protein_class:helicase#PC00115	25	57	7.237
17	molecular_function:sequence-specific DNA binding transcription factor activity#GO:0003700	62	215	7.211
18	molecular_function:nucleic acid binding transcription factor activity#GO:0001071	62	215	7.18
19	molecular_function:binding#GO:0005488	328	1830	7.115
20	biological_process:DNA recombination#GO:0006310	13	21	7.067
21	molecular_function:helicase activity#GO:0004386	25	57	7.052
22	biological_process:regulation of biological process#GO:0050789	98	392	7.037
23	cellular_component:chromosome#GO:0005694	6	7	7.03
24	biological_process:DNA repair#GO:0006281	23	55	6.56
25	molecular_function:DNA-directed DNA polymerase activity#GO:0003887	8	11	6.534
26	pathway:DNA replication#P00017>RFC#P00529	4	4	6.509
27	protein_class:DNA topoisomerase#PC00017	3	3	6.37
28	protein_class:DNA-directed DNA polymerase#PC00018	8	11	6.365
29	cellular_component:nucleus#GO:0005634	10	17	6.124
30	biological_process:biological regulation#GO:0065007	156	788	6.123
31	pathway:Transcription regulation by bZIP transcription factor#P00055>TBP-associated factors#P01385	3	3	5.577
32	cellular_component:nuclear chromosome#GO:0000228	4	5	5.574
33	molecular_function:protein kinase activity#GO:0004672	37	127	5.53
34	molecular_function:DNA topoisomerase activity#GO:0003916	3	3	5.504
35	molecular_function:RNA helicase activity#GO:0003724	17	44	5.399
36	molecular_function:small GTPase regulator activity#GO:0005083	42	156	5.381
37	protein_class:RNA helicase#PC00032	17	44	5.326
38	biological_process:chromatin organization#GO:0006325	26	82	5.257
39	pathway:DNA replication#P00017>Top#P00530	3	3	5.172
40	protein_class:protein kinase#PC00193	35	123	5.158
41	molecular_function:double-stranded DNA binding#GO:0003690	4	5	5.098
42	protein_class:KRAB box transcription factor#PC00029	4	5	5.055
43	pathway:DNA replication#P00017>DNA Topisomerase#P00536	3	3	5.008
44	pathway:Inflammation mediated by chemokine and cytokine signaling pathway#P00031>RGS#P00833	2	2	4.933
45	molecular_function:RNA binding#GO:0003723	74	351	4.864
46	protein_class:G-protein modulator#PC00022	46	189	4.845
47	biological_process:cell cycle#GO:0007049	91	449	4.84
48	pathway:Integrin signalling pathway#P00034>ELMO#P00917	2	2	4.754
49	pathway:General transcription regulation#P00023>TBP-associated factors#P00658	3	3	4.703
50	protein_class:non-receptor serine/threonine protein kinase#PC00167	26	90	4.655
51	protein_class:non-receptor tyrosine protein kinase#PC00168	12	31	4.567
52	molecular_function:non-membrane spanning protein tyrosine kinase activity#GO:0004715	12	31	4.561
53	biological_process:DNA replication#GO:0006260	25	91	4.42
54	protein_class:DNA ligase#PC00012	2	2	4.397
55	biological_process:7-methylguanosine mRNA capping#GO:0006370	2	2	4.359
56	molecular_function:guanyl-nucleotide exchange factor activity#GO:0005085	20	68	4.254
57	pathway:Heterotrimeric G-protein signaling pathway-Gq alpha and Go alpha mediated pathway#P00027>RGS#P00731	3	4	4.231
58	protein_class:guanyl-nucleotide exchange factor#PC00113	20	68	4.183
59	protein_class:kinase#PC00137	44	200	4.159
60	biological_process:protein phosphorylation#GO:0006468	43	193	4.125
61	cellular_component:protein-DNA complex#GO:0032993	2	2	4.036
62	biological_process:intracellular signal transduction#GO:0035556	83	439	3.989
63	biological_process:organelle organization#GO:0006996	30	121	3.968
64	pathway:T cell activation#P00053>MHC-antigen#P01316	3	4	3.957
65	protein_class:nuclease#PC00170	19	70	3.854
66	pathway:Gonadotropin-releasing hormone receptor pathway#P06664>MAP4Ks#P06861	2	2	3.824
67	molecular_function:kinase activity#GO:0016301	58	292	3.769
68	molecular_function:DNA helicase activity#GO:0003678	8	21	3.744
69	pathway:TGF-beta signaling pathway#P00052>Co-activators corepressors#P01282	3	4	3.691
70	protein_class:DNA helicase#PC00011	8	21	3.669
71	biological_process:transmembrane receptor protein tyrosine kinase signaling pathway#GO:0007169	12	37	3.665
72	pathway:Heterotrimeric G-protein signaling pathway-Gi alpha and Gs alpha mediated pathway#P00026>RGS#P00704	3	4	3.637
73	molecular_function:nuclease activity#GO:0004518	18	68	3.57
74	molecular_function:DNA-directed RNA polymerase activity#GO:0003899	4	8	3.536
75	biological_process:transcription initiation from RNA polymerase II promoter#GO:0006367	6	14	3.522
76	pathway:Wnt signaling pathway#P00057>SWI/SNF#P01435	4	9	3.327
77	molecular_function:translation initiation factor activity#GO:0003743	19	75	3.315
78	pathway:PDGF signaling pathway#P00047>Ets#P01167	2	2	3.31
79	pathway:DNA replication#P00017>Pol delta#P00533	2	2	3.274
80	biological_process:RNA catabolic process#GO:0006401	10	31	3.266
81	protein_class:RNA binding protein#PC00031	96	553	3.254
82	biological_process:MAPK cascade#GO:0000165	20	81	3.2
83	biological_process:JAK-STAT cascade#GO:0007259	6	16	3.183
84	biological_process:meiosis#GO:0007126	10	33	3.078
85	protein_class:HMG box transcription factor#PC00024	4	9	3.063
86	biological_process:cellular process#GO:0009987	261	1754	3.044
87	biological_process:JNK cascade#GO:0007254	6	17	3.021
