# Supplementary material for: Large-scale inference of protein tissue origin in gram-positive sepsis plasma using quantitative targeted proteomics
Source: Nat Commun. 2016 Jan 6;7:10261. doi: 10.1038/ncomms10261 (PMC4729823; doi:10.1038/ncomms10261)
Supplement: Supplementary Data 3 — Selected proteins with previously determined to have high tissue specificity. The table shows, protein name, tissue annotation, uniprot accession number and scaled spectral counts. [file ncomms10261-s4.xlsx]

## Sheet: Supplementary Table 3
Supplementary Table 3
Selected proteins with previously determined to have high tissue specificity. The table shows, protein name, tissue annotation, uniprot accession number and scaled spectral counts.
Name	Annotation	Uniprot	Uniprot	Aorta	Erythrocytes	Heart	Kidney	Leukocytes	Liver	Lung	Platelets	Spleen	Plasma Balb-C (Depl.)	Plasma Balb-C	Plasma C57BL6	Plasma NSA
Nitric oxide synthase, endothelial	Aorta	Nos3	P70313	100	0	0	0	0	0	0	0	0	0	0	0	0
Erythrocyte membrane protein band 4.2	Erythrocytes	Epb42	P49222	3	88	1	0	3	4	0	1	1	1	0	0	0
Ankyrin-1	Erythrocytes	Ank1	Q02357	4	88	0	0	4	2	0	0	0	0	0	0	0
Protein 4.1	Erythrocytes	Epb41	P48193	3	81	3	1	3	1	3	1	2	0	1	0	0
Spectrin beta 1 (Protein Spnb1)	Erythrocytes	Sptb	Q3UGX2	5	79	1	0	7	3	3	0	0	0	0	1	0
Spectrin alpha chain, erythrocytic 1	Erythrocytes	Spta1	P08032	7	75	1	1	5	4	4	1	1	0	0	0	0
Band 3 anion transport protein	Erythrocytes	Slc4a1	P04919	12	69	2	1	6	4	2	0	0	0	1	0	1
Fatty acid-binding protein, heart	Heart	Fabp3	P11404	8.2282	0	55.5966	9.70061	0	3.39521	9.49851	0	2.06138	11.5195	0	0	0
Creatine kinase M-type	Heart	Ckm	P07310	14.2303	0	54.9786	5.42106	0	0.774438	12.5488	0.451755	1.65644	4.29168	2.0329	2.71053	0.903511
Troponin T, cardiac muscle	Heart	Tnnt2	P50752	0	0	78.5714	0	0	0	21.4286	0	0	0	0	0	0
Renin-1	Kidney	Ren1	P06281	0	0	0	86.4865	0	0	0	0	0	0	13.5135	0	0
Tubulo-interstitial nephritis antigen	Kidney	Tinag	Q9WUR0	0	0	0	72.7273	0	0	0	0	0	9.09091	9.09091	9.09091	0
Aquaporin-2	Kidney	Aqp2	P56402	0	0	0	100	0	0	0	0	0	0	0	0	0
Kidney injury molecule 1	Kidney	Kim1	Q5QNS5	0	0	0	100	0	0	0	0	0	0	0	0	0
Nephrin	Kidney	Nphs1	Q9QZS7	0	0	0	100	0	0	0	0	0	0	0	0	0
Myeloperoxidase	Leukocytes	Mpo	P11247	2	1	0	8	60	4	8	0	11	1	1	0	5
Lactotransferrin	Leukocytes	Ltf	P08071	1	0	0	1	55	1	4	0	17	16	3	3	1
Cathepsin G	Leukocytes	Ctsg	P28293	0	0	15	10	76	0	0	0	0	0	0	0	0
Granzyme A	Leukocytes	Gzma	P11032	0	0	0	0	100	0	0	0	0	0	0	0	0
Alcohol dehydrogenase 1	Liver	Adh1	P00329	10.6464	0	1.69545	7.05108	0.930836	64.3673	5.18608	0	1.39625	4.18876	1.74532	0.698127	2.09438
Bile acid-CoA:amino acid N-acyltransferase	Liver	Baat	Q91X34	0	0	0	0	0	100	0	0	0	0	0	0	0
Cytochrome P450 2C39	Liver	Cyp2c39	P56656	0	0	0	0	0	100	0	0	0	0	0	0	0
Protein Cyp2c69	Liver	Cyp2c69	E9PXC3	0	0	0	0	0	100	0	0	0	0	0	0	0
Pulmonary surfactant-associated protein B	Lung	Sftpb	F8WGK6	0	0	0	0	0	0	100	0	0	0	0	0	0
Pulmonary surfactant-associated protein C	Lung	Sftpc	Q6P8P8	0	0	0	0	0	0	100	0	0	0	0	0	0
Pulmonary surfactant-associated protein D	Lung	Sftpd	P50404	0	0	0	0	0	0	100	0	0	0	0	0	0
Platelet glycoprotein Ib beta chain	Platelets	Gp1bb	P56400	6.86499	0	0	0	10.7551	0	0	66.3616	2.28833	0	2.28833	11.4416	0
Platelet factor 4	Platelets	Pf4	Q9Z126	0.557	0	1.114	1.671	7.63089	0.835499	1.9495	47.345	7.241	4.456	9.19049	10.583	7.42666
