# Supplementary material for: Large-scale inference of protein tissue origin in gram-positive sepsis plasma using quantitative targeted proteomics
Source: Nat Commun. 2016 Jan 6;7:10261. doi: 10.1038/ncomms10261 (PMC4729823; doi:10.1038/ncomms10261)
Supplement: Supplementary Data 4 — The distribution of the protein intensity across the analyzed organs and cells was determined by scaled spectral counts from LC-MS/MS analysis. All 1768 proteins detected in healthy plasma were grouped based on their primary tissue localization as seen in Figure 3. This was followed by functional enrichment analysis to determine functional groups associated with the proteins primary localization. The table shows the enriched functional groups, the primary tissue localization, the number of associated proteins, total number of proteins and z-score. Function groups with a z-score higher than 3.0 were included. [file ncomms10261-s5.xlsx]

## Sheet: Supplementary Table 4
Supplementary Table 4
The distribution of the protein intensity across the analyzed organs and cells was determined by scaled spectral counts from LC-MS/MS analysis. All 1768 proteins detected in healthy plasma were grouped based on their primary tissue localization as seen in Figure 3. This was followed by functional enrichment analysis to determine functional groups associated with the proteins primary localization.…
Name	Origin	Protein in Sample	Total protein	zscore
biological_process:vesicle-mediated transport#GO:0016192	Aorta	17	102	3.02565
biological_process:muscle contraction#GO:0006936	Aorta	9	42	3.00641
biological_process:coenzyme metabolic process#GO:0006732	Aorta	7	17	4.98546
molecular_function:transferase activity, transferring acyl groups#GO:0016746	Aorta	6	21	3.39525
molecular_function:acetyltransferase activity#GO:0016407	Aorta	5	10	4.89621
protein_class:acetyltransferase#PC00038	Aorta	5	10	4.89157
protein_class:acyltransferase#PC00042	Aorta	5	15	3.67343
family:GLUTATHIONE S-TRANSFERASE	Aorta	4	7	5.17878
pathway:Angiotensin II-stimulated signaling through G proteins and beta-arrestin#P05911>MAPK#P05937	Aorta	2	2	6.97663
pathway:Endothelin signaling pathway#P00019>ERK#P00566	Aorta	2	2	6.32504
pathway:Inflammation mediated by chemokine and cytokine signaling pathway#P00031>MAPK#P00835	Aorta	2	2	5.88265
family:DIHYDROLIPOAMIDE ACETYL/SUCCINYL-TRANSFERASE-RELATED	Aorta	2	2	5.67503
pathway:Ras Pathway#P04393>ERK#P04542	Aorta	2	2	5.21273
pathway:Gonadotropin-releasing hormone receptor pathway#P06664>ERK1/2#P06786	Aorta	2	2	5.19672
pathway:Metabotropic glutamate receptor group II pathway#P00040>PKA#P01050	Aorta	2	2	5.05037
pathway:T cell activation#P00053>ERK#P01300	Aorta	2	2	4.89966
pathway:5HT1 type receptor mediated signaling pathway#P04373>PKA#P04403	Aorta	2	2	4.88496
pathway:B cell activation#P00010>ERK#P00371	Aorta	2	2	4.88496
pathway:Endothelin signaling pathway#P00019>PKA#P00570	Aorta	2	2	4.77024
pathway:EGF receptor signaling pathway#P00018>ERK1-2#P00543	Aorta	2	2	4.76658
pathway:Muscarinic acetylcholine receptor 2 and 4 signaling pathway#P00043>PKA#P01075	Aorta	2	2	4.72142
pathway:Enkephalin release#P05913>PKA#P05972	Aorta	2	2	4.64518
pathway:Dopamine receptor mediated signaling pathway#P05912>PKA#P05946	Aorta	2	2	4.59883
pathway:Apoptosis signaling pathway#P00006>MAPK#P00269	Aorta	2	2	4.58319
ww.	Aorta	2	2	4.56767
pathway:Interleukin signaling pathway#P00036>ERK#P00965	Aorta	2	2	4.5363
protein_class:ligand-gated ion channel#PC00141	Aorta	2	2	4.51451
pathway:Beta2 adrenergic receptor signaling pathway#P04378>PKA#P04444	Aorta	2	2	4.4728
pathway:Insulin/IGF pathway-mitogen activated protein kinase kinase/MAP kinase cascade#P00032>ERK#P0	Aorta	2	2	4.39759
pathway:FGF signaling pathway#P00021>ERK1-2#P00627	Aorta	2	2	4.39759
molecular_function:ligand-gated ion channel activity#GO:0015276	Aorta	2	2	4.37606
pathway:VEGF signaling pathway#P00056>Erk#P01407	Aorta	2	2	4.20777
pathway:Parkinson disease#P00049>ERK#P01211	Aorta	2	2	4.11036
pathway:GABA-B receptor II signaling#P05731>PKA#P05752	Aorta	2	2	4.06272
pathway:Histamine H2 receptor mediated signaling pathway#P04386>PKA#P04491	Aorta	2	2	4.0132
pathway:Integrin signalling pathway#P00034>ERK#P00907	Aorta	2	2	3.81461
pathway:Angiogenesis#P00005>Erk#P00203	Aorta	2	2	3.74246
pathway:TGF-beta signaling pathway#P00052>p42/p44MAPKs#P01293	Aorta	2	2	3.68633
pathway:Metabotropic glutamate receptor group III pathway#P00039>PKA#P01035	Aorta	2	2	3.65649
pathway:PDGF signaling pathway#P00047>ERK#P01143	Aorta	2	2	3.6179
family:GLYCEROL-3-PHOSPHATE DEHYDROGENASE	Aorta	2	3	3.27936
family:MITOGEN-ACTIVATED PROTEIN KINASE	Aorta	2	3	3.23497
cellular_component:intracellular#GO:0005622	Common	120	243	3.05944
cellular_component:organelle#GO:0043226	Common	95	188	3.0474
cellular_component:cytoskeleton#GO:0005856	Common	88	171	3.07551
biological_process:anatomical structure morphogenesis#GO:0009653	Common	78	149	3.32755
biological_process:cellular component morphogenesis#GO:0032989	Common	78	147	3.30366
protein_class:structural protein#PC00211	Common	45	59	5.77489
protein_class:intermediate filament#PC00129	Common	42	46	7.14529
cellular_component:intermediate filament cytoskeleton#GO:0045111	Common	41	43	7.54339
family:INTERMEDIATE FILAMENT	Common	41	43	7.5404
protein_class:G-protein#PC00020	Common	26	41	3.1255
protein_class:small GTPase#PC00208	Common	20	28	3.41658
family:PROTEASOME SUBUNIT ALPHA/BETA	Common	14	18	3.27958
protein_class:Hsp70 family chaperone#PC00027	Common	8	9	3.1152
family:HEAT SHOCK PROTEIN 70KDA	Common	8	9	3.10933
pathway:Parkinson disease#P00049>Hsp70#P01208	Common	5	5	3.00772
molecular_function:transmembrane transporter activity#GO:0022857	Erythrocytes	10	68	4.14587
protein_class:transporter#PC00227	Erythrocytes	10	71	3.94497
molecular_function:transporter activity#GO:0005215	Erythrocytes	10	87	3.09597
protein_class:ligase#PC00142	Erythrocytes	7	38	4.53176
molecular_function:ligase activity#GO:0016874	Erythrocytes	7	38	4.46199
protein_class:chaperone#PC00072	Erythrocytes	6	43	3.16988
family:CHAPERONIN	Erythrocytes	5	5	11.2337
protein_class:chaperonin#PC00073	Erythrocytes	5	7	10.6513
pathway:Ubiquitin proteasome pathway#P00060>26S proteasome#P01489	Erythrocytes	5	13	7.37293
biological_process:protein complex assembly#GO:0006461	Erythrocytes	5	20	4.92217
biological_process:protein complex biogenesis#GO:0070271	Erythrocytes	5	20	4.55833
biological_process:cellular component biogenesis#GO:0044085	Erythrocytes	5	22	4.47859
protein_class:phosphatase modulator#PC00184	Erythrocytes	4	8	8.71935
molecular_function:phosphatase regulator activity#GO:0019208	Erythrocytes	4	8	6.45582
biological_process:cellular calcium ion homeostasis#GO:0006874	Erythrocytes	3	5	6.04334
protein_class:transmembrane receptor regulatory/adaptor protein#PC00226	Erythrocytes	3	7	5.12263
protein_class:ubiquitin-protein ligase#PC00234	Erythrocytes	3	9	4.15803
molecular_function:cation transmembrane transporter activity#GO:0008324	Erythrocytes	3	10	3.78502
protein_class:cation transporter#PC00068	Erythrocytes	3	11	3.55161
family:4.1 G PROTEIN	Erythrocytes	2	2	9.53995
family:IMPORTIN BETA	Erythrocytes	2	3	6.32519
pathway:Dopamine receptor mediated signaling pathway#P05912>EPB41#P05966	Erythrocytes	2	2	5.261
family:TESTIS-SPECIFIC Y-ENCODED PROTEIN	Erythrocytes	2	2	5.19728
family:26S PROTEASOME NON-ATPASE REGULATORY SUBUNIT	Erythrocytes	2	2	4.82288
family:HEMOGLOBIN-RELATED	Erythrocytes	2	5	3.23253
family:26S PROTEASE REGULATORY SUBUNIT	Erythrocytes	2	4	3.22259
biological_process:system process#GO:0003008	Heart	6	138	4.63679
biological_process:single-multicellular organism process#GO:0044707	Heart	6	144	4.55593
biological_process:multicellular organismal process#GO:0032501	Heart	6	144	4.43804
protein_class:kinase#PC00137	Heart	4	43	6.86676
molecular_function:kinase activity#GO:0016301	Heart	4	59	5.24098
molecular_function:amino acid kinase activity#GO:0019202	Heart	3	3	10.0019
biological_process:muscle contraction#GO:0006936	Heart	3	42	4.25368
biological_process:muscle organ development#GO:0007517	Heart	3	40	3.82894
biological_process:sensory perception of sound#GO:0007605	Heart	2	15	4.3238
protein_class:cell junction protein#PC00070	Heart	2	24	3.052
protein_class:hydrolase#PC00121	Kidney	13	277	3.37665
protein_class:phosphatase#PC00181	Kidney	6	41	7.24763
molecular_function:hydrolase activity, acting on ester bonds#GO:0016788	Kidney	6	83	3.96107
molecular_function:phosphatase activity#GO:0016791	Kidney	5	44	5.08899
family:PROTEIN-TYROSINE PHOSPHATASE	Kidney	3	8	6.86601
molecular_function:phosphoprotein phosphatase activity#GO:0004721	Kidney	3	26	3.45695
protein_class:protein phosphatase#PC00195	Kidney	3	25	3.35126
molecular_function:hydro-lyase activity#GO:0016836	Kidney	2	8	3.57872
biological_process:vitamin metabolic process#GO:0006766	Kidney	2	9	3.50089
biological_process:tRNA aminoacylation for protein translation#GO:0006418	Kidney	2	9	3.23903
biological_process:nucleobase-containing compound metabolic process#GO:0006139	Leukocyte_Balb-C	26	171	3.99156
molecular_function:nucleic acid binding#GO:0003676	Leukocyte_Balb-C	23	146	4.08532
protein_class:nucleic acid binding#PC00171	Leukocyte_Balb-C	22	132	4.3887
molecular_function:DNA binding#GO:0003677	Leukocyte_Balb-C	15	50	6.52429
protein_class:DNA binding protein#PC00009	Leukocyte_Balb-C	14	27	10.1151
biological_process:organelle organization#GO:0006996	Leukocyte_Balb-C	11	23	8.3802
biological_process:chromatin organization#GO:0006325	Leukocyte_Balb-C	10	16	9.80523
protein_class:histone#PC00118	Leukocyte_Balb-C	8	8	12.4776
biological_process:cytokinesis#GO:0000910	Leukocyte_Balb-C	7	30	3.66753
protein_class:transcription factor#PC00218	Leukocyte_Balb-C	7	33	3.27653
molecular_function:nucleic acid binding transcription factor activity#GO:0001071	Leukocyte_Balb-C	7	34	3.26892
molecular_function:sequence-specific DNA binding transcription factor activity#GO:0003700	Leukocyte_Balb-C	7	34	3.08769
molecular_function:protein kinase activity#GO:0004672	Leukocyte_Balb-C	6	26	3.28534
protein_class:protein kinase#PC00193	Leukocyte_Balb-C	6	25	3.17262
protein_class:chromatin/chromatin-binding protein#PC00077	Leukocyte_Balb-C	5	8	7.47296
molecular_function:chromatin binding#GO:0003682	Leukocyte_Balb-C	5	8	7.04158
biological_process:catabolic process#GO:0009056	Leukocyte_Balb-C	5	18	3.52202
protein_class:non-receptor serine/threonine protein kinase#PC00167	Leukocyte_Balb-C	5	20	3.24464
family:HISTONE H2A	Leukocyte_Balb-C	3	3	6.70709
molecular_function:enzyme activator activity#GO:0008047	Leukocyte_Balb-C	3	6	3.82827
family:HISTONE H3	Leukocyte_Balb-C	2	2	7.90619
pathway:DNA replication#P00017>Histones#P00527	Leukocyte_Balb-C	2	2	5.9797
pathway:Wnt signaling pathway#P00057>SWI/SNF#P01435	Leukocyte_Balb-C	2	2	5.06038
pathway:Angiogenesis#P00005>PKC#P00219	Leukocyte_Balb-C	2	3	5.02541
family:HISTONE H1/H5	Leukocyte_Balb-C	2	2	4.96062
pathway:FAS signaling pathway#P00020>Nuclear Lamin#P00616	Leukocyte_Balb-C	2	3	4.48513
pathway:Gonadotropin-releasing hormone receptor pathway#P06664>PKCs#P06733	Leukocyte_Balb-C	2	2	4.14133
pathway:Oxytocin receptor mediated signaling pathway#P04391>PKC#P04533	Leukocyte_Balb-C	2	3	3.86288
pathway:5HT2 type receptor mediated signaling pathway#P04374>PKC#P04420	Leukocyte_Balb-C	2	3	3.78321
pathway:Inflammation mediated by chemokine and cytokine signaling pathway#P00031>F-actin#P00858	Leukocyte_Balb-C	2	3	3.63051
pathway:Thyrotropin-releasing hormone receptor signaling pathway#P04394>PKC#P04583	Leukocyte_Balb-C	2	3	3.626
pathway:Muscarinic acetylcholine receptor 1 and 3 signaling pathway#P00042>PKC#P01074	Leukocyte_Balb-C	2	3	3.60922
pathway:Cytoskeletal regulation by Rho GTPase#P00016>Actin#P00512	Leukocyte_Balb-C	2	3	3.5864
pathway:Histamine H1 receptor mediated signaling pathway#P04385>PKC#P04487	Leukocyte_Balb-C	2	3	3.58009
pathway:Endothelin signaling pathway#P00019>PKC#P00568	Leukocyte_Balb-C	2	3	3.53089
pathway:Heterotrimeric G-protein signaling pathway-Gq alpha and Go alpha mediated pathway#P00027>PKC	Leukocyte_Balb-C	2	3	3.45457
pathway:Alzheimer disease-amyloid secretase pathway#P00003>PKC#P00109	Leukocyte_Balb-C	2	3	3.42657
pathway:Apoptosis signaling pathway#P00006>PKCs#P00318	Leukocyte_Balb-C	2	3	3.22256
family:EMILIN (ELASTIN MICROFIBRIL INTERFACE-LOCATED PROTEIN) (ELASTIN MICROFIBRIL INTERFACER)	Leukocyte_Balb-C	2	3	3.19266
pathway:VEGF signaling pathway#P00056>PKC#P01425	Leukocyte_Balb-C	2	3	3.11274
pathway:EGF receptor signaling pathway#P00018>PKC#P00565	Leukocyte_Balb-C	2	3	3.07214
pathway:FGF signaling pathway#P00021>PKC#P00648	Leukocyte_Balb-C	2	3	3.00069
biological_process:lipid metabolic process#GO:0006629	Liver	12	108	5.50375
molecular_function:oxidoreductase activity#GO:0016491	Liver	11	123	4.27829
protein_class:oxidoreductase#PC00176	Liver	11	124	4.22648
molecular_function:hydrolase activity, acting on ester bonds#GO:0016788	Liver	8	83	4.16636
biological_process:cellular amino acid metabolic process#GO:0006520	Liver	7	44	5.8422
protein_class:reductase#PC00198	Liver	5	45	3.60701
biological_process:cellular amino acid biosynthetic process#GO:0008652	Liver	4	19	4.83008
protein_class:esterase#PC00097	Liver	4	20	4.4637
biological_process:steroid metabolic process#GO:0008202	Liver	4	27	3.84487
protein_class:methyltransferase#PC00155	Liver	3	11	5.24491
biological_process:cellular amino acid catabolic process#GO:0009063	Liver	3	13	4.7414
molecular_function:methyltransferase activity#GO:0008168	Liver	3	11	4.37763
family:C-TYPE LECTIN SUPERFAMILY MEMBER	Liver	2	3	9.43456
family:COATOMER	Liver	2	2	7.55096
family:LOW-DENSITY LIPOPROTEIN RECEPTOR-RELATED	Liver	2	5	5.7234
family:METHYLTETRAHYDROFOLATE:HOMOCYSTEINE METHYLTRANSFERASE RELATED	Liver	2	3	4.9342
molecular_function:carboxy-lyase activity#GO:0016831	Liver	2	5	4.67339
family:CARBOXYLESTERASE	Liver	2	5	4.61961
protein_class:decarboxylase#PC00089	Liver	2	5	3.85782
protein_class:vesicle coat protein#PC00235	Liver	2	5	3.78689
biological_process:porphyrin-containing compound metabolic process#GO:0006778	Liver	2	7	3.60631
molecular_function:nuclease activity#GO:0004518	Liver	2	8	3.52207
cellular_component:vesicle coat#GO:0030120	Liver	2	5	3.36275
protein_class:oxygenase#PC00177	Liver	2	7	3.11609
biological_process:cell surface receptor signaling pathway#GO:0007166	Lung	6	111	3.40577
molecular_function:receptor activity#GO:0004872	Lung	6	110	3.31564
protein_class:receptor#PC00197	Lung	6	115	3.3119
biological_process:muscle contraction#GO:0006936	Lung	4	42	4.57648
molecular_function:hydrolase activity, hydrolyzing N-glycosyl compounds#GO:0016799	Lung	2	11	3.35589
protein_class:glycosidase#PC00110	Lung	2	11	3.06337
molecular_function:hydrolase activity#GO:0016787	Plasma	100	389	4.042
biological_process:immune system process#GO:0002376	Plasma	82	211	8.35318
biological_process:response to stimulus#GO:0050896	Plasma	81	206	7.93698
molecular_function:peptidase activity#GO:0008233	Plasma	74	176	8.36982
protein_class:hydrolase#PC00121	Plasma	69	277	3.17219
biological_process:proteolysis#GO:0006508	Plasma	68	197	6.11886
protein_class:defense/immunity protein#PC00090	Plasma	60	95	11.3242
biological_process:biological adhesion#GO:0022610	Plasma	50	132	6.04421
biological_process:cell adhesion#GO:0007155	Plasma	50	132	5.86848
biological_process:immune response#GO:0006955	Plasma	45	64	11.4145
protein_class:protease#PC00190	Plasma	44	132	4.76566
molecular_function:serine-type peptidase activity#GO:0008236	Plasma	44	79	8.64171
protein_class:receptor#PC00197	Plasma	41	115	5.05357
molecular_function:receptor activity#GO:0004872	Plasma	41	110	5.03459
biological_process:cell-cell adhesion#GO:0016337	Plasma	40	78	7.6755
protein_class:transfer/carrier protein#PC00219	Plasma	40	94	6.27282
protein_class:signaling molecule#PC00207	Plasma	39	103	5.48559
molecular_function:receptor binding#GO:0005102	Plasma	39	102	5.33788
molecular_function:enzyme regulator activity#GO:0030234	Plasma	38	134	3.15347
biological_process:regulation of catalytic activity#GO:0050790	Plasma	38	137	3.01383
biological_process:regulation of molecular function#GO:0065009	Plasma	38	138	3.00034
cellular_component:extracellular region#GO:0005576	Plasma	38	89	6.15998
biological_process:response to external stimulus#GO:0009605	Plasma	33	54	8.44864
protein_class:serine protease#PC00203	Plasma	33	60	7.65734
protein_class:protease inhibitor#PC00191	Plasma	32	49	8.91567
molecular_function:peptidase inhibitor activity#GO:0030414	Plasma	32	49	8.79863
molecular_function:enzyme inhibitor activity#GO:0004857	Plasma	32	61	7.04445
biological_process:blood coagulation#GO:0007596	Plasma	31	49	8.05543
protein_class:cell adhesion molecule#PC00069	Plasma	30	83	4.41492
biological_process:complement activation#GO:0006956	Plasma	30	34	10.8801
protein_class:complement component#PC00078	Plasma	28	33	10.3754
protein_class:serine protease inhibitor#PC00204	Plasma	27	37	8.82442
protein_class:extracellular matrix protein#PC00102	Plasma	25	77	3.3233
biological_process:lipid transport#GO:0006869	Plasma	24	52	5.35205
cellular_component:extracellular matrix#GO:0031012	Plasma	23	58	4.26457
molecular_function:metallopeptidase activity#GO:0008237	Plasma	21	47	4.80543
protein_class:metalloprotease#PC00153	Plasma	21	47	4.68792
protein_class:apolipoprotein#PC00052	Plasma	20	28	7.60038
molecular_function:lipid transporter activity#GO:0005319	Plasma	20	28	7.52659
biological_process:reproduction#GO:0000003	Plasma	17	44	3.6952
biological_process:gamete generation#GO:0007276	Plasma	16	39	3.91497
molecular_function:serine-type endopeptidase inhibitor activity#GO:0004867	Plasma	16	18	8.26587
biological_process:cell-matrix adhesion#GO:0007160	Plasma	15	28	4.98751
protein_class:cytokine receptor#PC00084	Plasma	14	26	4.92334
biological_process:skeletal system development#GO:0001501	Plasma	13	27	3.96416
family:SERINE PROTEASE INHIBITOR, SERPIN	Plasma	11	19	4.7391
molecular_function:calcium-dependent phospholipid binding#GO:0005544	Plasma	11	26	3.18203
protein_class:annexin#PC00050	Plasma	11	26	3.13122
family:COMPLEMENT COMPONENT-RELATED SUSHI DOMAIN-CONTAINING	Plasma	11	13	6.88225
protein_class:antibacterial response protein#PC00051	Plasma	10	18	4.28118
protein_class:cytokine#PC00083	Plasma	9	15	4.53108
protein_class:growth factor#PC00112	Plasma	9	16	4.33405
molecular_function:growth factor activity#GO:0008083	Plasma	9	16	4.30255
molecular_function:cytokine activity#GO:0005125	Plasma	9	15	4.27282
biological_process:fatty acid biosynthetic process#GO:0006633	Plasma	9	17	3.82123
biological_process:response to pheromone#GO:0019236	Plasma	9	10	7.00778
family:FIBRINOGEN/TENASCIN/ANGIOPOEITIN	Plasma	9	10	6.29383
family:LIPOCALIN	Plasma	9	11	5.93533
protein_class:lipase#PC00143	Plasma	8	17	3.24873
biological_process:cytokine-mediated signaling pathway#GO:0019221	Plasma	8	11	5.19795
biological_process:B cell mediated immunity#GO:0019724	Plasma	7	12	3.8614
protein_class:immunoglobulin superfamily cell adhesion molecule#PC00125	Plasma	6	12	3.01313
family:MACROGLOBULIN/COMPLEMENT	Plasma	6	6	6.23681
family:CELL ADHESION MOLECULE	Plasma	5	7	4.02752
family:INSULIN-LIKE GROWTH FACTOR BINDING PROTEIN	Plasma	5	5	5.5098
family:KUNITZ-TYPE PROTEASE INHIBITOR-RELATED	Plasma	4	4	4.71647
family:SERUM ALBUMIN-RELATED	Plasma	4	5	4.37354
protein_class:peptide hormone#PC00179	Plasma	4	5	4.06727
molecular_function:hormone activity#GO:0005179	Plasma	4	5	3.86965
protein_class:type I cytokine receptor#PC00231	Plasma	4	5	3.76317
biological_process:defense response to bacterium#GO:0042742	Plasma	4	6	3.31253
family:COMPLEMENT C1Q-RELATED	Plasma	4	6	3.2606
family:VON WILLEBRAND FACTOR, TYPE A DOMAIN CONTAINING	Plasma	4	4	4.94989
pathway:Plasminogen activating cascade#P00050>Fibrin#P01253	Plasma	3	3	4.63701
molecular_function:cytokine receptor activity#GO:0004896	Plasma	3	3	4.46575
pathway:Blood coagulation#P00011>Fibrin polymer cross-linked#P00443	Plasma	3	3	4.20718
family:EXOSTOSIN (HEPARAN SULFATE GLYCOSYLTRANSFERASE)-RELATED	Plasma	3	3	4.18219
family:BACTERICIDAL PERMEABILITY-INCREASING (BPI) PROTEIN-RELATED	Plasma	3	3	4.17265
pathway:Blood coagulation#P00011>Fibrin monomer#P00418	Plasma	3	3	4.17054
pathway:Blood coagulation#P00011>Fibrinogen#P00406	Plasma	3	3	3.92252
family:SERINE PROTEASE	Plasma	3	3	3.7402
family:APOLIPOPROTEIN	Plasma	3	4	3.24346
family:IMMUNOGLOBULIN HEAVY CHAIN	Plasma	3	4	3.21684
family:FETUIN	Plasma	3	4	3.18
family:PENTRAXIN	Plasma	2	2	3.78006
pathway:Blood coagulation#P00011>alpha2-macroglobulin#P00427	Plasma	2	2	3.30629
family:SERUM AMYLOID A	Plasma	2	2	3.22216
family:PROLACTIN-INDUCIBLE PROTEIN/SEMINAL VESICLE ANTIGEN	Plasma	2	2	3.03261
molecular_function:structural constituent of cytoskeleton#GO:0005200	Platelets	22	175	4.35016
protein_class:cytoskeletal protein#PC00085	Platelets	22	181	4.34086
cellular_component:cytoskeleton#GO:0005856	Platelets	21	171	4.25035
cellular_component:organelle#GO:0043226	Platelets	21	188	3.63308
biological_process:anatomical structure morphogenesis#GO:0009653	Platelets	18	149	3.63184
biological_process:cellular component morphogenesis#GO:0032989	Platelets	18	147	3.60154
biological_process:cellular component movement#GO:0006928	Platelets	15	75	5.96574
protein_class:actin family cytoskeletal protein#PC00041	Platelets	13	98	3.47082
cellular_component:actin cytoskeleton#GO:0015629	Platelets	12	89	3.47601
cellular_component:protein complex#GO:0043234	Platelets	10	46	5.30366
cellular_component:macromolecular complex#GO:0032991	Platelets	10	62	3.96365
biological_process:mitosis#GO:0007067	Platelets	9	62	3.2998
biological_process:chromosome segregation#GO:0007059	Platelets	8	20	8.6067
cellular_component:microtubule#GO:0005874	Platelets	8	20	8.31605
protein_class:microtubule family cytoskeletal protein#PC00157	Platelets	8	20	7.91855
cellular_component:tubulin complex#GO:0045298	Platelets	7	7	16.4528
protein_class:tubulin#PC00228	Platelets	7	7	14.3808
family:TUBULIN	Platelets	7	7	13.8311
biological_process:muscle organ development#GO:0007517	Platelets	7	40	3.70399
biological_process:muscle contraction#GO:0006936	Platelets	7	42	3.59097
protein_class:non-motor actin binding protein#PC00165	Platelets	7	48	3.20977
molecular_function:actin binding#GO:0003779	Platelets	7	47	3.13536
pathway:Huntington disease#P00029>Microtubule#P00780	Platelets	5	5	11.9451
pathway:Huntington disease#P00029>beta-Tubulin#P00790	Platelets	5	5	11.3797
pathway:Cytoskeletal regulation by Rho GTPase#P00016>tubulin#P00526	Platelets	5	5	10.5878
molecular_function:motor activity#GO:0003774	Platelets	5	22	3.89896
family:TROPOMYOSIN	Platelets	4	4	10.7569
biological_process:glycolysis#GO:0006096	Platelets	4	11	5.04402
protein_class:actin binding motor protein#PC00040	Platelets	4	16	3.48865
pathway:Gonadotropin-releasing hormone receptor pathway#P06664>Tubulin#P06772	Platelets	2	2	6.67165
pathway:GABA-B receptor II signaling#P05731>Gbeta#P05755	Platelets	2	3	6.00056
pathway:Endogenous cannabinoid signaling#P05730>Gbeta#P05745	Platelets	2	3	5.95876
family:CXC CHEMOKINE	Platelets	2	2	5.62821
pathway:Cytoskeletal regulation by Rho GTPase#P00016>Cofilin#P00508	Platelets	2	2	5.261
protein_class:chemokine#PC00074	Platelets	2	4	5.09954
family:CALPONIN/TRANSGELIN	Platelets	2	3	5.05037
pathway:PI3 kinase pathway#P00048>Gbetagamma#P01188	Platelets	2	3	4.79655
family:SH3 DOMAIN-BINDING GLUTAMIC ACID-RICH-LIKE PROTEIN	Platelets	2	3	4.66053
pathway:Heterotrimeric G-protein signaling pathway-Gq alpha and Go alpha mediated pathway#P00027>Gbe	Platelets	2	3	4.51011
pathway:Angiotensin II-stimulated signaling through G proteins and beta-arrestin#P05911>Gbeta#P05930	Platelets	2	3	4.19274
family:GUANINE NUCLEOTIDE-BINDING PROTEIN BETA (G PROTEIN BETA)	Platelets	2	3	4.04749
family:COFILIN-RELATED	Platelets	2	3	4.03202
pathway:Dopamine receptor mediated signaling pathway#P05912>Gbeta#P05954	Platelets	2	3	3.80873
protein_class:homeobox transcription factor#PC00119	Platelets	2	4	3.76611
pathway:Wnt signaling pathway#P00057>GBeta#P01457	Platelets	2	3	3.66771
cellular_component:heterotrimeric G-protein complex#GO:0005834	Platelets	2	4	3.54177
molecular_function:chemokine activity#GO:0008009	Platelets	2	4	3.18974
pathway:Cortocotropin releasing factor receptor signaling pathway#P04380>G-Protein#P04458	Platelets	2	5	3.18044
protein_class:helix-turn-helix transcription factor#PC00116	Platelets	2	4	3.14683
molecular_function:hydrolase activity#GO:0016787	Spleen	19	389	5.26425
protein_class:hydrolase#PC00121	Spleen	18	277	6.81031
family:FAMILY NOT NAMED	Spleen	15	226	6.33759
biological_process:proteolysis#GO:0006508	Spleen	12	197	5.22773
molecular_function:peptidase activity#GO:0008233	Spleen	12	176	5.74851
protein_class:protease#PC00190	Spleen	11	132	6.24182
molecular_function:serine-type peptidase activity#GO:0008236	Spleen	10	79	8.73034
protein_class:serine protease#PC00203	Spleen	9	60	9.47036
biological_process:steroid metabolic process#GO:0008202	Spleen	3	27	3.54113
protein_class:esterase#PC00097	Spleen	3	20	5.66731
biological_process:cholesterol metabolic process#GO:0008203	Spleen	3	18	5.62092
molecular_function:deaminase activity#GO:0019239	Spleen	2	3	7.41738
protein_class:deaminase#PC00088	Spleen	2	3	7.07243
