# Supplementary material for: Large-scale inference of protein tissue origin in gram-positive sepsis plasma using quantitative targeted proteomics
Source: Nat Commun. 2016 Jan 6;7:10261. doi: 10.1038/ncomms10261 (PMC4729823; doi:10.1038/ncomms10261)
Supplement: Supplementary Data 5 — 26 Balb-C mice were subcutaneously infected with S. pyogenes bacteria with different concentrations (3.75x106, 7.5x106, 15x106 and 30x106) or with PBS (control). In total were 786 proteins identified and quantified using DIA-MS from one microliter non-depleted plasma. The table outlines protein name, uniprot accession number, PAM cluster, and intensity value determined with OpenSWATH. [file ncomms10261-s6.xlsx]

## Sheet: Supplementary Table 5
Supplementary Table 5
26 Balb-C mice were subcutaneously infected with S. pyogenes bacteria with different concentrations (3.75x106, 7.5x106, 15x106 and 30x106) or with PBS (control). In total were 786 proteins identified and quantified using DIA-MS from one microliter non-depleted plasma. The table outlines protein name, uniprot accession number, PAM cluster, and intensity value determined with OpenSWATH.
Name	Uniprot	PAM Cluster	PBS M1	PBS M2	PBS M3	PBS M4		3.75x106 M1	3.75x106 M2	3.75x106 M3	3.75x106 M4	3.75x106 M5		7.5x106 M1	7.5x106 M2	7.5x106 M3	7.5x106 M4	7.5x106 M5		15x106 M1	15x106 M2	15x106 M3	15x106 M4	15x106 M5	15x106 M6		30x106 M1	30x106 M2	30x106 M3	30x106 M4	30x106 M5	30x106 M6
10 kDa heat shock protein, mitochondrial	Q64433	1	321461	243689	209795	208805		542633	328763	717959	483368	586518		636434	974092	1047180	933393	657615		638447	955341	1051827	959472	1054160	1068642		1096188	830955	1054576	706006	822656	854679
Adipocyte plasma membrane-associated protein	Q9D7N9	1	654276	725655	1122147	590330		1068360	406761	2142520	1212620	1145740		1271770	2627640	2357530	2232680	1643580		2133000	2357080	3291840	2837550	2333800	2549880		3264660	3493260	4754370	2379190	2747440	1061900
Aldose reductase	P45376	1	3.49712e+06	4021685	2565430	3.01514e+06		4180555	3178206	5.46497e+06	3129896	4177320		4.80285e+06	9462676	5.19435e+06	3.87835e+06	4.46445e+06		5.17822e+06	4361212	4.21702e+06	5916108	5653615	9.99306e+06		8689464	6006469	6.28329e+06	6.54808e+06	4190192	298857
Alpha-1-antitrypsin 1-1	P07758	1	7.20625e+07	5.85383e+07	62315677	50208004		61183289	74073295	97718706	68433051	4.16416e+07		78815500	85273856	81262992	124896500	4.99584e+07		57705435	67315402	6.30559e+07	1.02551e+08	105189000	180449050		1.67961e+08	1.74369e+08	134628520	7.7747e+07	83679575	117054000
Alpha-2-antiplasmin	Q61247	1	1.4047e+07	1.36794e+07	1.75867e+07	1.31307e+07		1.26736e+07	1.24942e+07	1.95572e+07	1.24316e+07	1.51489e+07		1.38554e+07	2.13292e+07	1.95096e+07	21376173	1.34573e+07		1.71236e+07	1.82074e+07	1.7649e+07	1.65433e+07	1.79297e+07	2.21224e+07		2.74675e+07	2.6613e+07	2.73132e+07	2.27209e+07	2.05423e+07	1.47172e+07
Annexin A2	P07356	1	223476	182756	362051	206665		108768	160766	144461	114924	149950		149412	272077	240393	217257	86163		135215	258733	679912	4978	225489	270791		449181	631103	435175	341335	269764	143260
Annexin A5	P48036	1	323435	188031	256298	272721		370140	237057	345096	310128	248432		284388	745692	527700	820413	234726		262360	130748	141758	540709	819613	495984		296002	1216840	605855	354586	201382	208255
Apolipoprotein A-IV	P06728	1	5.32266e+07	4.28811e+07	6.8178e+07	4.7739e+07		2.79702e+07	4.68982e+07	4.5239e+07	2.78372e+07	3.76721e+07		3.99103e+07	5.33624e+07	7.86158e+07	5.46175e+07	4.00257e+07		4.09467e+07	4.03704e+07	7.3122e+07	3.98161e+07	7.76826e+07	5.9516e+07		1.29505e+08	1.45626e+08	1.14733e+08	4.83166e+07	8.60169e+07	1.05552e+08
Apolipoprotein E	P08226	1	2.69791e+07	3.36598e+07	5.36893e+07	5.25131e+07		3.41484e+07	3.73723e+07	3.9672e+07	2.48986e+07	3.42774e+07		3.03508e+07	4.15998e+07	7.69563e+07	5.27442e+07	2.73469e+07		3.84833e+07	4.90523e+07	5.53862e+07	2.81152e+07	5.97205e+07	6.92173e+07		8.05032e+07	1.09664e+08	1.04128e+08	5.60341e+07	6.25207e+07	5.50227e+07
Apolipoprotein N, isoform CRA_a	G3X9D6	1	34554800	41886200	42009100	46556800		67983800	56151000	91629200	61392000	72557100		76028600	110986000	123113000	117049000	68510400		58243300	90450900	133388000	131844000	138672000	158208000		161879000	208497000	204187000	111653000	109132000	135585000
ATP-dependent 6-phosphofructokinase, muscle type	P47857	1	2690048	1371098	1122957	2067936		1102450	1617819	2993533	826183	2105192		2220470	5802528	4340264	4419949	2686760		2118891	2866919	4148640	4203624	5781610	7113616		5394890	1457156	3391067	2744283	5076910	3578655
Biotinidase	Q8CIF4	1	1.15661e+06	1.14874e+06	1.28213e+06	829746		630189	600450	1.24585e+06	655810	779812		713125	1468395	1535246	1.20073e+06	722573		975536	1.25261e+06	1338526	1.20463e+06	1.85692e+06	1.62132e+06		2.2438e+06	2.15605e+06	2.11769e+06	1.22148e+06	1777872	1.22144e+06
BPI fold-containing family A member 2	P07743	1	267931	670174	674440	356230		333164	721292	1.30818e+06	300550	1584726		374972	6.52038e+06	1836552	887240	438196		789906	804012	1.59031e+06	893842	579589	1.61306e+06		5.75042e+06	1.06612e+06	2493935	1.00393e+06	647553	336090
C4b-binding protein	P08607	1	7.52152e+06	8.25224e+06	1.27647e+07	7.45857e+06		9.02164e+06	7.64592e+06	1.28453e+07	8.18342e+06	9.99876e+06		9.12999e+06	1.28934e+07	1.12144e+07	1.18144e+07	1.20822e+07		10215925	1.22246e+07	9.13261e+06	1.00151e+07	9.84663e+06	1.54191e+07		1.93843e+07	1.72894e+07	16399518	1.43969e+07	1.16417e+07	1.00409e+07
cAMP-dependent protein kinase catalytic subunit beta	P68180	1	8189267	12012836	18705911	8903636		7871370	6456390	11963202	6427678	9743832		8282966	10182277	10739195	11321880	11927878		8424135	10267927	8588189	9915340	11097295	9681498		24005603	16165565	19744394	11862745	9669410	4198320
Catenin beta-1	Q02248	1	150835	105612	98175	84290.5		93182.5	66040.5	156182	186992	178399		145542	279775	187638	236912	130412		133805	149527	778013	228298	331504	190636		334626	300920	288432	228332	190261	139716
Cathepsin Z	Q9WUU7	1	20534	48024	28214	17250		21749	33195	53047	6160	16391		38867	128326	62004	67739	31198		30578	10769	58830	0	58262	71986		80244	104941	140630	70132	60753	23625
CD109 antigen	Q8R422	1	162279000	263947000	346486000	220574000		348439000	168865000	508713000	299695000	319383000		380065000	592619000	581805000	663685000	306657000		391581000	428203000	485808000	1721598	395876000	685119000		565612000	703481000	728639000	480426000	483624000	270535000
Chymotrypsin-like elastase family member 2A	P05208	1	236210	156096	314858	117635		300405	126175	177709	302495	264322		247938	210870	209769	234548	48212		180256	92117	563282	436767	397496	303491		304290	336678	371806	244554	311971	469232
CLIP-associating protein 1	E9QKH0	1	3037557	4913937	3873650	3226356		1117145	2735168	4114632	1438400	4325626		2300468	3937853	3319820	3369127	2669836		3886198	3780750	5448076	4264661	4079459	3347231		8415690	6855240	8315430	4479840	4938470	379358
Coagulation factor V	O88783	1	1.23524e+06	1.2156e+06	1.2944e+06	1.02899e+06		1.24901e+06	1.27729e+06	1.78493e+06	1.15043e+06	1.4142e+06		1.42406e+06	2.38337e+06	2.44761e+06	2.19699e+06	1.31253e+06		1.4999e+06	2.05328e+06	1.89657e+06	2.24556e+06	2.14498e+06	3.02642e+06		2.88817e+06	3.31261e+06	3.21024e+06	2278810	2.27318e+06	1.98994e+06
Coagulation factor VII	P70375	1	652296	572529	721317	545635		619830	574261	1.18788e+06	496878	683010		743991	1445358	1.21278e+06	1.28633e+06	868337		939305	1086198	1.05103e+06	994340	863943	1.50701e+06		1.42713e+06	1176006	1.4346e+06	1.41977e+06	952277	631613
Coagulation factor XI	Q91Y47	1	723436	692864	889255	602125		476193	379362	597298	402430	739552		458735	1.83617e+06	1.00795e+06	446540	528266		650689	811605	681039	662034	1.10873e+06	984513		1.32483e+06	1.36199e+06	1.18904e+06	915510	663743	830252
Collagen alpha-2(I) chain	Q01149	1	218990	229926	312043	179947		122816	127553	254518	107177	153484		104071	242232	365222	238385	212747		278080	215320	360045	303072	305495	294284		455368	628570	454977	448926	421791	211584
Collectin-10	Q8CF98	1	400753	476335	670712	432178		533728	476076	519512	468772	455940		617146	632136	558069	566177	462224		489417	489261	920021	485697	740213	762180		834437	1272369	858754	820174	746476	603540
Complement C1q subcomponent subunit B	P14106	1	3137021	2.72291e+06	2.77284e+06	2.52882e+06		3516689	1.89717e+06	3.96993e+06	2.36991e+06	4.57574e+06		3874198	5604114	6.19351e+06	6.12023e+06	3.70342e+06		4472297	5.17228e+06	2871318	4107031	2.8093e+06	6322159		5.97076e+06	3.86971e+06	5.20139e+06	6.08877e+06	4.01174e+06	2116946
Complement C1q subcomponent subunit C	Q02105	1	4624932	4019123	4420095	3481821		4.46897e+06	2.34533e+06	5485790	2993266	4.78078e+06		4.59189e+06	7157505	7594835	6260150	5.1421e+06		7088114	7600552	4.37216e+06	5.20581e+06	3.25344e+06	7096460		10477410	8166675	5891915	9851070	6.14369e+06	3.47841e+06
Complement C1r-A subcomponent	Q8CG16	1	2.26069e+06	2.09681e+06	2.08263e+06	1.87298e+06		1.80845e+06	1.54256e+06	2.59511e+06	1.44961e+06	2.02025e+06		2.05807e+06	3.80994e+06	4.03359e+06	3.46594e+06	2049360		2.40069e+06	2981071	3298411	2.24172e+06	4216229	4.42981e+06		5344924	5.2245e+06	4.34123e+06	3.41194e+06	3.99157e+06	2.5597e+06
Complement C2	P21180	1	693698	596977	795371	599998		666087	548523	1.07803e+06	604056	891777		702188	1.51134e+06	1.35574e+06	1.20146e+06	794796		829123	948366	963618	1032415	1.33413e+06	1.47502e+06		1.80828e+06	1.92275e+06	1.5711e+06	1.36359e+06	1.05392e+06	795061
Complement C3	P01027	1	6.21713e+07	6.40128e+07	7.37903e+07	4.84738e+07		9.84515e+07	6.05141e+07	1.50491e+08	9.15504e+07	1.10933e+08		1.1522e+08	1.84408e+08	1.8402e+08	1.94886e+08	1.23609e+08		1.23324e+08	1.31861e+08	1.57344e+08	1.28029e+08	1.70207e+08	2.00957e+08		2.17114e+08	2.12822e+08	2.09549e+08	1.48604e+08	1.58126e+08	1.10287e+08
Complement C4-B	P01029	1	9.22304e+06	1.03303e+07	1.16603e+07	9.25729e+06		1.11874e+07	9596027	1.62751e+07	1.18008e+07	1.33898e+07		1.14042e+07	1.92816e+07	1.65896e+07	1.34106e+07	1.01744e+07		1.2843e+07	1.19104e+07	1.35338e+07	9.39602e+06	1.70899e+07	1.87354e+07		1.97349e+07	2.22519e+07	1.7602e+07	1.30185e+07	1.51197e+07	1.05307e+07
Complement component 2 (Within H-2S)	B8JJN0	1	1.3575e+07	1.4876e+07	1.52025e+07	1.15877e+07		1.84037e+07	16348423	2.43175e+07	13729008	1.54844e+07		1.68275e+07	2.29552e+07	2.91428e+07	2.27705e+07	1.85703e+07		1.88283e+07	2.5339e+07	2.00591e+07	1.83898e+07	2.82411e+07	2.75467e+07		3.26692e+07	3.22004e+07	2.80764e+07	2.32648e+07	2.31516e+07	19434285
Complement component C8 alpha chain	Q8K182	1	2.16961e+06	1.55292e+06	2.3581e+06	1.80863e+06		2.46035e+06	1.952e+06	3.44591e+06	2.42583e+06	2.45848e+06		2.67983e+06	4.86943e+06	3.58154e+06	4.36427e+06	2.63695e+06		2.94409e+06	3.26366e+06	2.61178e+06	2.65067e+06	2.7962e+06	4.68691e+06		3.22692e+06	3.40188e+06	3.40422e+06	4287471	2.31369e+06	1741634
Complement component C8 beta chain	Q8BH35	1	1.89986e+06	1.46166e+06	2.13703e+06	1.67036e+06		2.62204e+06	1.86631e+06	3.44693e+06	2.59276e+06	3.12421e+06		2800551	4.92875e+06	4.28728e+06	5.5039e+06	2.76826e+06		3.05037e+06	3.93128e+06	4.10232e+06	3.20717e+06	3.85691e+06	6043942		5.11147e+06	4924260	4634362	5.28809e+06	3.09319e+06	2.77123e+06
Complement component C8 gamma chain	Q8VCG4	1	2.41735e+06	1639465	2.62746e+06	1.76688e+06		2.82509e+06	1.93414e+06	4.00808e+06	3.26874e+06	3.34374e+06		3.40075e+06	5.99107e+06	3.81323e+06	4.75631e+06	2.82003e+06		3.78082e+06	4.62606e+06	4295905	3974446	3.56564e+06	5.5274e+06		6.37965e+06	5.71439e+06	5.51581e+06	5.58042e+06	2.68837e+06	2.63381e+06
Complement component C9	P06683	1	1.44293e+06	1.17429e+06	1.66996e+06	1.30283e+06		1.74968e+06	1.67267e+06	2.93253e+06	2.09635e+06	2.80354e+06		2.04972e+06	3.40369e+06	3.65371e+06	3974381	2.07225e+06		2.49333e+06	2.71986e+06	2.71005e+06	2.36492e+06	3.39017e+06	3.69301e+06		4.79625e+06	4.2947e+06	4.38014e+06	3.72618e+06	3.18292e+06	2.30972e+06
Complement factor B	P04186	1	1.26601e+07	1.49157e+07	1.78664e+07	1.16818e+07		1.24403e+07	1.31955e+07	2.58094e+07	1.26698e+07	1.22174e+07		1.60601e+07	2.22701e+07	3.5243e+07	2.74146e+07	1.78952e+07		1.67949e+07	2.11467e+07	1.74487e+07	1.66422e+07	3.53477e+07	41631840		3.75896e+07	43910354	3.24486e+07	2.28449e+07	2.43055e+07	2.07575e+07
Complement factor H	P06909	1	1.16686e+07	1.35058e+07	1.50554e+07	1.19791e+07		2.25399e+07	1.41825e+07	3.02211e+07	1.83415e+07	2.40661e+07		2.61526e+07	3.83706e+07	4.12601e+07	4.10716e+07	2.78811e+07		2.70861e+07	3.70273e+07	3.25452e+07	2.24819e+07	3.74445e+07	4.61489e+07		4.57613e+07	4.69425e+07	4.40814e+07	3.82235e+07	3.64608e+07	2.71428e+07
Complement factor H-related 1	Q61406	1	924805	966770	1.38914e+06	972740		887165	855071	1.38066e+06	594589	887682		752694	1.60051e+06	1.47956e+06	1.27646e+06	1.1827e+06		982011	1.56465e+06	1.11993e+06	1.261e+06	1.40071e+06	1.9624e+06		1.97665e+06	2.56802e+06	1.7576e+06	1252360	1.18528e+06	773331
COP9 signalosome complex subunit 3	O88543	1	2164908	2585477	2062003	1714185		2245510	2068648	2985550	1246310	3081910		4230520	3567704	3549443	3716855	2055128		1635530	1500010	8524565	5611600	6267900	2427031		3792654	6154720	6177464	2195380	2105458	2756322
Core histone macro-H2A.1	Q9QZQ8	1	1650509	1949770	3093830	1597860		1163988	1704257	2272282	1245740	1512400		1294760	2059180	1652580	1963180	1722572		2180970	2593065	1889725	2236375	1665495	1906145		4291112	3603420	3558263	2309100	2429858	1600243
Cubilin	Q9JLB4	1	714825	723600	725037	681518		553122	720768	701069	713227	640762		654445	1205924	1088932	1212400	456360		634606	877245	1804168	1163045	1321101	1487230		1658620	1830400	2141420	890290	1089169	1042251
Desmoplakin	E9Q557	1	280610	403780	450785	256296		240927	260064	273831	233051	233752		225828	388220	351151	361123	209033		285017	306283	1176748	443688	386675	418558		547242	457836	454062	422697	328640	445514
Dipeptidyl peptidase 1	P97821	1	819456	994162	629112	808489		773341	683786	1.49941e+06	999610	1.17185e+06		1.29588e+06	6029990	3940172	2.87277e+06	1.10431e+06		1627070	2340740	3578000	3.10035e+06	4.57717e+06	4807489		4.57321e+06	2.83515e+06	3.58471e+06	1.54022e+06	3.33473e+06	2.26181e+06
E3 ubiquitin-protein ligase RNF123	Q5XPI3	1	47310600	69626600	46126700	34928521		21169890	58232900	60070100	29952500	25789182		39071264	59140700	69774398	100657496	19668464		31314976	35549164	76692815	63880940	103242000	71441700		123069114	102524000	83830134	60570900	62903400	59308484
Electron transfer flavoprotein subunit alpha, mitochondrial	Q99LC5	1	1196980	1116032	1918470	990560		649018	1010949	1762269	824462	1230362		975167	1918542	935374	1680158	1344840		1612064	1643396	2172793	1777035	1518316	1707874		3063513	3079338	2958186	2157653	2133028	1606806
Epidermal growth factor receptor	Q01279	1	2.46657e+06	1.16925e+06	1.46116e+06	1.4572e+06		2.09089e+06	1.66657e+06	4.35008e+06	2.97675e+06	2.55077e+06		2.12858e+06	4.95913e+06	5.78468e+06	4.78743e+06	2794046		2.41799e+06	3.86313e+06	5.35679e+06	3.73786e+06	4.602e+06	7.84518e+06		7.50455e+06	6.83229e+06	7.25617e+06	4.07145e+06	4.85031e+06	3.20498e+06
Epidermal growth factor receptor substrate 15-like 1	Q60902	1	529583	344683	439170	402154		999647	507423	816503	497175	624936		685224	939295	1127610	1312020	821139		872902	1100690	2017000	1116990	1138220	1300891		1472755	1390960	1318810	981728	1038520	576043
Extracellular superoxide dismutase [Cu-Zn]	O09164	1	4.96705e+06	4.24302e+06	6.22379e+06	4.09151e+06		4.85749e+06	4.98973e+06	5.43802e+06	3.85042e+06	4.48302e+06		5050102	7.67976e+06	8.52681e+06	6.91894e+06	5.84365e+06		5.10417e+06	6.95608e+06	9.14374e+06	6.01512e+06	9.08672e+06	9.57203e+06		1.18988e+07	9.99048e+06	1.05496e+07	7.54648e+06	9339918	5879098
Fatty acid-binding protein, liver	P12710	1	1503880	2406000	1685685	1657140		1331589	1385750	1923500	1670986	1524320		1997381	2578260	1694354	1612028	922893		2495250	595395	742313	594417	2054394	1589930		1704670	950323	667541	799416	546711	420452
Fibronectin	P11276	1	1.76034e+07	2.08393e+07	2.50364e+07	1.58368e+07		2.32162e+07	2.42908e+07	3.85588e+07	2.08355e+07	2.70799e+07		2.55245e+07	4.07101e+07	3.68917e+07	3.85064e+07	2.58178e+07		2.87079e+07	3.04227e+07	3.98963e+07	2.80416e+07	4.11433e+07	4.42487e+07		5.57188e+07	4.79952e+07	5.63234e+07	3.4574e+07	3.60517e+07	2.86046e+07
Fructose-1,6-bisphosphatase 1	Q9QXD6	1	95265	104050	58162	86117		44945	75611	88795	63072	77546		69436	245298	149397	246852	61410		50376	21636	72021	96110	230940	192747		99071	271710	125430	38408	30503	0
Gamma-interferon-inducible lysosomal thiol reductase	Q9ESY9	1	291607	306372	231951	230716		170356	226509	359526	270516	319888		234537	285352	440461	387945	219918		184689	204362	240695	351490	710532	473341		636579	833446	800533	326533	261362	346880
GDH/6PGL endoplasmic bifunctional protein	Q8CFX1	1	140460	201456	194327	96076		201768	184421	492152	166846	254176		312471	619453	511081	466543	196388		355078	462046	405331	623073	490785	739043		859970	724756	912456	428317	527042	442790
Glutamate carboxypeptidase 2	O35409	1	1797035	496862	2053413	1556225		1168337	1696997	1220894	1014468	1237983		1384827	6128410	2116873	2943414	1585620		2746778	1369203	3381800	4014215	2182892	3098696		2324838	2199590	2367939	3020126	2704454	3201390
Glutathione peroxidase 3	P46412	1	1.72174e+07	1.60425e+07	1.80754e+07	15737429		10929914	1.42297e+07	1.93815e+07	12862795	13084630		1.47985e+07	19068781	1.87213e+07	1.86632e+07	1.29193e+07		1.53901e+07	1.8396e+07	2.3133e+07	2.26467e+07	2.36705e+07	22208295		3.47104e+07	3.24557e+07	2.94109e+07	18866538	2.29885e+07	2.40115e+07
Glycogen phosphorylase, liver form	Q9ET01	1	45435700	20280874	38297386	30648004		42539800	49595200	58307961	42326300	56992400		72270400	86311200	103404000	64119400	53877500		62654900	50856000	49399652	67588100	102535000	107955000		156542000	69431400	66647437	54833200	52601900	30892119
Guanine nucleotide-binding protein G(k) subunit alpha	Q9DC51	1	320550	254662	341303	221833		151445	202844	292056	159854	209150		184514	409519	420697	313674	218156		216884	280561	499033	297162	530197	442990		492011	603965	464084	259977	378161	471939
Heterogeneous nuclear ribonucleoprotein L-like	Q921F4	1	237740	525749	355871	232219		347489	138239	691752	242267	453815		439455	716011	684109	811248	455109		495343	768797	423588	499656	628933	838368		657274	588607	728550	542761	487323	207333
HMW kininogen-II	Q6S9I3	1	1.73912e+07	2.54201e+07	2.95667e+07	1.91782e+07		21577749	2.22193e+07	3.05055e+07	2.00785e+07	2.13802e+07		2.57136e+07	3.58391e+07	3.26334e+07	3.60564e+07	23273877		2.31197e+07	2.79286e+07	2.2778e+07	2.79292e+07	3.02528e+07	4.04624e+07		4.34141e+07	4.90139e+07	4.00778e+07	29062607	2.7927e+07	2.13504e+07
Inter-alpha-trypsin inhibitor heavy chain H3	Q61704	1	1.13829e+07	1.1851e+07	1.33604e+07	1.10161e+07		1.44332e+07	1.12163e+07	2.56576e+07	1.72826e+07	1.93811e+07		2.12116e+07	3.65802e+07	2.8589e+07	3.72022e+07	1.98569e+07		2.05119e+07	2.37397e+07	2.71353e+07	2.8303e+07	3.12588e+07	3.86434e+07		3.26605e+07	2.68007e+07	2.951e+07	2.93206e+07	2.17061e+07	2.04565e+07
Intercellular adhesion molecule 1	P13597	1	490469	483014	567900	406119		450869	209174	568993	335330	384393		386608	610195	788422	583153	441776		514331	684978	760889	999033	791836	796459		1360170	1591080	1188410	797163	1177100	836906
Lysozyme C-2	P08905	1	559129	353879	511104	405551		426342	300032	415569	332053	332489		416671	499173	488388	351002	462982		525070	707338	421863	447454	522932	562834		776307	733776	670663	690930	517594	444825
Mannan-binding lectin serine protease 2	Q91WP0	1	7676673	6.07476e+06	9.61596e+06	6.30419e+06		7.31295e+06	6.27867e+06	1.39278e+07	7.12322e+06	8.01469e+06		8.91839e+06	1.72902e+07	1.22043e+07	1.58112e+07	1.0449e+07		1.21122e+07	1.19139e+07	1.28054e+07	1.43511e+07	1.34204e+07	1.60937e+07		2.09028e+07	1.93778e+07	1.65291e+07	1.53411e+07	1.36664e+07	11661741
Mannose-binding protein A	P39039	1	8716793	7.41717e+06	1.03773e+07	7650210		7.39264e+06	6.99144e+06	1.16967e+07	7.77645e+06	8059194		8684734	15074145	1.19212e+07	13321180	9.2394e+06		1.05065e+07	14057526	9.80439e+06	1.3445e+07	1.12183e+07	14051850		19442389	1.80966e+07	1.95142e+07	1.48693e+07	1.23122e+07	9.94196e+06
Mannosyl-oligosaccharide 1,2-alpha-mannosidase IA	P45700	1	888676	891183	1.05023e+06	632445		577393	710116	1.16324e+06	618205	763902		733016	1.20959e+06	1.22362e+06	999447	769749		722866	790258	950756	925694	1.52156e+06	1.38784e+06		1.70326e+06	1570000	1287352	761594	1.02082e+06	1.01671e+06
MCG115977	G3UWG1	1	236470	265032	226775	312492		172149	191769	210325	214774	258842		150407	300871	257936	212668	208311		162434	335221	297938	356359	487457	377907		631463	830365	595444	205691	343957	310896
Methylmalonyl-CoA mutase, mitochondrial	P16332	1	10852888	6804902	8659618	1.38179e+07		1.12816e+07	9167157	12702942	9.3521e+06	1.3404e+07		15085126	18397139	15299736	2.0158e+07	8517238		1.65497e+07	1.09975e+07	23074896	24082806	2.82214e+07	24774327		2.84486e+07	1.71735e+07	19867838	13423024	1.66472e+07	11829572
Myeloblastin	Q61096	1	158290	137490	131817	106358		153178	113823	162623	142597	107154		142472	250645	283019	255465	171428		172025	182527	238227	243620	261651	276111		277076	378947	235687	248662	266191	147281
Myosin regulatory light chain 2, ventricular/cardiac muscle isoform	P51667	1	223253	251877	449284	151673		524156	342499	919027	331125	621073		525840	813766	1137480	898159	562783		788445	1255020	1953510	1315150	1674011	1245223		2212970	1887486	2438630	1040660	1562150	1159930
Myosin-6	Q02566	1	597637	186354	752143	611547		446918	505995	1944730	354707	622653		1077870	2336851	3160561	3388930	844554		821873	903848	1230400	1143297	3508221	2126894		2653685	1447928	1633215	698667	784092	385276
Myotubularin-related protein 6	Q8VE11	1	4.73304e+06	5197045	7.11165e+06	4568358		2.89779e+06	4316086	5.02615e+06	3.97253e+06	4767504		3.79311e+06	6.11461e+06	3.71378e+06	5.01577e+06	4298943		4.68223e+06	4.1017e+06	4.30183e+06	5.42172e+06	3.73148e+06	5.78616e+06		7.06162e+06	7.10751e+06	6.04031e+06	5.66927e+06	4.26646e+06	3.86239e+06
NADP-dependent malic enzyme	P06801	1	3065288	2567455	2329007	2711730		1374115	1798714	4615550	2265340	2448446		1840659	3848205	3876000	3826450	2908280		856628	1468837	991543	1659790	4369650	3104930		4477140	3488670	3040520	876085	844477	631676
Napsin-A	O09043	1	15570400	13924600	19222300	18461400		9606033	16969300	16248800	10870800	13395500		15449600	17965600	9550940	13556300	10687700		19174100	11295200	9760920	14867700	10329500	14697299		18289300	18152100	14687079	15975100	11458469	10781300
Neurobeachin-like protein 2	Q6ZQA0	1	127039	112731	198446	124840		31106	68934	100566	46208	66601		59061	149530	67063	117638	43753		50987	87864	730392	181	51993	75142		86432	112210	99261	70171	83855	35344
Neuropilin-1	P97333	1	59565	61141	10615	55945		59300	38205	63357	37909	86720		69557	73953	107080	38393	40214		36081	64556	102345	103690	229176	71190		172270	267324	379011	115408	87673	69045
Novel protein similar to odorant binding protein Ib Obp1b	A2BHD2	1	2054721	3586410	3298260	2033571		1266822	2041475	3342665	1452646	3108970		2156359	3831099	4572848	3334176	2497067		3437400	4070090	5256593	4727811	5022770	4151859		8740189	7384155	8176073	4601980	5910441	5130941
Nuclear autoantigenic sperm protein	Q99MD9	1	2967418	2449645	1435105	1550800		1864299	2631467	1937691	2231085	2268450		2088730	2821578	3160010	2118286	1527540		1395120	2550833	3662300	2571367	3748133	4172920		3840716	3574969	3840270	2275330	2829300	3358700
Peptidyl-prolyl cis-trans isomerase H	Q9D868	1	626253	419742	351502	659862		455828	249598	695379	538553	380251		703823	1064522	749054	975124	378803		767318	817223	796397	610095	812277	972328		997296	972376	904340	696491	778912	641856
Phosphatidylcholine-sterol acyltransferase	P16301	1	8.44385e+06	8.32352e+06	8.933e+06	8.40596e+06		6.6657e+06	7.59255e+06	1.1758e+07	6.41638e+06	7.54347e+06		8.65132e+06	1.42343e+07	1.7519e+07	1.37117e+07	8.90308e+06		9.05781e+06	1.27955e+07	1.66148e+07	7.97447e+06	2.34954e+07	1.87327e+07		2.70429e+07	2.81122e+07	26276270	10914564	16992385	17172685
Plasma protease C1 inhibitor	P97290	1	1.12938e+07	1.35907e+07	1.37179e+07	1.18881e+07		1.28448e+07	9.986e+06	1.87845e+07	1.0019e+07	1.36582e+07		1.48808e+07	2.59062e+07	24382843	2.41972e+07	1.51482e+07		14549023	1.72508e+07	2.21126e+07	1.54098e+07	2.92876e+07	2.91148e+07		4.27969e+07	3.79921e+07	40783500	1.92765e+07	2.76577e+07	2.35314e+07
Plastin-2	Q61233	1	402862	511624	515442	445502		387034	208326	706457	400446	532167		478054	773862	729224	644302	516734		474146	766348	700648	624319	1.32329e+06	991913		1.4381e+06	1.60369e+06	1.64158e+06	753513	746510	513576
Platelet glycoprotein Ib alpha chain	O35930	1	4.15382e+06	3.19385e+06	3.51893e+06	3.29059e+06		3771096	3407828	4.49593e+06	3.59191e+06	3.59839e+06		3.45312e+06	6.1394e+06	4.55829e+06	4.44347e+06	2.27702e+06		3.65688e+06	3.6461e+06	4.99417e+06	3.32131e+06	5.64942e+06	5.14556e+06		8.85148e+06	9.12561e+06	8.60358e+06	5.65619e+06	5.56231e+06	4335610
Platelet-activating factor acetylhydrolase	Q60963	1	2.70109e+06	2.49713e+06	2654670	2.46881e+06		2.03024e+06	2.43884e+06	3.06236e+06	1.55926e+06	2.43265e+06		2.57e+06	3.35635e+06	4.48367e+06	3.43547e+06	2.18664e+06		2.27896e+06	2.753e+06	4.39999e+06	2.19626e+06	6177326	5.40935e+06		6.38766e+06	5.43544e+06	5743827	2.9175e+06	5.42679e+06	6.37022e+06
Polymeric immunoglobulin receptor	O70570	1	70947	95464	130709	79269		39391	41099	82957	24543	41157		48658	150883	131713	109562	57748		51387	40097	82541	0	73808	178065		95102	223527	152470	98304	105693	41485
Probable carboxypeptidase PM20D1	Q8C165	1	235427	210748	344624	257010		239731	153059	382692	234158	218888		198456	547998	735544	650612	209566		230704	272005	304325	266729	724739	597256		632005	823260	725656	314836	511610	333766
Proprotein convertase subtilisin/kexin type 9	Q80W65	1	204146	247440	326491	175452		240362	213082	325534	254596	362544		263410	346471	296394	378887	228219		252042	242210	475650	373116	458772	390943		428736	534266	540746	413152	367197	335194
Prosaposin	Q61207	1	1.58645e+06	1.87007e+06	1.79755e+06	1.39852e+06		1.45398e+06	1.41881e+06	1.65994e+06	1.36445e+06	1.92136e+06		1.44247e+06	2808528	2834053	2421243	1.53869e+06		1.59191e+06	2.00355e+06	2.80182e+06	1.63476e+06	4.95714e+06	3.13218e+06		4.94924e+06	7.3419e+06	5.64666e+06	2.32894e+06	5.85053e+06	3.83767e+06
Proteasome subunit alpha type-1	Q9R1P4	1	458524	532357	835775	383225		495251	553924	492098	446247	555580		374623	460910	572442	497333	412356		499634	649910	621029	490751	681793	825015		1083010	1342200	903869	596795	611286	654779
Proteasome subunit alpha type-7-like	Q9CWH6	1	651548	550809	780026	507521		885348	865748	624681	870078	957480		1032630	888284	1055207	916143	278585		566605	753016	705823	885579	1042100	965893		1015661	1728800	983367	1119383	1141763	782457
Protein AMBP	Q07456	1	1.4118e+07	1.4381e+07	1.87541e+07	1.21261e+07		1.98579e+07	1.34975e+07	2.94904e+07	2.00662e+07	2.27778e+07		2.3971e+07	3.44836e+07	3.17549e+07	3.42773e+07	2.16728e+07		2.44245e+07	3.00961e+07	3.28503e+07	40287645	3.19001e+07	4.09699e+07		45285940	3.95853e+07	3.71453e+07	3.55639e+07	2.5277e+07	2.13731e+07
Protein C1s	E9Q6C2	1	2.98858e+06	3.50405e+06	3.72055e+06	3.15526e+06		2.71678e+06	2.12042e+06	4.31337e+06	2.28928e+06	3.19412e+06		2.93747e+06	5.55335e+06	4.66243e+06	4.84432e+06	2.87777e+06		3.51744e+06	3.94527e+06	4.23784e+06	2.31121e+06	4.25264e+06	6.20408e+06		6.20926e+06	6.18863e+06	5.17595e+06	4.71992e+06	4.73145e+06	3.07566e+06
Protein Cfhr2 (Precursor)	Q4LDF6	1	7.81095e+06	7.83865e+06	12490566	9.29421e+06		8.20397e+06	8.90434e+06	1.29515e+07	8.71824e+06	1.10215e+07		9.80997e+06	1.46867e+07	1.43089e+07	1.5996e+07	1.02078e+07		1.11806e+07	1.70806e+07	1.32443e+07	9.45337e+06	1.47512e+07	1.79775e+07		2.43698e+07	2.10035e+07	19831989	1.48237e+07	1.48087e+07	1.24152e+07
Protein Cyp2c69	E9PXC3	1	3102650	1320417	2908563	2220324		2754699	2397640	3324989	2047350	3554608		2595740	5171915	5402846	4528407	2935104		4129040	5493236	5593620	7165620	5751374	5467269		8253094	6729807	7977248	4584930	5841760	4864161
Protein Fcgbp	E9Q0B5	1	109003	109039	100223	77698		170651	103832	160077	91649.2	139639		139073	211591	276348	340713	208084		157966	228273	276960	194967	198790	201092		331055	218637	246331	217410	197746	102756
Protein Gm4788	E9Q8B5	1	2.44485e+06	2.53162e+06	3553580	2.23819e+06		2.76258e+06	2.55571e+06	5.40128e+06	2.56441e+06	4.00494e+06		3.09206e+06	5.35518e+06	4.67477e+06	5.30268e+06	4.6614e+06		6008445	8.17714e+06	6.10753e+06	4.92248e+06	4.77539e+06	6.18996e+06		8.23086e+06	7.7169e+06	7.87596e+06	7.87847e+06	5.92961e+06	3906077
Protein Tns1	E9Q0S6	1	1625080	2335290	2226140	1465810		2082110	2329840	2940490	1558450	2282250		2057330	5135060	3260920	3935970	1973560		2150390	2447060	3138160	0	2406840	4173520		5050180	4784790	5458750	3286880	3401450	2189470
Prothymosin alpha	P26350	1	43797	51540	27812	44265		13921	28384	19291	91114	28348		23693	35167	29698	58352	11026		28441	399064	62331	0	30414	23687		15958	110081	37365	95308	5623	178925
Pyrethroid hydrolase Ces2a	Q8QZR3	1	518940	454812	459771	355332		527844	247338	962108	505118	592266		479024	1016351	1286615	1111989	560718		383152	801142	812214	748530	1500715	2.16609e+06		1363110	1510412	1597290	657746	869296	533779
Pyrethroid hydrolase Ces2e	Q8BK48	1	347482	311160	426978	279583		265186	220289	527396	333718	299477		323583	844707	750682	945977	284760		264082	548270	542348	447060	600412	1.4183e+06		836763	811259	990051	430352	652438	436442
Rho-associated protein kinase 2	F8VPK5	1	2939130	2596810	2245249	1925090		1692230	2599350	2333870	2518870	2153280		2103540	2874230	3128120	2418170	1475060		2034439	2671510	4473870	3318500	3716245	3862490		4492130	3752000	5885200	2614836	3482540	4029320
Ribonuclease 4	Q8C7E4	1	776366	749709	810973	518486		777460	688818	1.32953e+06	633101	1.0372e+06		769680	1.45501e+06	1.53256e+06	1.1524e+06	835197		898106	1432109	1288082	1.58965e+06	1190445	1.81621e+06		2183491	1.30407e+06	2044288	1824850	1.11695e+06	785422
Sequestosome-1	Q64337	1	683852	733261	858561	734311		590285	778932	999804	625373	503645		545645	1201766	1073451	1148969	472316		514628	584220	995587	105146	1777314	1551150		1503174	1277967	1821121	783411	1050110	504599
Serine protease inhibitor A3A	Q6P4P1	1	2726010	6491220	2231080	2397820		2291870	3271520	4485460	3325660	3094760		3615200	5141530	4294990	3477590	2541470		3440090	3993100	7124190	5396810	6406480	5733830		11994400	7950480	6714840	3741860	6564160	6582570
Serine protease inhibitor A3F	Q80X76	1	1.183e+08	1.57324e+08	1.34954e+08	9.79159e+07		76037402	1.39238e+08	1.25022e+08	9.27341e+07	1.06017e+08		87789735	1.35336e+08	1.60002e+08	1.13648e+08	8.30566e+07		98175046	1.24547e+08	2.43487e+08	1.46268e+08	2.34351e+08	1.67214e+08		3.44765e+08	259863651	2.92225e+08	1.55711e+08	1.96908e+08	3.08478e+08
Serine protease inhibitor A3K	P07759	1	1.83276e+08	2.57935e+08	184281728	1.44291e+08		1.27898e+08	1.9702e+08	2.0915e+08	1.67375e+08	1.51159e+08		1.54731e+08	2.65303e+08	2.58393e+08	2.01433e+08	1.15429e+08		1.4123e+08	1.7472e+08	332750110	2.36519e+08	3.18381e+08	3.02469e+08		413993553	3.44089e+08	3.60059e+08	2.40501e+08	2.65838e+08	2.62929e+08
Serine protease inhibitor A3M	Q03734	1	1.20754e+08	1.53062e+08	1.32895e+08	1.00401e+08		7.34126e+07	1.26945e+08	1.27098e+08	9.80892e+07	8.02385e+07		1.00554e+08	1.76103e+08	149482597	1.24796e+08	8.05067e+07		84724788	1.126e+08	1.88762e+08	1.44888e+08	2.02677e+08	1.9732e+08		2.62765e+08	216864993	2.79838e+08	1.41439e+08	1.57269e+08	1.35065e+08
Serpin A11	E9QLL8	1	3.22817e+07	5.19267e+07	4.22593e+07	3.14484e+07		1.86741e+07	36290275	31442565	2.28879e+07	3.33969e+07		2.08217e+07	4.41187e+07	42764621	3.04366e+07	2.25983e+07		2.50957e+07	3.19684e+07	7.50317e+07	3.59736e+07	6.1956e+07	4.48869e+07		111945003	7.7486e+07	88605578	4.39972e+07	5.40889e+07	1.04803e+08
Serum amyloid A-4 protein	P31532	1	5.52353e+06	5.41943e+06	7.28511e+06	5.80944e+06		7.77822e+06	8.1131e+06	16890439	8.33942e+06	1.26404e+07		9.36256e+06	1.97147e+07	1.79265e+07	1.29978e+07	9.94976e+06		9.15859e+06	11263428	1.11444e+07	1.00479e+07	1.64269e+07	15246741		24085950	2.59079e+07	2.69671e+07	1.54502e+07	1.29954e+07	16644258
SHC-transforming protein 1	P98083	1	3434150	3023795	4283360	2437187		4558909	3734670	6889626	4555643	6511360		5961695	9558790	9398164	8769240	7076313		7189080	7616570	10522600	10690447	11158160	12340200		15349500	11913145	12872641	8838350	8868250	10807500
Sulfhydryl oxidase 1	Q8BND5	1	2.93849e+06	2.94408e+06	3.87728e+06	2.77691e+06		2.50032e+06	3.02561e+06	4.89055e+06	2.62688e+06	3.39408e+06		3.32661e+06	5.93808e+06	5.66537e+06	5.5574e+06	3.50197e+06		3.70592e+06	5.04513e+06	5.52567e+06	5.51808e+06	5.96064e+06	7.38323e+06		9.03943e+06	8.55979e+06	8.60219e+06	5.38757e+06	5.84533e+06	5.49184e+06
Switch-associated protein 70	Q6A028	1	5006420	3978777	5419190	4168290		2809020	4811670	4879080	3469114	5161020		3162260	5143330	4576550	5100800	4014410		4852490	4430080	7011450	5167520	6869920	5247400		10714600	11218500	10212300	5551630	5905110	6754070
Transaldolase	Q93092	1	554082	485789	929479	478492		533208	543054	605079	370853	502765		482200	1073288	573161	649458	473150		549803	744305	665958	5614	907158	1288103		1019790	2017760	1070375	1210232	723355	527559
Transcobalamin-2	O88968	1	781931	1.11572e+06	782636	700792		797911	670032	1239573	813280	1.00667e+06		986741	2.04289e+06	1368807	1.12811e+06	816546		955786	849346	1.12566e+06	968912	1.51445e+06	1.47523e+06		1.42434e+06	1.44757e+06	1.44174e+06	1.07487e+06	1.03429e+06	908006
Transthyretin	P07309	1	2.22787e+07	3.37214e+07	3.98152e+07	3.15812e+07		1.13484e+07	2.09112e+07	2.27217e+07	9.5064e+06	12722062		1.23986e+07	1.70375e+07	2.09244e+07	8.51124e+06	1.01961e+07		2.982e+07	2.98942e+07	5.77874e+07	2.30927e+06	2.92466e+07	23567747		7.14075e+07	5.4992e+07	7.7822e+07	4.78409e+07	52535288	1.87605e+07
Tyrosine-protein kinase CSK	P41241	1	2511167	3974445	3527430	1989463		3650220	2109748	6960400	4086760	5654930		3908330	8226160	9017780	9220440	5523870		7750070	9092100	9451980	9996342	5770243	5973180		13939700	14820938	13790200	9446870	10720500	6611250
Ubiquitin carboxyl-terminal hydrolase 14	Q9JMA1	1	74664	90634	76062	71057		44783	17859	28394	66893	84849		38912	77466	73206	32205	44394		22128	27990	79889	55317	169187	118351		108328	237520	174454	64283	58506	33831
Uncharacterized protein	F2Z405	1	41303700	47891500	61903400	34318200		23965200	46256900	47184500	33879229	54468800		44346600	59241900	32336900	46196900	32657800		43915400	24227000	24246500	33562800	36762800	40888200		42257200	49320100	37960200	41467200	31714300	31403000
Uncharacterized protein	E9PVG8	1	6950124	9511013	73521200	8805647		7811158	7121641	8569680	5448348	8448987		10690200	7945398	6108034	3151811	2900609		5677221	11652800	211349000	7228601	9496544	3201550		29637900	14347487	7711309	15794982	4860160	4012992
Vascular cell adhesion protein 1	Q3UPN1	1	630189	607639	793408	522082		413956	444659	568367	352859	444038		426404	649216	542220	524387	472089		473771	491562	588947	455264	706411	660828		1015406	1.18655e+06	874602	672321	814682	667324
Vitamin K-dependent protein C	P33587	1	839207	922312	758853	1099794		1297893	864517	1.7665e+06	1207580	1.4533e+06		1.64182e+06	2.37981e+06	2.11645e+06	2.255e+06	1416062		1.88138e+06	1.88926e+06	1.69616e+06	1.27071e+06	1.58329e+06	2.93156e+06		1.76811e+06	1.71459e+06	1.73804e+06	2498312	1.37903e+06	996682
Vitamin K-dependent protein S	Q08761	1	1.00407e+06	915735	1.18168e+06	969470		973376	893785	1466927	971020	1.14594e+06		1.11337e+06	1.53651e+06	1.65599e+06	1.69577e+06	1.19016e+06		1.08294e+06	1.23929e+06	1.51059e+06	1.60081e+06	1.94795e+06	1766745		2544183	2.29331e+06	2.02648e+06	1.66108e+06	1624044	1.27503e+06
Vitronectin	P29788	1	2.8472e+07	2.89424e+07	3.81928e+07	2.78721e+07		3.77137e+07	2.84253e+07	6.02177e+07	3.22201e+07	3.90035e+07		4.53969e+07	8.51505e+07	61986316	6.41828e+07	4.37845e+07		4.94138e+07	5.75223e+07	3.22987e+07	3.35707e+07	3.16438e+07	6.64164e+07		6.45933e+07	5.97845e+07	6.76028e+07	7.21086e+07	4.54384e+07	3.38491e+07
von Willebrand factor	Q8CIZ8	1	394932	354719	626518	314205		648352	610837	631158	488278	695866		760057	1.29869e+06	1.26895e+06	993952	828774		466147	899197	996090	817813	1.32591e+06	1.27426e+06		1.5724e+06	1.83795e+06	1.71908e+06	1.01253e+06	1.28035e+06	571768
Zinc-alpha-2-glycoprotein	Q64726	1	8.25405e+06	8.18852e+06	1.12157e+07	7.02461e+06		6.04385e+06	6.56853e+06	8410217	4.96764e+06	6.8217e+06		6.24637e+06	9.88888e+06	9.32155e+06	8.16219e+06	6.89146e+06		8.51283e+06	9.15852e+06	8.8757e+06	7.64363e+06	1.04764e+07	12535767		1.58722e+07	1.65254e+07	1.60351e+07	1.04134e+07	1.06812e+07	9.52999e+06
14-3-3 protein beta/alpha	Q9CQV8	2	603.5	1348	2121	1476		333.5	398.5	885	693.5	9305		4397	5899.5	2893	4295.5	829.5		1232	385	16680	7242	8440	14752		9837	87185	15660	20588.5	5693	10074
14-3-3 protein epsilon	P62258	2	224442	170618	209572	112979		328934	100154	152068	100935	445583		200287	446543	246399	305659	115717		130652	107552	309029	179620	780309	379971		394423	1.18277e+06	669455	679839	247760	269612
14-3-3 protein eta	P68509	2	668	1195	611	477		525	0	560	0	8941		1823	5532	831	0	511		58	0	0	1318	0	0		0	76749	10758	20829	481	4018
14-3-3 protein gamma	P61981	2	51601	50210	55359	26427		166453	51601	61804	54116	201077		80378	81925	132788	76002	43683		81533	80794	193493	75591	256594	111094		295369	774089	451945	344508	157085	171402
14-3-3 protein theta	P68254	2	266222	346585	800598	322680		649488	272126	237876	108842	807305		359656	370993	250114	317131	131484		217338	196416	558574	271556	664594	398308		502301	2.12515e+06	1.267e+06	1.51138e+06	479235	474399
14-3-3 protein zeta/delta	P63101	2	1.16251e+06	270886	445234	204890		1.70287e+06	551060	252637	1644425	753761		752006	523734	364328	456485	237416		172739	302921	365364	195609	627413	385198		403860	2.6432e+06	1.48135e+06	1.46545e+06	290045	260749
3 beta-hydroxysteroid dehydrogenase/Delta 5-->4-isomerase type 2	P26149	2	6136980	2494360	5983340	2239470		13642800	3391960	1195892	5558970	5305530		3179490	1268231	1118455	778034	2327550		1017120	1458890	1660507	1358842	1512896	712317		5864180	16456100	4362110	1996995	548135	80041
60 kDa heat shock protein, mitochondrial	P63038	2	76780	97901	63932	77635		76027	97421	171240	119958	83326		117511	77198	103847	37287	45197		93959	84667	142916	0	140470	108397		144573	381915	234548	246429	189744	80719
60S acidic ribosomal protein P2	P99027	2	17682	23623	83543	24174		38661	20482	30270	17287	34987		33650	29816	38176	30083	22250		49011	37820	128488	60605	82285	97980		121248	250740	267541	192616	142059	83380
Aconitate hydratase, mitochondrial	Q99KI0	2	29607	33440	19592	35367		29219	12831	36331	19574	69389		34598	64893	38424	53654	13494		27394	13318	20492	26388	54553	59228		55162	240649	191129	39687	29193	21849
Actin-related protein 2/3 complex subunit 3	Q9JM76	2	254059	136837	144458	86961		188264	96732	236123	77302	401670		185492	376692	156250	316599	173711		153134	192486	199086	292284	312208	364285		408922	652927	345282	469252	212006	212390
Actin-related protein 2/3 complex subunit 4	P59998	2	248593	184796	369037	216935		306618	127889	209043	211454	283891		279735	351108	213399	303882	203865		154950	229720	222590	360533	490252	413745		529282	1566116	598214	868189	322114	272640
Actin-related protein 3	Q99JY9	2	41593	24326.7	51696.7	24454		92529.3	46349.3	60657.3	24352.7	91232		68216	131778	88868	79653.3	26358.3		49954.7	36728.3	85722.3	84973.3	209099	151068		123235	331584	159011	251289	81978.3	68994.3
Actin, alpha skeletal muscle	P68133	2	2002131	2307515	2961870	1748809		1897761	1202486	1681514	877464	2518205		2028484	2506948	1764538	2399186	1320199		1802265	1138094	2108919	2000068	2424146	2630981		3565788	7044882	4511801	5616182	2787080	2468801
Actin, aortic smooth muscle	P62736	2	2979323	2.70097e+06	4.9756e+06	2.087e+06		5.06405e+06	3.37147e+06	2.93796e+06	1.48726e+06	4.252e+06		4.16918e+06	4.43359e+06	3.38901e+06	3.85313e+06	2.32554e+06		3.21491e+06	3.53934e+06	4.51977e+06	3954714	4.97924e+06	4.40695e+06		7.03262e+06	2.14426e+07	1.24304e+07	1.51247e+07	6.04004e+06	4.88839e+06
Actin, cytoplasmic 2	P63261	2	8.03842e+06	6.99794e+06	9.6214e+06	5.28268e+06		1.88033e+07	8.51896e+06	6.96357e+06	4121535	1.26244e+07		1.2692e+07	1.23406e+07	1.00771e+07	12939293	6.76584e+06		8.82229e+06	8.647e+06	1.11998e+07	9.56439e+06	1.45409e+07	1.28231e+07		1.32421e+07	3.96858e+07	2.53858e+07	3.75326e+07	1.52044e+07	1.10752e+07
Adenosylhomocysteinase	P50247	2	57369.3	94407	85222.7	96854.7		317836	159178	113589	319240	576245		236063	122684	509306	84153.7	101322		136791	258914	338385	140172	420899	127128		119867	691993	216862	136802	107358	476202
Adenylyl cyclase-associated protein 1	P40124	2	336488	265370	385366	237079		474507	336931	279654	157996	400687		253664	626080	198728	449793	141907		135126	77564.5	219716	113456	400896	250054		230029	1.32803e+06	953889	924524	140663	61932
Alcohol dehydrogenase 1	P00329	2	53384.5	49954.5	57288	37239		10665	35219	32110	27481.5	28550		22922.5	35715	37113.5	25177	18565.5		36509.5	21853.5	69865.5	27552	89837	39319.5		59713	629007	52783.5	40534.5	36711	96533.5
Aldehyde dehydrogenase, mitochondrial	P47738	2	60657.5	69450.5	284400	85458.5		111933	74204	126005	53771	114025		128201	187762	143088	96941.5	34113.5		97998	67020	112728	130960	172482	156566		183101	556616	263929	329714	98652.5	95341
Alpha globin 1	Q91VB8	2	8.16838e+07	4.98836e+07	2.55638e+08	1.41522e+08		1.21445e+08	4.74152e+07	1.22e+07	1.52102e+08	1.01359e+08		4.89883e+07	1.56223e+07	2.17482e+07	1.45492e+07	3.90669e+07		9.01866e+06	3.32149e+07	1.8485e+07	2.21407e+07	3.57641e+07	1.63168e+07		6.96033e+07	3.74384e+08	7.24588e+07	5.67171e+07	7.84384e+06	3.74866e+07
Alpha-actinin-1	Q7TPR4	2	84379.5	59069.7	65492	32549.8		208212	76181.2	39589.5	17080.2	112856		96844.5	51469.5	32611.5	33250.5	13260.5		20999.8	14840	80718.8	93049.2	126408	43848		46252.2	644795	406166	316458	18819.5	25106
Alpha-enolase	P17182	2	242750	191374	289368	230204		282413	199772	275834	240662	788230		266134	453486	515704	305979	193722		311013	246518	558102	371722	744160	537200		802743	996476	1079730	710108	451505	275636
Aminoacylase-1	Q99JW2	2	17664.5	29508.5	36061	4276		13334.5	10706	56201	27090	19571.5		26686	56190	27857	33269.5	8640.5		11414.5	23304.5	27890	22902	78525	57000.5		57621.5	506773	46755	19614.5	287038	279592
Apolipoprotein A-II	P09813	2	1285688	2.5279e+06	650174	2136147		821197	938220	634185	373973	1.53875e+06		1110780	953969	213488	630871	3.35664e+06		482054	389596	158909	496872	98319.5	150673		255742	559908	523786	8371993	132698	165047
Arachidonate 12-lipoxygenase, 12S-type	P39655	2	466897	412260	456572	389555		495204	250412	387119	294110	446899		327240	508922	292490	378558	339973		328733	457378	274522	260165	317180	425424		499312	882879	649386	845210	223797	136994
Aspartate aminotransferase, cytoplasmic	P05201	2	186815	85007	158322	127295		78955.3	110779	182786	87950.3	432224		78806	140212	262271	215947	85578		84786.3	98266.3	166536	77400	473899	151828		377013	675772	739930	148210	131951	69469
ATP synthase subunit alpha, mitochondrial	Q03265	2	307918	231016	313782	224222		328820	331738	315650	409260	351353		300658	345111	519684	478405	331281		239695	295815	484285	571255	682002	467273		911838	1500830	1179761	606525	528004	362995
ATP synthase subunit beta, mitochondrial	P56480	2	259668	247332	264394	261208		133475	184392	436443	209321	161689		241750	365389	274443	406273	180494		181030	120802	193433	227688	305349	489290		219796	861936	455152	327820	159535	183488
Band 3 anion transport protein	P04919	2	175501	56545.9	785356	227900		233792	72616.1	104995	221766	260397		409489	129356	163712	105032	91847.8		86727.1	183404	170465	153670	304755	144469		388352	2604455	801440	307542	71736.1	140922
Beta-actin-like protein 2	Q8BFZ3	2	11133600	8201680	17816800	6579220		17809700	13768700	8733920	5292260	14123100		15433200	12886400	8095320	11211200	8285890		10672600	10761400	15743500	17947800	14083900	12484300		22415100	78333500	39771000	55005900	19614100	17127500
Beta-enolase	P21550	2	233186	235489	261494	202733		319048	223421	320824	268557	781557		224354	408648	479568	326322	269730		234106	244981	547631	245477	585765	466038		972179	1146237	1.46304e+06	465279	369985	301377
Beta-globin	A8DUK4	2	8.19818e+07	5.69163e+07	3.01147e+08	1.65047e+08		1.05982e+08	3.99988e+07	1.17856e+07	1.38532e+08	8.71967e+07		3.56826e+07	1.53523e+07	2.19065e+07	1.30706e+07	2.80305e+07		1.13453e+07	3.76259e+07	2.05877e+07	1.84839e+07	2.96495e+07	1.16383e+07		7.39102e+07	3.90772e+08	7.4678e+07	6.03588e+07	8.82591e+06	32067306
Bisphosphoglycerate mutase	P15327	2	1264	1465	7392	1134		0	791	4405	1799	1891		3303	45151	44249	22428	318		4208	7970	27743	10178	32228	68158		52763	290301	63918	8047	27150	22056
Bromodomain PHD finger transcription factor	A2A654	2	160346	87243	192971	67307		470508	207824	89520	6551	264032		195504	312188	60763	158472	32450		112749	67095	192450	218	158216	133401		130562	1370050	804964	1265800	238259	122066
Calcium-transporting ATPase type 2C member 1	Q80XR2	2	926924	679739	2142208	950761		1821811	1528564	2730878	706075	997221		1240651	2296885	2823154	425665	2396935		2302323	2224882	1238837	1186650	854676	2203887		790158	4708240	3889660	4713150	1413789	285422
Calmodulin	P62158	2	5950	5270	62270	7111		11423	17200	21616	4506	4520		13467	32473	22712	15636	21442		0	2918	11669	13187	16476	26577		32538	140623	83192	63380	9218	2603
Calpain small subunit 1	O88456	2	96006	99452	170457	178637		269569	78873	46652	78119	168377		100619	151479	82746	95228	56243		145393	122112	68687	72655	184265	141423		260756	626067	374206	421941	167449	64917
Calponin-2	Q08093	2	16179	18138	24917	13025		90138	23966	24910	0	47503		37036	35947	26836	15679	10800		14565	5195	18868	0	19709	33603		19800	269949	142468	210636	15989	11316
Calreticulin	P14211	2	318625	177219	242952	194097		325658	200072	208893	115392	264018		333066	522946	297009	361460	143120		162210	102997	375099	22853	421820	370988		469911	1.32471e+06	916658	856968	417842	222502
Capping protein (Actin filament) muscle Z-line, alpha 1	Q5RKN9	2	28961	19849	75637	14691		79170	23821	40878	9628	16706		34226	74110	51831	57394	36489		30776	34988	33615	22459	68490	60984		100531	352179	164992	288744	57138	50798
Carbamoyl-phosphate synthase [ammonia], mitochondrial	Q8C196	2	60362	77130.5	111666	68705		77757.5	55076.5	95307.5	46838.5	74416.5		61946	100682	125272	74842	108953		55358.5	54485	73603	68889	127582	118274		109604	557949	123816	98349	102560	110860
Carbonic anhydrase 1	P13634	2	331820	411121	1.02309e+06	509510		594371	129532	413926	768212	559694		359882	379477	286869	229554	354388		117096	440119	183753	131274	381524	156322		714362	2.54278e+06	604254	467603	106873	188060
Carbonic anhydrase 2	P00920	2	2.80127e+06	2424739	4178121	4.45032e+06		6363527	2.09863e+06	2.24629e+06	6.26856e+06	5.07838e+06		4.32587e+06	2.85315e+06	3.54753e+06	2.91022e+06	2.93644e+06		1.70943e+06	3.80644e+06	4.81824e+06	922550	6.52218e+06	3.14733e+06		5149095	1.25104e+07	6.54081e+06	6.31193e+06	3.45575e+06	3730590
Catalase	P24270	2	192464	175110	454292	288048		399954	163359	340889	329502	382348		585401	497098	583083	409246	345604		202108	258986	315918	204611	806144	367982		817172	1.43969e+06	1.08132e+06	453238	186127	256305
Cathelin-related antimicrobial peptide	P51437	2	185008	197424	279366	248156		196220	267312	309594	182708	335912		337031	505410	331740	403078	320590		295402	377174	419992	493402	337146	459319		514224	1.0367e+06	536973	629052	375715	509954
CD9 antigen	P40240	2	762156	344794	475334	296942		876232	630833	460888	558764	921323		1022177	961176	638507	708953	471010		539863	687045	827746	819422	1083150	788024		700658	1922197	1243486	1567040	685998	0
Chloride intracellular channel protein 1	Q9Z1Q5	2	47018	51068	90763	65753		141313	60226	52560	42894	97456		65442	74398	56829	50166	38216		47055	40887	57119	12685	61739	65111		88038	350457	125818	221017	58717	33308
Citrate synthase, mitochondrial	Q9CZU6	2	2130	5793	4468	8013		9973	37895	4395	0	0		219	2210	0	2139	5735		68676	19318	28833	1673	0	1209		116839	21314	0	10047	24100	256435
Cofilin-1	F8WGL3	2	144262	53093	148410	89949		375226	157340	100478	57985	254861		359583	220769	211120	200305	45922		64513	81465	251698	228298	467286	217765		158366	902578	532511	896401	185476	86306
Copper transport protein ATOX1	O08997	2	13004	15199	19332	5824		89446	16509	7564	21288	119816		34237	6316	17420	6033	2938		19355	26041	344400	133297	78577	16021		46666	407773	194643	216260	51814	90403
Coronin-1A	O89053	2	164108	156332	228082	141469		466333	240199	169705	119190	294223		314195	312458	193490	226479	134473		224841	136271	143843	170014	296978	241301		289268	1.06112e+06	631482	1.06498e+06	276722	203995
Creatine kinase B-type	Q04447	2	281102	223668	729780	294592		296985	177482	310419	375302	1243190		138076	459125	328140	570099	162629		230885	218876	411064	294017	408661	280240		640027	1394420	2215380	371099	181173	251640
Creatine kinase M-type	P07310	2	412520	603156	329999	375297		477514	218409	431115	791635	2005033		289384	395265	588134	363624	266187		254544	324034	627878	426246	799540	410324		722716	1.61935e+06	2.06007e+06	367867	395701	255078
Cullin-associated NEDD8-dissociated protein 1	Q6ZQ38	2	1386204	813951	312012	2404480		1427867	356922	3105	2552930	1383920		407561	37222	122976	14428	82002		605	182675	8677	68641	328069	5645		215182	2538107	1092352	71870	1556	4573
Cysteine-rich protein 2	Q9DCT8	2	4473.5	25586	15370.5	17696		24781	10704.5	18557.5	14099	90486.5		8920.5	16814.5	32380	13687.5	9158		11712.5	22669	26305	9308	51236.5	38658		55216	222152	187326	14429.5	17123	21395
Cytochrome c oxidase subunit 5A, mitochondrial	P12787	2	57058	52844	74201	94496		18129	39477	96999	37731	73338		61343	107207	103496	73010	14059		14349	19888	9927	10577	168910	80541		35268	601916	112572	20455	11258	3355
Cytochrome P450 2A12	P56593	2	2557110	2401560	4133500	1777857		4996540	4043193	7277665	3910100	4514700		6169950	7839220	11484600	120750	11020600		9936220	11839100	848405	10323100	469546	2845559		3519628	18453000	24157500	11321300	5964585	4110120
Delta-aminolevulinic acid dehydratase	P10518	2	161307	77784	403436	203210		203183	116521	160144	100579	141158		106141	73519	152639	73992	113253		41919	102505	108067	41019	148662	104598		327422	1154070	505140	389996	134360	137874
Destrin	Q9R0P5	2	5251	3358	9933	3075		12131	1048	3639	271	6199		3438	8870	1962	281	407		623	0	1371	0	0	1823		0	81129	43543	43630	317	0
E2/E3 hybrid ubiquitin-protein ligase UBE2O	Q6ZPJ3	2	37360	33728	91100	69159		116446	60110	33405	62760	64930		72116	71090	59915	77913	47754		16735	29578	35321	12530	82190	57664		122185	320617	175317	157445	54084	52896
Elongation factor 1-alpha 1	P62629	2	441672	387695	969777	413204		1.66452e+06	394785	462904	553179	1.75655e+06		829644	641861	626361	431399	231731		372195	477515	794908	405217	1.43953e+06	628519		1.16384e+06	7.8888e+06	3534965	4.16694e+06	549223	541172
Elongation factor 1-alpha 2	P62631	2	842762	422162	714892	579016		622893	553612	304691	463171	757234		699827	905238	418225	606234	345294		363337	289114	466532	153195	545320	469486		512654	2217050	1426554	1554237	459380	341634
Elongation factor 2	P58252	2	0	7161	43063	4172		10252	1463	1749	7741	4731		11226	67289	25400	40554	818		0	0	42855	0	71669	36917		42138	188104	16174	10685	4727	0
Eukaryotic initiation factor 4A-II	Q14240	2	136318	130359	190774	78666		127406	33450	130263	87850	184068		237343	265699	154292	153561	78737		89872	140757	91570	218604	185840	263342		249388	817610	391924	546795	158742	99134
Eukaryotic translation initiation factor 5A-1	P63241	2	61528	48976	125688	71125		111277	61065	64380	60953	118158		89272	218016	84089	139320	63424		63905	66139	99643	93935	133834	262328		114043	296333	122722	132025	86286	71951
Eukaryotic translation initiation factor 5A-2	Q9GZV4	2	277835	309921	356633	166520		944611	272471	496690	404309	827312		454897	634942	438204	360367	492822		188221	390758	311451	648852	552583	581574		474816	1307698	1002404	474924	239916	108867
Fermitin family homolog 3	Q8K1B8	2	264101	242431	348786	179645		1095579	508474	364396	531352	424906		617297	359210	342023	267796	492772		204187	146905	426614	327673	364184	300177		348399	1.28206e+06	772218	1.32618e+06	199987	187921
Filamin-A	Q8BTM8	2	378633	612472	661022	745632		499327	716055	402389	248556	686038		484242	1.2711e+06	392965	537478	212794		544063	300154	372159	286127	486810	537298		476256	1.27062e+06	869608	1.09123e+06	307111	343359
Flavin reductase (NADPH)	Q923D2	2	63459	47811.5	348676	131249		134154	100482	72718	122237	124176		73348	86250.5	94149	74034.5	73095.5		56174	87630.5	50288.5	58604	108229	65058		253931	765032	308260	253923	66218.5	71022.5
Fructose-bisphosphate aldolase	A6ZI46	2	890374	890400	667639	756283		956387	620801	1.06582e+06	762153	1.31424e+06		789424	1.15927e+06	1.08408e+06	1.10822e+06	665514		759100	620434	893990	852070	1.30928e+06	931498		1.30801e+06	2.40581e+06	2.00738e+06	1.42036e+06	760247	603500
Fructose-bisphosphate aldolase A	P05064	2	452095	548106	626397	334728		195542	302091	312528	247840	252850		217668	307668	199340	245585	226644		199984	188948	265284	144549	423917	363574		545104	2.04817e+06	467374	247021	870972	1323103
Fructose-bisphosphate aldolase B	Q91Y97	2	327616	305592	329004	273404		521502	326689	393937	424131	1098572		286752	753801	413137	417312	226073		301687	322822	591456	341608	927479	504985		644407	1619370	1442848	984461	365019	461092
Fructose-bisphosphate aldolase C	P05063	2	686337	690212	658910	647879		799432	611147	575808	628319	1.18473e+06		514480	809812	721120	815595	459404		618572	699385	859276	352711	916304	862641		1.06692e+06	1928873	1.93644e+06	1.36237e+06	815128	609955
Fumarate hydratase, mitochondrial	P97807	2	1948	1713	4110	9413		2842	0	11516	4038	9938		4879	32745	14407	12863	2585		9189	4792	10989	8808	30145	13715		24454	92444	175212	15613	15822	10365
Fumarylacetoacetase	P35505	2	33710	28114	25824	49177		17589	20348	22772	22161	32659		19032	49497	46688	14895	15992		21896	27172	70458	16603	113338	62908		141406	372314	122375	25554	163838	235726
Galectin-3-binding protein	Q07797	2	81940	69446	198881	63868		44058	29036	76876	25320	69639		46883	57096	35231	44985	19444		34141	21972	69129	52843	41157	23710		86622	247360	133229	130493	59601	43827
Gamma-enolase	P17183	2	241298	220056	177306	203435		428248	74167	199721	449817	1374052		250792	490179	588439	390581	91553		145078	219177	794340	396281	1094558	544034		658438	1985779	1999494	754080	273225	249484
Glucose-6-phosphate 1-dehydrogenase X	Q00612	2	147418	62890	195545	95158		87521	94958	150571	69399	99362		78810	68073	102973	82045	56491		98827	132103	68175	101538	139499	95910		142327	406068	148464	242945	140291	81399
Glucose-6-phosphate isomerase (Fragment)	F6SAC3	2	738346	396662	607016	259819		263046	384789	1068870	323377	163810		373678	2.59348e+06	569804	1.92177e+06	324898		66434.5	32069	96731.5	84554.5	756750	594366		242584	658380	437040	106336	72224	47108.5
Glutathione peroxidase 1	P11352	2	358112	314823	772797	443944		594085	253414	336953	605646	596264		530846	664828	409430	518705	395336		488086	564507	479661	474179	742450	582108		1064717	2.47379e+06	1009625	962571	563149	6.1433e+06
Glutathione S-transferase P 2	P46425	2	124998	162441	166564	108618		153248	118989	140227	112638	303227		98696	118777	91948	82127	111605		122552	102664	142592	82917	109370	82310		124174	544445	336456	260944	43075	102563
Glyceraldehyde-3-phosphate dehydrogenase	E9QAC7	2	1750124	2.21019e+06	2.2713e+06	1.2297e+06		1968615	889248	1.38139e+06	1.5085e+06	4091850		890088	892714	1.27658e+06	959979	1.02362e+06		897668	1.18406e+06	1.03274e+06	848704	1.69098e+06	750478		2.10042e+06	6.62454e+06	5.92144e+06	2.76951e+06	956599	673548
Glyceraldehyde-3-phosphate dehydrogenase	P16858	2	423434	653973	219635	681946		1342322	331742	241954	922292	2261213		627852	513578	712674	421966	276300		366415	601887	991663	1312337	1200753	516394		881984	3671138	3327632	1258691	623688	888149
Glycerol-3-phosphate dehydrogenase [NAD(+)], cytoplasmic	P13707	2	3659945	4614020	16485200	15339900		8475750	2347165	1414860	13544900	8128830		2036259	1522254	2151890	1396200	2412665		99346	315772	466176	248496	5254097	710505		1203822	7250909	1417475	499690	74848	300537
Glycine N-methyltransferase	Q9QXF8	2	26704.5	14626.5	23322	22982		5129	17999.5	23139	15074	10286.5		11680.5	31902.5	58274.5	44651.5	25650		12417.5	16131.5	61099	50726	96067.5	46679		65383.5	435138	66591.5	27761	34881	147158
Glycogen phosphorylase, brain form	Q8CI94	2	21831	38530	12052	23076		39988	19769	24263	14497	117972		6306	62072	30886	20574	8439		4572	4848	10718	3240	75419	59966		36132	86166	48928	39025	18514	6893
Guanine deaminase	Q9R111	2	99661.5	65560.5	188403	190758		191806	129450	75236.5	192190	143112		117742	128580	72059.5	117402	70106		196591	176290	106502	154750	109802	128747		273604	731323	197882	254438	127143	144054
Heat shock 70 kDa protein 1-like	P16627	2	120148	107361	277436	166527		237014	116178	140313	140187	224007		173521	203279	228955	210333	155182		141946	174300	195385	90376	303328	295204		278218	1146540	510269	605683	279855	161508
Heat shock 70 kDa protein 4	Q3U2G2	2	237554	116022	386136	252516		157400	165116	173228	144979	281156		193294	405408	249156	342578	179350		217101	115983	208059	306132	367172	432280		397370	677559	385196	384738	255096	251142
Heat shock cognate 71 kDa protein	P63017	2	528953	465127	915858	563420		1.00114e+06	474677	603058	570594	869310		775281	789867	763217	722174	607338		559451	755441	900349	488439	1.17913e+06	922309		1.59819e+06	3.7109e+06	2.23758e+06	1.96983e+06	1.02808e+06	826544
Heat shock protein 75 kDa, mitochondrial	Q9CQN1	2	286134	260653	246023	126396		454302	184900	245548	328575	407497		542469	538483	481078	582214	352148		220804	389895	734451	441236	1199460	634795		1471820	3411980	1908250	1358210	1385840	1034530
Heat shock protein HSP 90-alpha	P07901	2	133994	93604	102922	131643		346688	77197.5	89887.5	95806.5	170550		95102.5	168077	144876	100688	70926.5		86881.5	124716	252402	219104	428082	162501		418396	1055923	861960	329780	334250	353088
Heat shock protein HSP 90-beta	P11499	2	147175	148809	192219	152692		320559	113345	156082	119814	245421		142406	228555	289647	188903	108324		113346	190995	356726	173149	610264	338795		592256	1645039	1.04885e+06	573894	525258	383483
Hemoglobin subunit zeta	P06467	2	50940100	32005800	260251000	115834000		64366900	38601800	7399044	75530600	54335800		18253600	7745390	11465300	2451138	15302400		6096220	19635400	1366178	8224840	1962612	1139076		1831136	328704000	49109100	49356100	735663	1784777
Hemoglobin, theta 1	Q8BYM1	2	976656	486074	4812060	877709		637645	110760	160901	544443	755038		717028	626941	216920	412497	96086		41263	174344	90609	122789	541417	231363		931649	3085070	424648	370723	66970	0
Heterogeneous nuclear ribonucleoprotein A/B	Q99020	2	0	0	0	0		2204	1338	0	0	746		1393	3308	2899	0	1738		204	471	5248	0	2536	5193		1992	76265	16539	17310	1822	0
Histidine triad nucleotide-binding protein 1	P70349	2	578299	314231	560471	474924		620999	523476	523504	998981	1314560		850374	956134	739415	749334	729433		582369	568882	605179	741438	1054942	598929		1025680	1851180	1269318	875305	638795	538556
Histone H2A type 1-B/E	P04908	2	118518	114786	472446	138887		91031.5	437465	310530	76694	144618		1.17787e+06	525670	307542	251890	84875		159898	396880	504137	535546	1.30009e+06	554617		522586	8408861	2.24356e+06	4.62471e+06	672482	339560
Histone H2B type 1-F/J/L	P10853	2	633293	272208	905028	630280		627058	531926	854455	579304	641612		1.04192e+06	1.10043e+06	789832	837107	693579		832619	406360	533747	1087772	1.31664e+06	958948		891668	4875295	1.57368e+06	3387370	467224	174885
Histone H4	P62805	2	273194	521601	336045	283514		369517	468843	449527	305479	255867		896855	375846	297196	417442	321808		491947	579965	342559	224116	602763	442518		303551	4027250	1330033	3013300	623829	271052
Hydroxyacylglutathione hydrolase, mitochondrial	Q99KB8	2	53465	64652	269905	183917		152005	57697	44259	69201	104699		84725	79305	75256	28949	65868		45758	68370	108718	31667	90115	39486		156034	755622	295947	246876	29735	37998
Importin subunit beta-1	P70168	2	117721	142222	343656	195238		268663	108473	146802	133046	181193		144099	125900	146095	101587	85993		97931	158822	159910	0	116693	114533		212158	746967	349006	413722	165218	85110
Integrin alpha-IIb	Q9QUM0	2	412985	222219	324875	153612		292507	284748	204494	90849.4	367482		247774	390312	108153	208162	83458.4		193254	60941	146612	183926	248635	209927		94784.2	737875	328256	871109	111569	139255
Integrin beta-1	P09055	2	70226	54012	47242	29493		77380	49275	36030	16866	57892		41498	77150	8378	34553	19671		66402	15907	10591	15019	13839	24826		24588	145932	78640	165768	23760	9115
Integrin beta-3	O54890	2	249379	279760	623222	218803		338326	407650	242213	25542.2	434696		166016	445304	68897.8	241462	24300		137490	45342	185682	196561	141686	151864		160875	1.20212e+06	773950	962349	211199	72626.8
Integrin-linked protein kinase	O55222	2	70638.5	53667.5	114902	54942		130768	50781	62530	57991	113250		61234.5	141776	27964.5	80105.5	15828.5		59145.5	33796	103086	132021	67068	56289.5		88137	386826	140271	300136	28125.5	25855
Isoaspartyl peptidase/L-asparaginase	Q8C0M9	2	794269	631283	363342	1364207		1054510	341557	7042	1625350	940499		359196	63564	110583	21966	99537		4465	150153	10274	56344	275636	7439		166385	1977500	991335	61726	4455	2538
Isocitrate dehydrogenase [NADP] cytoplasmic	O88844	2	26965	34507	38864	22806		23585	34361	59165	22290	43039		38647	91089	78405	66716	15748		28872	12594	19934	55744	148124	79080		116905	280944	54867	26008	19061	20250
L-lactate dehydrogenase A chain	P06151	2	431610	396838	741466	485696		867642	406464	708389	564539	1.37293e+06		569603	946341	1.09684e+06	510480	441212		642569	466628	1.07342e+06	351602	1.24799e+06	766620		1.21108e+06	3.2263e+06	2.28956e+06	1.50473e+06	843232	490545
L-lactate dehydrogenase B chain	P16125	2	267386	423812	297314	431758		245148	261805	320684	294549	1.13623e+06		221258	401534	514479	375445	255400		303187	368365	542859	789139	691573	376871		461457	979814	1.2693e+06	356380	635869	397262
Malate dehydrogenase, cytoplasmic	P14152	2	389679	597755	596073	505251		697592	374383	538152	518471	1.88079e+06		429166	623579	879036	601129	470396		450788	581555	641046	404574	1.02867e+06	572523		1.47852e+06	2.45001e+06	2.90081e+06	736139	596308	515876
Malate dehydrogenase, mitochondrial	P08249	2	0	0	0	3046		11133	0	0	0	4961		185	133	9073	305	0		0	0	0	7761	75676	287		21042	347319	289223	71373	0	0
MCG123217	G3UVV6	2	239815	110684	234536	193575		149887	88609	102870	49496	138119		68531	117053	70885	99858	36979		64717	74033	44435	17188	59575	37792		57206	381729	291940	381008	53906	60224
Fatty acid-binding protein, heart	P11404	2	134366	304058	113139	361891		230412	119001	154294	275200	1461410		53457	203548	414410	225770	57794		179212	190773	252147	72340	337981	148385		527353	1190170	2080819	227072	202251	39813
Myeloid bactenecin (F1)	O08692	2	801318	1.22279e+06	764656	614307		810300	994693	915100	352533	332522		804136	2111920	415751	865887	649752		638276	423470	344703	490897	416951	585716		462118	709231	450578	447724	286198	188394
Myosin light chain 3	P09542	2	419916	272259	705987	288922		1254060	472913	586529	280344	899037		847723	930581	756225	755576	427706		649355	539712	871340	694663	1440748	971855		1869056	3654730	2441273	3372300	941747	823060
Myosin light chain 6B	Q8CI43	2	366026	421176	806549	552408		808619	483017	464997	196542	707062		497022	609330	478036	477066	378557		352442	240333	413574	463923	578453	497582		562540	2155756	1.21879e+06	1.55409e+06	338821	866939
Myosin light polypeptide 6	P60660	2	479218	672863	931097	602394		310914	378483	506663	416453	769280		423881	644556	1242366	871740	427232		423375	800754	2363712	3634	842040	1192929		678526	2310920	549914	1184561	1167498	729870
Myosin-11	E9QPE7	2	845045	316726	868070	898072		415457	747404	767136	423595	532964		408200	572301	436649	567356	459233		568277	311379	286942	599895	572146	505997		485323	482254	324265	660653	246708	312187
Myosin-8	P13542	2	540613	341116	617904	424052		790158	525554	548013	251778	721070		567292	814521	427466	586735	307022		421259	278101	447458	495856	663692	530587		530277	1.67582e+06	1.08579e+06	1.38269e+06	370770	337230
Myosin-9	Q8VDD5	2	3856992	1730955	1598424	2464063		2117661	3101180	4630553	2622808	2677304		3148603	5664726	4968901	4505451	3465920		4140300	5136031	6272927	6231402	6202931	5633339		8536530	6321675	7227371	4627823	5492947	4960695
Neutral alpha-glucosidase AB	Q8BHN3	2	5.63766e+06	2.54395e+06	5331104	4.63955e+06		6.72243e+06	4218287	1.28395e+07	6620220	1.03718e+07		1.13942e+07	1.8724e+07	20522059	3.29335e+07	6.22003e+06		5.29641e+06	5.88714e+06	27390449	2.43056e+07	2.77786e+07	1.93643e+07		39538225	2.15226e+07	2.32598e+07	6.36786e+06	1.57892e+07	1.13753e+07
NSFL1 cofactor p47	Q9CZ44	2	11837	6827	53259	17857		45349	10322	62571	26737	55723		40091	50403	146976	56762	63169		24987	71792	43050	49239	131521	114085		102446	258647	110054	120290	47425	62081
P-selectin	Q01102	2	191460	178173	155587	84541		376263	344023	391482	303024	764963		605207	616855	676261	612244	590016		356395	453578	417632	693659	928166	742641		899826	1581290	1130866	1196020	943685	283371
PDZ and LIM domain protein 1	O70400	2	45188.5	69036.5	1592652	49315		121155	61538	57137	38616.5	85157.5		82393.5	114862	62942	75625	42045		74834.5	31987.5	46837.5	66119	73188.5	76205		61106	441904	193878	173594	60969.5	46559
Peptidyl-prolyl cis-trans isomerase (Fragment)	F8VPN3	2	439759	279221	568170	420238		1.28561e+06	404990	445126	569995	1.10021e+06		700706	488213	434013	560675	377908		388700	341334	692740	491004	702320	419230		921193	3005704	1.71324e+06	1877350	349098	346001
Peptidyl-prolyl cis-trans isomerase A	P17742	2	509390	551920	407320	414564		502425	329079	348746	222772	539944		340787	447548	227151	317730	217263		236900	184014	268856	306352	528780	398840		341773	1.35438e+06	686450	966198	194229	235362
Peroxiredoxin 6	Q6GT24	2	74204.5	87412	79669	63342.8		98722.2	44945.5	78641.2	91604.8	170772		69497	92416	67253.2	85006	50407.8		70020	86595	94584	104292	142426	83098.8		130601	391353	246638	148319	66331.8	94360
Peroxiredoxin-1	P35700	2	511936	512658	1645561	829840		859690	646123	521611	431482	926247		476013	739156	561726	569603	510862		469453	412180	557232	289773	995580	564613		1308653	4793130	2074461	1431501	465277	521419
Peroxiredoxin-2	Q61171	2	1.345e+06	1.32665e+06	3262471	1.92059e+06		1.61365e+06	808913	976548	1.87936e+06	2.10148e+06		1.39243e+06	1.25879e+06	949061	863234	1.14028e+06		692206	1.15211e+06	937700	905846	1.37244e+06	818007		2133076	6.19669e+06	2.11395e+06	1564351	589382	1.18293e+06
Peroxiredoxin-4	O08807	2	189075	163803	464611	234572		452253	196911	252961	431670	687788		440334	323124	572026	315340	303530		221217	344097	677115	616070	1058377	642862		1137368	3377740	1803780	1222130	572736	719420
Peroxiredoxin-5, mitochondrial	P99029	2	10502	47569	176	8048		52724	0	8707	13899	109189		3823	40822	27020	18573	0		0	0	4303	842	270955	100270		9059	491294	164425	31910	0	0
Phosphoglycerate mutase 1	Q9DBJ1	2	109657	125204	108222	66581.5		104310	63270.5	101212	60450	189728		61252	124826	204503	221590	69541		71274.5	162566	535548	97765.5	561070	202290		386342	867414	650801	249510	279937	288478
Phosphoglycerate mutase 2	O70250	2	90924	133700	53185	108981		191149	185231	179133	212078	453285		177646	169776	334108	267018	135881		103273	168945	280714	158525	477066	290054		321797	424686	653809	156930	134848	212520
Plastin-1	Q3V0K9	2	184803	179281	79796	140698		147196	81993	152727	166879	161225		277688	424596	281413	303989	185733		196743	343052	372918	348045	481503	595088		646001	1460220	524191	685904	520969	428368
Platelet glycoprotein Ib beta chain	P56400	2	172864	98175.5	197207	66482		253454	142795	130880	66272.5	329414		240844	302337	80610	196882	75834		212063	90819	261807	341702	176774	146432		156418	1146732	603230	1129857	132871	114753
Pleckstrin	Q9JHK5	2	133213	106757	163217	75170.3		336724	126289	109529	54994	207171		172503	205199	118050	128522	71370.7		120250	86845	160222	257807	208296	158322		188563	940134	523947	859238	144481	121981
PREDICTED: similar to heterogeneous nuclear ribonucleoprotein A3 isoform 4 [Mus musculus (ref	XP_001004765.1	2	2909	15760	9614	9766		3360	3800	1977	1226	11123		4502	7140	4341	4163	6287		1962	2483	17270	945	4031	3936		1904	100843	36668	70688	6284	301
Profilin-1	P62962	2	866384	454889	1314464	549659		1.24426e+06	796493	398936	462066	255621		802020	1.03039e+06	305446	622607	422829		803812	528566	985826	838206	840193	480450		1.13468e+06	1.9691e+06	1403256	1.78101e+06	247945	754156
Proteasome subunit alpha type-6	Q9QUM9	2	110483	210155	52228	79329		46417	96321	136663	72560	139046		100046	192153	76297	87743	98693		69204	84970	71246	79872	118418	90062		228451	289035	262817	164612	120864	104165
Protein Arhgap4	B1AUY3	2	30213700	13416800	31769100	11342700		67921600	17085500	4438200	30906800	28259600		16119600	5472647	5181840	3342710	11477200		4318710	6912960	7156450	5989280	7534800	2729718		26779000	87062300	23866100	9687440	2165950	5617360
Protein Cald1	E9QA15	2	0	0	1967	0		16331	8947	0	7657	12367		19868	1736	0	0	6739		0	0	484	0	0	0		1497	109369	65232	93243	0	32070
Protein disulfide-isomerase A3	P27773	2	42249	115008	209964	229328		280241	113738	94236	60638	206082		131696	231142	102349	151846	57155.5		102944	58877.5	210003	135014	204878	169506		195420	1.07668e+06	663670	745222	155447	131476
Protein disulfide-isomerase A6	Q3TML0	2	61918	51520	99203	20089		48761	28563	71789	7110	94687		49743	125623	132561	94981	5879		29703	76092	91037	39152	299832	63506		111457	704682	410061	124781	50935	20116
Protein S100-A8	P27005	2	43136	13674	141125	38218		41461	12154	53296	21810	27460		223350	204463	92404	204996	13964		30437	163413	65570	231775	373980	116692		136046	1352380	207684	864961	154114	67343
Protein S100-A9	P31725	2	123977	38297.5	229988	54141		84396.5	125332	180299	80499.5	180902		234415	322952	194544	219338	59421.5		134888	253216	266210	408343	535199	349010		341934	1402060	407341	896469	303755	137994
Protein Spnb1	Q3UGX2	2	108068	94049.7	273160	107298		103137	78158.2	91171.7	82829.3	97488.5		134051	115718	93251.7	101036	78941		60274.2	79567.2	104270	88235	130537	106556		204072	634039	266344	111990	67871.3	89810
Pyruvate kinase	G3X925	2	215271	214302	275440	220558		259203	195594	189430	181054	369310		244656	220522	254139	238578	124627		236772	314548	458634	369010	463991	332851		601226	985272	666203	516428	400210	165771
Pyruvate kinase PKM	P52480	2	803937	695719	1.13304e+06	689378		857242	779673	765887	507359	1.05609e+06		651894	923106	666845	826146	587677		640876	616536	761371	809683	1002709	861421		1.20879e+06	2.38297e+06	1.68549e+06	1.41564e+06	669581	708702
Ras-related protein Rab-27B	Q99P58	2	3226	0	0	0		4286	0	3889	3618	14054		11085	76017	1503	18920	1956		208	0	4892	4525	42361	1708		0	77943	1666	29600	0	0
Ras-related protein Rap-1b	P61224	2	241444	217815	370768	203149		479386	268642	248969	176206	456707		363744	483058	205142	306186	163223		182898	157442	325999	389074	265480	284157		247581	1.08691e+06	670688	731435	205376	144560
Regucalcin	Q64374	2	63	0	4873	0		2742	0	299	4751	2241		2711	725	695	734	0		5360	0	2734	2697	0	927		465	563583	646	4733	2523	1497
Regulator of G-protein signaling 10	Q9CQE5	2	17361	25007	508	20026		74858	117362	7629	1239	75407		45989	11551	85488	24885	26474		10243	12214	29580	0	24851	28402		708	177324	69727	156922	44339	1680
Retinal dehydrogenase 1	P24549	2	12787	5196	34621	14867		3352	5591	7645	6723	4240		11396	14850	4311	25293	0		5172	12661	30967	11274	11473	20205		45890	125827	67443	9453	11528	25869
Rho GDP-dissociation inhibitor 1	Q99PT1	2	125631	83245	205450	132564		126258	78998.5	77176	68242.5	190694		122332	73698.5	104790	85557	35953.5		64672.5	103628	201256	146413	270924	136868		284461	792944	541386	319914	91103	132483
Rho GDP-dissociation inhibitor 2	Q61599	2	177340	53882.5	89752.5	26013		177594	48468	124742	88418	155705		139966	227476	143821	161204	91070		54871	99401.5	128316	105296	261860	220555		162678	557448	254695	444816	124318	128965
S-formylglutathione hydrolase	Q9R0P3	2	232982	243477	297446	200514		370202	138839	385342	277477	420074		237745	539816	368830	446609	240766		151372	151145	295279	233385	617402	306752		387144	1076993	675332	568700	135844	194072
Selenium-binding protein 2	Q63836	2	90681	80245.3	89538.3	99953		108384	48290.3	69740	151679	205226		72974.3	103951	83863.7	78347	73587.7		45744.3	70990.7	82973.7	111516	196677	102971		157333	578130	252757	137045	48270.3	62723.7
Serine/threonine-protein kinase VRK1	Q80X41	2	11140700	4916975	10222200	5202272		24171800	5970514	2713473	10409200	9667930		6444402	2739696	2367798	1875780	4480013		2403887	3223569	3318118	2864656	3577219	1724946		10901581	29958700	8270645	4122249	1839807	2883444
Serum deprivation-response protein	Q63918	2	16228	18149	23561	3914		57377	21885	12450	5477	47672		20798	19883	13845	24471	3913		3793	0	18275	22578	8683	9258		15675	180967	90750	114887	6820	0
Sorcin	Q6P069	2	231210	221358	512656	238206		250964	171280	186425	204470	202108		210201	193734	181081	183186	149058		147128	145514	142757	142	159303	199726		294951	858654	392367	467066	186177	112487
SUMO-activating enzyme subunit 2	Q9Z1F9	2	575022	414366	932303	309647		911607	643451	1659424	513509	679451		976994	1944480	2755700	7809	1744080		1030754	1801553	797492	1802524	331398	1043978		1439719	4685340	7008167	2995050	2033503	1169129
Superoxide dismutase [Cu-Zn]	P08228	2	88241	144257	233887	219992		408529	122967	169155	175945	339362		219898	165900	199823	114431	113176		232176	343250	140491	0	208144	152717		362679	1441256	542031	529877	208284	150439
Synaptopodin-2	Q91YE8	2	1358540	669214	1116950	1629190		925009	653259	1456130	826262	680008		728772	1261817	454962	1592860	286439		642234	457638	518233	1574490	1106387	333550		633260	2016130	6372530	327905	590629	320222
T-complex protein 1 subunit zeta	E9QPA6	2	6714	8613	24027	8012		2687	1676	2506	1725	19343		2012	3174	4194	7397	488		1076	182	3693	2949	2470	9401		10737	132910	14463	14161	3621	3418
Talin-1	P26039	2	300548	237865	424494	195414		693332	312578	314367	287118	469513		426235	546756	297242	388200	190893		350778	206195	450975	359240	447028	390639		421363	1.48636e+06	912102	1.20612e+06	294658	270612
Talin-2	E9PUM4	2	70097.5	61186	102248	17884		685129	154348	102781	12389	330906		224956	113722	48089	117280	28904		50028	34294	93686.5	118680	253873	77291		126618	1460105	668406	1.23813e+06	40263	46559.5
Thioredoxin	P10639	2	954606	872913	1978025	845713		1266815	790421	898543	710883	1460980		1017702	987825	945585	1005039	715890		1090295	1250325	1574590	896719	1588210	1244807		3093895	5882980	3338172	2595078	1458186	1695875
Thromboxane-A synthase	P36423	2	18794	7422	45239	300		38580	18145	5520	0	15869		24116	24726	7877	3394	334		4126	3664	25503	6341	18859	12721		3907	270536	32110	287425	8571	4317
Transgelin-2	Q9WVA4	2	166655	121735	243169	113342		628547	158628	186989	191905	386219		405693	408860	363041	444176	112984		257560	143958	584088	865881	393383	466225		389398	1695379	785651	1.55971e+06	519097	431528
Transitional endoplasmic reticulum ATPase	P55072	2	251577	180071	470840	269346		458053	175829	254080	306733	394978		435682	358569	264883	309528	204061		174742	175879	417202	341767	385649	277062		522383	1253738	662744	535527	216510	235128
Transketolase	P40142	2	238095	156979	193198	191180		267067	209124	257971	192049	199869		265873	368981	165341	229823	191222		162904	170494	157055	228782	226404	292473		289092	799843	454969	482372	199928	182889
Trem-like transcript 1 protein	Q8K558	2	367648	196767	253326	144544		346263	177922	307102	122897	395038		289498	366628	143016	213370	72424.2		173269	71644.5	257366	325343	284408	201464		198445	1.56475e+06	843828	1086580	182086	130294
Triosephosphate isomerase	P17751	2	104594	131536	138682	101213		236666	125244	145378	310719	498550		213458	129706	232820	127720	92436.5		88762.5	93987	206610	228363	411129	203093		227433	829954	742272	248864	179630	133460
Tropomyosin alpha-4 chain	Q6IRU2	2	320688	258386	393963	231512		562885	262305	240022	123485	398347		283234	478971	268014	296046	112162		206644	111735	248966	185254	392665	343661		208619	1.36593e+06	788932	1.13456e+06	177127	146999
Tubulin alpha-1C chain	P68365	2	835822	697796	1.2892e+06	633174		1.4019e+06	788633	741342	367512	1.24917e+06		951132	1.08586e+06	648945	937194	467361		707340	449792	886409	953204	1.08971e+06	906314		1.14148e+06	3722282	2.57332e+06	2.78266e+06	674757	627128
Tubulin alpha-3C/D chain	Q13748	2	592441	480181	778604	293076		929404	594834	430784	300380	781927		530678	646658	396642	513157	278433		512044	427200	668226	509965	602165	607551		631146	1235290	842647	1387300	625903	437045
Tubulin alpha-4A chain	P68366	2	863312	636459	1.1848e+06	543932		1.6068e+06	769312	771774	428353	1.33299e+06		949288	1.05546e+06	632227	801571	478133		542979	367610	718276	691395	941410	782133		775838	3.67157e+06	2.11764e+06	2.89653e+06	454904	507381
Tubulin beta chain	P07437	2	287994	163631	322718	189063		828743	407801	340760	337595	477988		499388	393339	376158	430650	272844		338945	299834	503630	475963	623062	434853		636224	1.76368e+06	1.08884e+06	1.11765e+06	385541	232839
Tubulin beta-1 chain	A2AQ07	2	573570	332380	639224	321640		890075	524871	487289	267086	756880		593810	805127	465081	609845	299587		525954	348304	700968	708925	741820	553560		669237	2.12821e+06	1.53981e+06	1.949e+06	519745	486921
Tubulin beta-4B chain	P68371	2	545391	369495	913043	343182		1059671	718615	542138	215316	910706		534542	658790	422506	548566	446036		477822	354032	610024	429360	723950	505890		893863	2.22564e+06	1.60079e+06	1846645	608438	431296
Tubulin beta-6 chain	Q922F4	2	688081	502008	779496	398162		1532945	664750	679466	426766	1574967		941721	820994	579982	688342	367439		735460	488188	1106970	1.10256e+06	994126	761926		916150	5110980	2892720	4.04373e+06	853614	734376
Tyrosine-protein kinase BAZ1B	Q9Z277	2	360253	118706	2917730	280006		296931	15905	30954	437362	326603		294102	147448	70474	109488	17058		2738	63754	31681	40046	221236	65605		460586	1873210	239591	216375	14838	0
Ubiquitin-60S ribosomal protein L40	P62987	2	563218	344837	531118	536685		793768	446100	453082	568887	749439		595687	538739	351481	321663	383142		404445	822061	661297	528982	595918	463245		802809	2391880	1286680	895167	444153	447329
Uncharacterized protein	D3Z2H9	2	120006	102748	58532	85028		129683	22528	464964	102564	469713		68923	312315	306066	526804	24378		17996	28925	68855	57854	558820	287979		210628	478573	300768	31756	33461	43978
Uncharacterized protein (Protein transport protein Sec61 subunit beta)	E9PW43 (Q9CQS8)	2	72070	27093	136422	34532		251777	103227	54259	9010	164507		100649	116331	75730	53848	42695		47363	32973	68699	67863	158596	79285		80087	571924	384917	653273	127016	81197
UV excision repair protein RAD23 homolog A	P54726	2	63954	43722	57543	125397		57348	50860	128217	132938	26562		141274	183522	130828	164144	25773		17820	11614	1293	6173	116521	161385		26879	557376	61112	29597	20189	2146
Vinculin	Q64727	2	761302	492399	724590	481815		703657	671416	704705	424148	875545		659362	1.0206e+06	616422	642130	610774		519422	336992	637472	621028	790880	641061		880955	1.9616e+06	1.59718e+06	1.37459e+06	588436	484244
1-phosphatidylinositol 4,5-bisphosphate phosphodiesterase delta-1	Q8R3B1	3	419366	271209	405271	372415		725954	409650	961097	703211	762572		815206	1374100	2061180	1824708	992428		1344060	2191230	4164590	3256838	2252617	2221008		3814820	3129060	4196989	2233794	3092130	0
1-phosphatidylinositol 4,5-bisphosphate phosphodiesterase gamma-1	Q62077	3	1082340	884051	1944870	680765		1568217	1232180	3325700	869355	1205363		2225050	3444819	5399643	4343021	2511674		2404504	3506652	6915681	2973778	6990157	4790640		11174699	8372190	11426851	4858490	6882206	3413510
3-ketoacyl-CoA thiolase, mitochondrial	Q8BWT1	3	686740	638169	1.21279e+06	620136		1.342e+06	2295390	2.72265e+06	1320404	1.8662e+06		1659240	2.98835e+06	6155923	4509057	5100300		2211740	4329688	8.41888e+06	5845000	8084341	6.91662e+06		12214441	8.29497e+06	11349979	2893982	4585000	4060743
40S ribosomal protein S6	P62753	3	202601	167191	256296	140577		632018	150048	4146124	471388	721275		1009380	4406970	9785550	6312435	2400019		2954200	6724240	7432490	6820890	11952600	14738700		15272800	4321272	17180000	3258040	11158200	4587770
55 kDa erythrocyte membrane protein	P70290	3	181469	50045	78160	55697		202031	106522	488503	159339	154049		228621	666501	865983	818512	265387		245796	198236	848200	590350	1103290	1013064		994570	464296	576190	211819	301048	0
60S ribosomal protein L4	Q9D8E6	3	23840	17645	37447	7202		15799	18662	124647	11878	37423		18319	144867	191751	166673	61940		67458	121110	184737	152668	251319	315953		349918	246196	373075	86710	171269	91994
Acetyl-CoA carboxylase 2	E9Q4Z2	3	1741475	2111616	3739930	1125468		3463760	3263749	5077088	2990367	4755050		5752910	6626560	9371510	7695210	5327352		5488400	8103980	13370700	9681800	14218800	11621300		23672000	19127400	26548900	8408420	11599400	10508900
Acyl-coenzyme A synthetase ACSM2, mitochondrial	Q8K0L3	3	480656	543221	492376	408900		1.18682e+06	384430	2267818	901463	1460272		1125946	3.11792e+06	3450251	3156474	1.53787e+06		1217602	1759019	2.51156e+06	3097790	3.57865e+06	4.10041e+06		6973439	2491710	3134490	1.32846e+06	1757908	1.42329e+06
Acyl-coenzyme A synthetase ACSM3, mitochondrial	Q3UNX5	3	255588	250040	221277	217889		729651	388691	926978	687795	1028828		1124863	1806150	2578840	1923460	689509		1271755	2226060	4084030	4314714	3135121	2963000		5132345	3490580	4737923	1842390	3230810	108075
Alcohol dehydrogenase [NADP(+)]	Q9JII6	3	8554226	9782685	17560500	9729171		10194003	8459128	14053700	8391615	10982200		10024647	18732784	33999449	19210400	9598107		17236800	32437438	42043600	28847500	48414821	36071540		79265275	66835200	59251700	35639535	34430868	30385441
Alpha-1-acid glycoprotein 1	Q60590	3	4125401	5146661	4481994	4.45522e+06		28855995	8.24281e+06	33564830	26817590	23772590		34944025	35598200	103880000	73059850	55472570		45028600	76929250	86719670	89243000	158323350	147098450		109496940	77685550	107946825	56960860	74083745	3790885
Alpha-1-acid glycoprotein 2	P07361	3	5.83163e+06	5.8569e+06	1.24631e+07	8.48015e+06		5.37878e+07	13721601	6.17884e+07	41357127	4.26736e+07		5.46535e+07	110376378	1.86158e+08	1.3404e+08	6.43656e+07		7.18249e+07	124241608	1.44086e+08	84553800	1.8611e+08	2.0625e+08		2.48569e+08	244640989	2.76216e+08	1.43791e+08	1.81342e+08	159144155
Alpha-2-macroglobulin receptor-associated protein	P55302	3	7350310	2666395	6392808	5408360		7924063	4780793	14573800	8038050	12949900		12471000	21133900	20990300	24063466	7798140		6370303	3491448	30200800	24472069	25558137	21561348		25142776	12643029	12513382	5584467	14440900	8019914
Alpha-2-macroglobulin-P	Q6GQT1	3	1.03643e+06	1.93705e+06	1.37512e+06	1.02253e+06		726552	765588	1.1391e+06	701813	770978		905839	1.16398e+06	3.03378e+06	907860	641413		749800	1.11173e+06	3.0839e+06	1.53325e+06	6.51099e+06	1900304		4.7938e+06	2.36943e+06	4.81479e+06	1.19308e+06	1.9552e+06	1.81911e+06
Alpha-N-acetylglucosaminidase	O88325	3	546892	589979	1093826	470958		718361	543336	1172220	485156	713121		508025	1033464	1851950	992711	1027780		1029260	2135360	1970180	1214062	3201426	1559298		4921210	3091870	4981740	1425600	1983330	835973
Ankyrin-1	Q02357	3	58747.7	28387	189567	64447.7		99517.7	77651.3	210790	54892.3	102261		168854	248672	399656	328670	176594		128154	262376	254619	344856	537027	535455		409745	524850	556704	186234	289553	210515
Apolipoprotein A-V	Q8C7G5	3	168458	222106	96230	139169		122150	147179	212246	165842	197899		177445	286540	436161	424048	122858		269514	282365	754099	648759	782522	648811		885182	1020340	781089	321055	915665	793843
Apolipoprotein B-100	E9Q414	3	2.29606e+06	2.69618e+06	2.74166e+06	2.10511e+06		2.9241e+06	2.13514e+06	4.76069e+06	1.99637e+06	3.09992e+06		2.86998e+06	5.82416e+06	7.25564e+06	6.84023e+06	3.14599e+06		4.24838e+06	4.81626e+06	7.98435e+06	3.65013e+06	8.89846e+06	7.20555e+06		9.55642e+06	8.31901e+06	9.66733e+06	5.9735e+06	8.06324e+06	6.67931e+06
Arf-GAP with SH3 domain, ANK repeat and PH domain-containing protein 2	Q7SIG6	3	4710380	8373851	62264700	6995539		6609406	5663877	6335562	4583167	7110177		8879835	6255478	4794544	2193858	2775873		4004465	9845651	184697000	6018390	8300201	2587000		25355368	12545244	7334322	12460520	4697377	3731193
ATP-binding cassette sub-family B member 6, mitochondrial	Q9DC29	3	80637	36557	42320	85929		35141	59428	158314	43424	49639		35015	211454	194866	145383	59690		53635	55820	191519	148166	214554	236618		240389	140480	145006	82015	90159	57898
ATP-dependent Clp protease proteolytic subunit, mitochondrial	O88696	3	2742206	3849503	4978766	2598282		3358133	5111041	10991559	4214955	6293296		4262928	8689153	10842890	8086407	6571352		5407990	9314490	11350200	7714240	12896828	12778127		20628100	11544063	18207229	6249734	9758610	7438970
C-C motif chemokine 8	Q9Z121	3	203351	333023	295279	170135		356639	145316	543257	218412	476199		447786	947687	940487	777001	662750		872609	1139410	1641950	1230210	1338160	1208240		2082600	1386750	1654960	1158760	1307410	926100
C-reactive protein	P14847	3	1.14709e+06	969523	1.19775e+06	1.04945e+06		853414	900174	2.14259e+06	1.00585e+06	1.13018e+06		1.16267e+06	2.13727e+06	4.12357e+06	2362869	901240		1.47512e+06	2.92516e+06	4387864	2649644	6612232	4.07452e+06		6021390	6899386	6504300	2.11029e+06	4509414	3645370
Carboxypeptidase B2	Q9JHH6	3	1.65225e+06	2.051e+06	2.46729e+06	1.81964e+06		2584032	2.13444e+06	3.18501e+06	2.78409e+06	3.06304e+06		2.95124e+06	4.04992e+06	7.64264e+06	4.56154e+06	3204626		2.56264e+06	5.40803e+06	1.01753e+07	6.51537e+06	9392104	6.17357e+06		1.6168e+07	1.12589e+07	12581351	4.77121e+06	7.57672e+06	9.4776e+06
Cathepsin D	P18242	3	586378	507402	787454	666082		513204	621199	2365720	763232	874772		1139941	3227796	4977294	4.35575e+06	1.06335e+06		1.46401e+06	1.16749e+06	6495032	4.89722e+06	6626170	4117647		7411453	3165386	3.83011e+06	1328948	3.03132e+06	3091730
CD166 antigen	Q61490	3	3444120	4346470	7637080	2092460		5658240	5688870	10210600	5307040	8905500		9551850	10776100	15811800	13197200	9009850		9588300	13194700	27758800	18327800	23798600	18564300		42821600	34611900	44778500	14879400	19843500	16961700
Cell growth regulator with EF hand domain protein 1	E9QPK1	3	212119	333450	404117	206027		333462	250686	340799	161972	232202		238529	616209	159519	424057	266712		375366	632425	642828	0	1099790	703639		1761570	1804240	1863744	824486	1245200	672477
Ceruloplasmin	Q61147	3	2.16331e+07	2.40327e+07	2.92413e+07	2.01267e+07		2.69189e+07	1.96126e+07	4.30883e+07	2.26339e+07	2.76394e+07		2.64875e+07	5.93242e+07	1.00046e+08	6.23492e+07	3.55033e+07		3.56486e+07	6.54931e+07	7.38078e+07	6.11532e+07	1.05484e+08	8.71572e+07		1.44423e+08	1.29141e+08	1.21462e+08	6.9017e+07	8.58892e+07	67323648
Charged multivesicular body protein 2a	Q9DB34	3	3647350	5101170	6795360	2717470		6748301	6561440	11595200	6307380	9202403		9245010	13922700	26668304	16786500	10469400		8125600	13831959	45295500	23760632	52535500	26700084		57943000	36608510	64761000	12489800	23366240	16137738
Coagulation factor IX	P16294	3	1.4056e+06	1.01585e+06	1.58803e+06	1070136		1.03383e+06	1.07706e+06	2.49705e+06	1.25607e+06	1.20962e+06		1042851	3.0007e+06	3.89623e+06	2.87816e+06	1.44657e+06		1.27836e+06	2.30815e+06	3.45286e+06	2.90565e+06	4.96932e+06	4.58006e+06		6.4952e+06	6.30927e+06	7.17961e+06	2.29906e+06	3.58966e+06	3551922
Coatomer subunit beta	O55029	3	754047	1202450	1303962	925480		1446234	1399270	2732610	1396400	2002240		1205910	2336019	3100350	2697740	1593150		1497885	1202440	3725000	3341380	3607890	3496940		4888587	3082214	4252395	1019795	1314730	1074010
Coatomer subunit gamma-2	Q9QXK3	3	73058	14986	61656	99275		5712	55357	94928	27957	31250		29882	60921	163695	86788	43571		132162	192074	171474	131482	114316	159984		254086	218702	236251	84014	182531	104227
Cold shock domain-containing protein E1	Q91W50	3	75860	250664	275570	134604		231565	182456	518834	209282	327775		298663	473134	706434	538353	329940		324071	608613	794792	573361	1010080	686736		996402	748893	1119153	387914	720051	690655
CSC1-like protein 1	Q91YT8	3	63495	82687	96933	73358		4044090	74316	6474507	1729235	2327590		3955930	6430855	11576700	9130390	7027100		5564530	12074000	8111390	7383480	12657700	14175900		22233000	18442000	24437200	12692400	17701100	6107520
Cytochrome b-c1 complex subunit 2, mitochondrial	Q9DB77	3	101464	52110	88553	104474		412878	253429	247177	328370	337554		543724	383400	1462805	655150	532920		346962	339954	925895	154781	1077885	943240		301008	514812	526988	691442	1196861	990944
Desmin	P31001	3	199661	185896	781749	187731		130335	217300	120376	143916	240726		270487	252973	164689	201103	89066		150361	395000	3111670	603129	137771	152886		392247	332927	172577	328337	196228	163365
Dihydropyrimidinase-related protein 2	O08553	3	0	155681	32049	195479		0	0	8833	0	241925		0	431467	0	548248	0		0	0	52037	0	984196	853115		284215	0	0	14728	289932	439312
DnaJ homolog subfamily C member 8	Q6NZB0	3	340475	242356	241896	336593		407287	280499	700896	545715	469554		430924	738976	1697340	698618	550987		893136	1068016	1301548	1144917	1681986	1202380		1324350	1280560	1432166	707826	1131890	909194
Endoplasmin	P08113	3	315313	364046	530858	264540		471866	335927	647221	247373	354891		436971	669965	927695	714058	598026		481490	643308	1.30962e+06	626091	1516342	893901		2.32394e+06	2279215	2.53812e+06	1.14741e+06	1458334	812018
Enoyl-CoA hydratase, mitochondrial	Q8BH95	3	4317	7625	831	2214		442894	49488	3807813	313939	730651		1387998	10246400	8711900	7976590	2810570		2827160	4461010	8223350	5693900	16028900	12523800		8869320	2084400	7360500	3104800	5893720	3988890
Epididymal secretory protein E1	Q9Z0J0	3	2279290	1783390	3750356	1327780		3980364	2429110	6322597	2019420	2792705		3451295	7220283	9894237	7467190	6607105		4855882	6700651	13725900	7407329	16015686	8557254		26289300	17804593	26802018	10682833	14837834	6951987
Exocyst complex component 3-like protein 4	Q6DIA2	3	751416	472959	1058567	423907		1166170	679574	1953090	489217	721571		1076200	1995117	2889550	2399350	2008580		1576790	2230080	4587420	1927793	5150724	2685537		8768580	5137200	6741630	4106360	4682170	2698480
Exosome complex component RRP40	Q7TQK4	3	132706	138499	79147	74222		283341	76550	2746910	243818	462581		812222	5781750	4624590	4266790	1579010		1558970	2443420	4313990	3086510	8075140	6149210		4759130	1288001	3829720	1720780	3199850	2059490
Fibrinogen alpha chain	E9PV24	3	4.24608e+07	5.88488e+07	5.99908e+07	2.72754e+07		1.15681e+08	7.32263e+07	1.41794e+08	9.53037e+07	1.27975e+08		1.25098e+08	2.05277e+08	2.88225e+08	1.99958e+08	1.14359e+08		1.29043e+08	1.90924e+08	4.3184e+08	2.84717e+08	4.23994e+08	3.09744e+08		5.86959e+08	4.80399e+08	7.24565e+08	1.97205e+08	3.42863e+08	2.13281e+08
Fibrinogen beta chain	Q8K0E8	3	7.27241e+07	1.06523e+08	1.0941e+08	4.44075e+07		196134371	1.14549e+08	2.52846e+08	1.37313e+08	2.14862e+08		2.12049e+08	2.91154e+08	4.75416e+08	3.2739e+08	1.971e+08		1.81564e+08	3.01203e+08	7.70327e+08	3.69769e+08	7.83781e+08	5.05079e+08		9.41176e+08	6.75376e+08	9.8978e+08	2.74497e+08	5.03571e+08	3.65634e+08
Fibrinogen gamma chain	Q8VCM7	3	7.95776e+07	1.13867e+08	1.19795e+08	5.143e+07		1.72851e+08	1.22548e+08	2.55885e+08	1.44239e+08	2.25643e+08		2.10903e+08	3.43216e+08	4.7755e+08	3.63972e+08	2.49694e+08		1.99474e+08	2.97306e+08	7.22808e+08	4.30516e+08	7.38986e+08	6.65191e+08		9.75048e+08	6.99807e+08	1.03721e+09	3.23662e+08	5.27741e+08	3.07431e+08
Fibrinogen-like protein 1	Q71KU9	3	631300	694166	359214	556943		548672	471070	1225845	707258	851476		901733	1.88969e+06	2.73844e+06	1958271	722760		597636	1.15871e+06	3885077	1.8805e+06	6.665e+06	3796954		3941430	6000838	4382030	1.21892e+06	3417762	2.55644e+06
Formimidoyltransferase-cyclodeaminase	Q91XD4	3	7820797	2760342	7122027	5760560		8521212	5073777	16149600	8911358	13986500		13443600	22928800	22654000	26399900	8409388		6652530	3692547	32967700	25899000	29031078	23311000		27360800	13388200	13636900	5578560	15813300	7709788
Glucosidase alpha neutral C	A2AQJ8	3	19965200	23862400	39152800	12065500		31276600	33442100	51709800	28555600	45350200		44245100	57207800	82305300	67537100	48454000		47302300	65818700	140132000	92965100	129616000	94838600		215174000	156002000	203623000	66945500	92744500	90536600
Glycerol kinase	Q64516	3	535125	20040	170302	141924		607202	446694	1984850	880949	534241		1244417	1838009	4113714	3134944	1894400		2079873	3047560	4061160	3486971	4407747	4018709		4292422	2845589	3570178	2293655	2494760	0
Granulin	Q3U9N4	3	332577	340985	538800	319897		348347	322995	600805	283262	449027		381214	819957	1.31231e+06	977617	481085		538698	843986	1.86244e+06	948948	1.93697e+06	1.61408e+06		2.36381e+06	1.9312e+06	2.63011e+06	971528	1.60464e+06	863739
H-2 class I histocompatibility antigen, D-B alpha chain	P01899	3	1848780	2803480	3191130	1596810		3599612	3821830	5724250	3383820	4486652		5584790	9973380	19375400	10044900	5000750		4520880	7111840	24466500	12748200	27784100	14397000		27712800	19809800	36131300	6933370	13096700	8215750
Haptoglobin	Q61646	3	3.45124e+06	3.73198e+06	4.18465e+06	3.20805e+06		9.72643e+07	3.41748e+06	4.26959e+08	48778158	8.48419e+07		1.23285e+08	4.71026e+08	8.77902e+08	6.33223e+08	2.8867e+08		3.22783e+08	6.84733e+08	8.15182e+08	6.43192e+08	1.02509e+09	1.12259e+09		1285258105	5.30108e+08	1.35698e+09	5.42539e+08	9.7909e+08	5.51335e+08
Hemopexin	Q91X72	3	8.35074e+07	1.02688e+08	1.25466e+08	8.39118e+07		2.6926e+08	1.06021e+08	3.44398e+08	1.8848e+08	2.52829e+08		2.93461e+08	4.65712e+08	8.42471e+08	4.71199e+08	3.61407e+08		3.79807e+08	6.45918e+08	7.99754e+08	5.27642e+08	9.61446e+08	7.16323e+08		1.39162e+09	9.93755e+08	1.34327e+09	6.23442e+08	8.2128e+08	4.70329e+08
Heterogeneous nuclear ribonucleoprotein U-like protein 1	Q8VDM6	3	15484300	18873300	31232902	9628760		24480500	26249100	41315100	23373189	35967100		34872500	44444800	63330500	53117600	37967700		37150800	51326129	107963000	72658400	99287300	73947600		162091000	122985000	157858000	52794306	73224500	68245500
Inter alpha-trypsin inhibitor, heavy chain 4	A6X935	3	13589143	1.37636e+07	1.28527e+07	1.02697e+07		3.21607e+07	1.41806e+07	4.96471e+07	2.40695e+07	4.02444e+07		3.60592e+07	7.70991e+07	9.97622e+07	8.68277e+07	3.97698e+07		4.2938e+07	6.43401e+07	9.84851e+07	8.42606e+07	1.18017e+08	1.11393e+08		1.48708e+08	1.12717e+08	1.30464e+08	6.26805e+07	8.4293e+07	6.72259e+07
Junction plakoglobin	Q02257	3	35538.4	24025.6	58207.8	28121.5		174974	126217	46418.6	274461	51342.6		119745	89350.7	56180	48907.4	61350.5		75455.7	45649.2	690496	22503.3	76215.8	85325.8		60464.6	44255.2	105216	62058.8	39804.2	111683
Kallikrein 1-related peptidase b3	P00756	3	946369	928109	3132029	903914		564424	737295	599918	387504	511630		1065853	1061866	561125	629901	377276		411177	592662	9727486	15205	676338	743286		1997346	1127765	2358880	967654	660609	369336
Kynurenine--oxoglutarate transaminase 1	Q8BTY1	3	241981	683161	724007	514203		851619	591231	1231236	591358	595284		685507	972235	2212885	1254875	316260		533797	513176	629651	849329	1326274	1449745		718407	711312	1500594	470285	2761850	955940
Leucine-rich HEV glycoprotein (Precursor)	Q91XL1	3	1.10715e+07	9.07591e+06	1.00062e+07	8.73361e+06		3.17121e+07	12257610	54197723	3.09858e+07	3.62889e+07		3.41919e+07	77968613	9.85607e+07	6.20273e+07	3.93417e+07		4.647e+07	8.83524e+07	1.36071e+08	1.18683e+08	1.25834e+08	1.17199e+08		2.07218e+08	198568900	152226447	7.87223e+07	1.54197e+08	1.40718e+08
Leukocyte cell-derived chemotaxin-2	O88803	3	2476	18779	4183	1299		11897	3020	48790	5820	11017		23156	114	12418	37851	26818		27674	27443	1737841	57075	1491	9991		8720	6889	16839	56957	22636	0
Lipopolysaccharide-binding protein	Q61805	3	2.00763e+06	1.49594e+06	2.4746e+06	1.83208e+06		1.84803e+06	1706570	3.19226e+06	1.7244e+06	2.37954e+06		2.43432e+06	3.89417e+06	9.76648e+06	5.01071e+06	2.40825e+06		2.52441e+06	7.97076e+06	10218954	7.49177e+06	1.23644e+07	10245933		1.80308e+07	1.84475e+07	19727420	5.64073e+06	1.23569e+07	9224956
Lysosomal alpha-mannosidase	O09159	3	306821	300626	445201	297647		466554	275492	1887457	429053	561488		720687	2.22352e+06	3314759	2.02311e+06	1.06558e+06		1582056	2.15335e+06	3.16049e+06	3154106	4.18423e+06	4912141		3712522	1.71083e+06	4.21666e+06	1610656	3.74835e+06	3.57046e+06
MCG142671, isoform CRA_b	Q6PDB7	3	1428370	1332328	1725820	1446932		1035560	925342	2312750	1145000	1341599		857498	2588396	2398180	2062504	1384438		1372874	3079498	3598842	3394757	2674528	3900417		4845519	4910511	5115687	2442703	3483335	1778566
Monocyte differentiation antigen CD14	P10810	3	718952	620314	777443	771837		838386	642073	688175	530273	765706		585604	1.00571e+06	2.60395e+06	738740	532186		718952	1.22226e+06	6.17183e+06	1.10356e+06	2.01279e+07	3.51479e+06		1.38216e+07	1.96252e+07	1.31928e+07	770893	8878431	1.26505e+07
Myeloperoxidase	P11247	3	1578075	278808	245528	684676		292882	1087199	422148	145588	1436625		308085	729028	412927	0	173600		94848	1362855	0	0	0	0		0	811288	1569890	172948	0	142221
Myosin-1	Q5SX40	3	521570	305436	486168	349818		596586	435996	570643	354527	638008		568053	824289	594486	661805	455331		437356	465629	600088	642403	722514	645979		621816	1.35129e+06	925178	1.15107e+06	483229	476750
Neurogenic locus notch homolog protein 3	Q61982	3	62308	40272	102162	36516		58607	120185	240383	66557	118622		64004	182022	163298	139545	130022		101980	162176	97991	114340	186275	187334		358618	309248	271351	192961	172897	70984
Neutrophil gelatinase-associated lipocalin	P11672	3	3848	3788	26923	3748		1520	0	20980	1211	6163		24109	49805	117348	47966	10598		37033	135317	257191	169099	241316	221773		380996	656736	325798	268984	370202	220081
Nidogen-1	P10493	3	302836	149198	286164	161858		242083	228549	288433	231106	310390		266921	554584	730058	452894	370856		350573	613544	753672	245694	994639	715424		957872	1.06652e+06	933631	513541	871050	815520
Nucleobindin-1	Q02819	3	109681	106485	193538	82673.5		42015	45712.5	132380	54937	125384		111946	340222	198847	341052	160632		158854	98836	386911	212372	1.39235e+06	423779		563376	441828	355067	165662	406778	228168
orosomucoid 3 [Mus musculus] (ref	NP_038651.2	3	4.80488e+06	3.3761e+06	3.5746e+06	3.20565e+06		23120350	1.02004e+07	18030320	28165995	18143510		29415710	32179105	44496560	52717980	34873840		28115250	2.78121e+07	41451855	52772145	64964600	70232545		6.92136e+07	4.48492e+07	78438910	39525754	4.35351e+07	7968362
Oxidation resistance protein 1	Q4KMM3	3	305688	247007	442811	265922		245197	271810	716230	281788	279507		287959	828410	962171	976210	315041		481358	411290	1289240	946124	1267222	965528		1598130	680608	890935	424776	595970	0
Peptidase inhibitor 16	E9QNE5	3	4687229	5.26956e+06	6261277	3708972		2.55304e+06	3.14417e+06	4152595	2.47126e+06	3.09977e+06		2.81437e+06	4.28705e+06	1.97775e+06	1.6824e+07	2.78707e+06		3.54029e+06	2.10041e+06	1.06492e+06	2.1635e+06	3.21739e+06	2635119		5.38771e+07	9696726	12086960	2.84249e+06	1.84712e+06	1.18201e+06
Phosphatidylinositol 3,4,5-trisphosphate 5-phosphatase 1	Q9ES52	3	19992962	26068229	38416128	12982867		61431800	34520650	69002452	44227644	66163100		59749975	97573000	128600000	111597782	64151200		61270200	99340968	271757000	133179145	203665000	126945428		319197259	254327000	385793000	111864148	184222000	168200000
Polymerase I and transcript release factor	O54724	3	765426	526877	927440	518979		1753147	704506	1403133	757053	1642377		1730684	3230903	3935090	2744218	1645224		2571127	3360880	2806750	4412430	5135510	4088500		5661530	4432770	6158465	3097761	4030310	3178020
Procollagen-lysine,2-oxoglutarate 5-dioxygenase 1	Q9R0E2	3	334902	74952.3	64839.7	236217		68380.3	210144	154898	63921.3	124057		77645.3	241574	283710	244013	69173.7		159915	23103	229016	58903	525443	331526		275944	312435	285483	108235	255332	173564
Programmed cell death protein 4	Q61823	3	577993	882436	985554	422091		1096080	783779	1849260	1077324	1487170		1041620	2052920	3422200	2262620	1216472		1375930	2183857	6083330	3640390	4356260	3529931		8406990	6338510	9061130	2113467	4279900	2969040
Prolactin-inducible protein homolog	P02816	3	70154	27167	79786.5	60855		26889	35995	79929.5	31615	81752		38540.5	86907	152738	107416	55604		95858.5	174762	135252	429708	150475	539401		1062047	346329	481145	115116	698560	517626
Protein C6	E9Q6D8	3	496228	491454	762661	580079		401095	351823	833259	477655	579582		435597	1.0382e+06	941497	1.05251e+06	495785		600567	770218	1.14149e+06	970984	1.33287e+06	1.24386e+06		2.24013e+06	1.75604e+06	2.18094e+06	1.07724e+06	1.21069e+06	811513
Protein CREG1	O88668	3	328267	250946	241626	351078		264709	343033	465033	205370	312711		367930	572726	516392	613021	313591		253628	322620	737195	536441	1192400	819738		660364	940116	856831	359896	659881	441200
Protein CTLA-2-alpha	P12399	3	10872	616	96487	10760		358985	43960	2267	39964	57192		173801	100477	18639	25432	10079		3227	97116	686991	0	24107	14826		48830	38981	32466	18603	11636	57059
Protein kinase C theta type	Q02111	3	1135733	1447693	2240341	726988		1961228	2197832	3171170	1800970	2892999		3112521	3427269	5075598	4552917	3328123		2664270	4098717	8556616	5353633	7747726	5735034		11839436	10246629	13084501	4790626	6059314	5968830
Protein Krt78	E9Q0F0	3	599156	568511	4443566	744678		826452	812152	2061258	944740	1238221		1660571	1.65883e+06	3757529	1968221	1.38093e+06		1832287	4244630	29839607	3.58988e+06	4212410	3358451		9782757	4.81353e+06	6.64393e+06	3246264	3555333	2.3005e+06
Protein LZIC	Q8K3C3	3	7372469	7295494	7915660	6905099		17211147	8093930	22730440	17729953	16188744		16878400	35896683	38854000	19667948	19482698		21245840	49048800	67882020	46650600	51060319	33371945		78666300	56400630	69760629	35285700	51121322	0
Protein Z-dependent protease inhibitor	Q8R121	3	2.49177e+06	2.11837e+06	3.12619e+06	2.16809e+06		2.96414e+06	2.6319e+06	6.39434e+06	2.86494e+06	3577860		4.51367e+06	8.92508e+06	1.21624e+07	1.05428e+07	4.77642e+06		3.73165e+06	7.61648e+06	1.21159e+07	1.02985e+07	1.49306e+07	1.24901e+07		15902155	14928598	1.46133e+07	6.88565e+06	1.00268e+07	9.94074e+06
Proteoglycan 4	Q9JM99	3	616282	692329	738307	528003		1.00637e+06	596449	2.0395e+06	938141	1.21497e+06		1.26711e+06	2.73511e+06	7.43707e+06	3.49967e+06	1.37935e+06		1.38818e+06	4.19321e+06	8.11375e+06	6.81396e+06	8.34129e+06	8.64491e+06		1.28416e+07	1.14768e+07	1.19141e+07	3.69385e+06	9.26628e+06	9.19027e+06
Ras GTPase-activating protein 3	Q60790	3	2129940	2056350	3443660	1643926		5048720	3960770	6858710	3590360	4758090		5498380	7469730	10147800	8850690	10363000		8661090	9474732	15151600	7096170	13961200	12348900		24414900	16064100	18894800	10112200	15660600	9927660
Sarcalumenin	Q7TQ48	3	1062836	1494170	1886911	757496		2042970	1577080	3279590	1829570	2615485		1927963	3636120	5940330	3954000	2318126		2652190	3892520	10570700	6612090	7186040	5608660		14586400	10874000	15755800	4181340	7288980	5453630
Secretory carrier-associated membrane protein 1	Q8K021	3	24894	32672	39320	42623		18791	10480	134424	12673	43415		31727	91321	174255	62898	49439		44995	74986	205775	85656	217109	129314		409009	259921	408702	111426	207760	146551
Serine (Or cysteine) peptidase inhibitor, clade A (Alpha-1 antipeptidase, antitrypsin), member 7	Q3UEL9	3	728780	1.29471e+06	1.03878e+06	763603		1.53318e+06	547284	2.25078e+06	974087	1464947		1217295	2.73031e+06	4.59748e+06	2358837	1.80545e+06		1.95445e+06	2.76739e+06	2.55767e+06	2.29735e+06	3.82418e+06	3.46369e+06		4.26666e+06	6.01692e+06	4999350	2.37751e+06	5.19183e+06	2.23631e+06
Serine (Or cysteine) peptidase inhibitor, clade A, member 3N, isoform CRA_a	G3X8T9	3	3.91531e+06	3.68339e+06	4.02513e+06	3.57303e+06		5.84948e+06	3.8195e+06	1.03874e+07	4.97695e+06	7.21307e+06		7.02895e+06	1.33473e+07	25430238	1.58788e+07	9.06271e+06		8.4689e+06	1.68593e+07	5.33599e+07	2.35701e+07	5.57872e+07	32337091		6.18762e+07	4.29288e+07	4.78711e+07	1.31532e+07	3.02497e+07	33426190
Serine protease inhibitor A3C	P29621	3	41529731	5.29836e+07	4.0651e+07	3.87352e+07		22894570	4.70251e+07	7.5148e+07	3.16937e+07	34057141		3.72218e+07	6.78813e+07	5.86846e+07	3.98735e+07	29367770		3.54683e+07	37627377	8.22324e+07	4.93157e+07	8.43925e+07	7.83558e+07		1.31789e+08	1.01166e+08	1.93583e+08	4.39032e+07	65918686	5.68923e+07
Serine/threonine-protein kinase TAO3	Q8BYC6	3	2394320	1749173	4048092	1406646		4000342	2664580	6982480	2186417	2983730		3448860	7866560	10180700	8110980	6680950		5015460	6901287	15055000	8005340	17890600	8875240		28247300	18847800	29395600	10789300	15491200	7558490
Serum amyloid A-1 protein	P05366	3	3.39763e+06	3.00348e+06	4003767	2.90213e+06		4.71166e+07	1.24384e+07	2.17505e+08	65412098	8.27727e+07		9.17362e+07	1.59143e+08	5.18251e+08	339237445	1.13931e+08		5.9864e+07	3.20537e+08	5.0967e+08	1.4803e+08	6.3339e+08	4.57114e+08		5.46437e+08	2.90913e+08	4.22978e+08	1.69152e+08	2.55334e+08	2.21808e+08
Serum amyloid A-2 protein	P05367	3	731472	736404	723216	755239		2.42633e+07	6.05387e+06	125616385	3.81775e+07	5.18683e+07		5.3954e+07	9.10142e+07	2.70124e+08	1.74449e+08	7.45139e+07		5.08749e+07	1.83543e+08	328093906	9.28111e+07	3.63076e+08	251854800		2.08326e+08	1.49005e+08	2.16928e+08	1.47856e+08	1.68928e+08	1.53048e+08
Serum amyloid A-3 protein	P04918	3	807607	1453004	1742640	821985		890379	1001143	1430128	588455	820408		801310	1200959	23717400	1207569	710684		1173813	2660820	61432500	4437130	121843000	11222900		130612000	73764100	87406700	1530360	33937800	32065200
Serum amyloid P-component	P12246	3	1.85022e+07	1.26313e+07	27838462	14512792		3.62576e+07	26941802	59804494	4.2546e+07	5.72037e+07		4.2711e+07	8.27506e+07	140086234	7.98994e+07	4.87813e+07		4.97518e+07	105207678	147966750	119354764	168695578	166604180		238761236	239438944	216010280	103078802	128393748	135155280
SH3 and multiple ankyrin repeat domains protein 3	Q4ACU6	3	691406	2624501	888162	2340646		958899	953460	2184432	1840520	1708679		1154307	3278609	3517530	3105806	1140930		779258	1016225	3781830	3550993	5103490	4374254		4015760	2781484	3187720	739223	2189800	1682670
Suppressor of G2 allele of SKP1 homolog	Q9CX34	3	460134	304188	701022	238826		732691	496449	1277440	324560	484702		774426	1240415	2134730	1432510	1158860		840348	1491780	2563800	1186447	2768912	1849991		4685970	3437820	4586800	1937660	2994200	1398314
Tenascin	Q80YX1	3	271080	257508	346778	155221		354547	292840	481280	210383	322370		357433	436930	762732	469724	403730		535001	533855	655025	360393	776591	668838		1297370	1090581	1383168	572264	795769	529270
Tissue factor pathway inhibitor	O54819	3	556644	684022	562106	517226		733757	645141	1504214	576021	643105		667137	1556958	2462123	1663738	988815		1107601	1941685	1451117	2295365	3124785	3956220		4079064	1747297	4339248	1184922	2962097	1668919
Uncharacterized protein	E9Q1Z0	3	351234	627466	648196	511106		201544	336130	368110	340104	354422		327638	684540	247121	388012	239008		348466	243796	705115	495479	518142	404916		1.04052e+06	490095	473562	389404	343717	311204
V-type proton ATPase 116 kDa subunit a isoform 4	Q920R6	3	711546	467180	1475105	631962		498165	408570	6036247	912117	971086		1771468	6243523	6461254	6200250	1358922		2589049	1372584	8954060	6244720	9255180	6272192		10925200	2710925	3691945	1902060	3305684	1316458
Vascular non-inflammatory molecule 3	Q9QZ25	3	1.77696e+06	2.66063e+06	2.31152e+06	1.95705e+06		1.41845e+06	1.55384e+06	1.79468e+06	1.13729e+06	1.42691e+06		1.43721e+06	2.37151e+06	1.41272e+07	1.87262e+06	1.82903e+06		1.62723e+06	8.02725e+06	7.14722e+06	6.63545e+06	23802832	7.54449e+06		2.48822e+07	2.28352e+07	2.117e+07	3.80032e+06	1.5761e+07	1.11462e+07
Vimentin	P20152	3	222345	296962	2709346	505744		144237	141634	236889	187686	412337		460021	1031106	405961	288977	134794		135358	593123	16423580	594481	1.07609e+06	604034		1.2852e+06	1276019	454070	432317	192390	207868
VPS10 domain-containing receptor SorCS2	Q9EPR5	3	7629	5111	28980	17302		3852	23993	334214	20576	23068		19201	173156	655713	544656	48945		137533	293022	527531	490564	722498	1051980		635798	342251	905406	261300	421525	202177
3-ketoacyl-CoA thiolase A, peroxisomal	Q921H8	4	101016	806786	360326	89812		92441	123836	511295	217116	186005		207120	381492	309373	168334	538000		78968	255369	97577	71926	506782	270838		163524	267746	115233	686901	276688	50974
Acetyl-CoA carboxylase 1	Q5SWU9	4	38480700	13778200	35440100	28647000		21964700	19778800	36203100	21058900	13691534		26428074	42668182	21633541	42512625	17356600		16792900	13569400	10915166	15397100	16454104	18801785		32680900	34350000	23168980	35673600	17665868	15626600
Adenylate kinase isoenzyme 1	Q9R0Y5	4	276180	984844	553426	619489		399994	333175	867452	699380	1326580		601009	555777	1069524	583924	611062		337830	84818	145770	240505	1039461	1062002		346367	1256900	1195220	227597	151618	98865
Alpha-1-antitrypsin 1-2	P22599	4	6.82203e+07	7.60094e+07	9.46466e+07	7.53844e+07		5.01421e+07	86496063	78636455	64070416	7.30342e+07		6.66989e+07	96840094	5.86192e+07	8.03627e+07	6.09666e+07		6.92656e+07	4.74177e+07	5.04883e+07	5.18864e+07	5.25047e+07	7.16702e+07		8.23701e+07	9.10757e+07	8.11668e+07	7.64927e+07	6.20416e+07	5.93722e+07
Alpha-1-antitrypsin 1-3	Q00896	4	1.59871e+08	1.40767e+08	1.44826e+08	1.44488e+08		1.26536e+08	1.71947e+08	1.83219e+08	1.48073e+08	1.42289e+08		158317270	2.02862e+08	186519973	1.76682e+08	148009541		1.40303e+08	1.48279e+08	1.46126e+08	1.85418e+08	1.80523e+08	1.9676e+08		2.3814e+08	2.24978e+08	2.40863e+08	1.83649e+08	1.50244e+08	1.43417e+08
Alpha-1-antitrypsin 1-4	Q00897	4	9.07414e+06	4.17088e+06	6.66733e+06	3.62436e+06		3.39175e+06	4.30496e+06	4.16222e+06	3.93469e+06	3.82886e+06		3253670	4290620	3307628	3.87296e+06	3.16752e+06		4568498	4555427	3.61338e+06	7286655	4.14743e+06	5.24623e+06		8464872	9.46198e+06	8.08426e+06	4.95317e+06	5067285	5.01705e+06
Alpha-2-macroglobulin	Q61838	4	1.38413e+08	1.32724e+08	1.63878e+08	1.20371e+08		1.24056e+08	1.25777e+08	1.6026e+08	1.06457e+08	1.3194e+08		1.27631e+08	1.7581e+08	1.39648e+08	1.65859e+08	1.3023e+08		1.37196e+08	1.16185e+08	1.19062e+08	1.33167e+08	1.2366e+08	1.39137e+08		1.85847e+08	1.6792e+08	1.81043e+08	1.59206e+08	1.14887e+08	9.87787e+07
Alpha-actinin-2	Q9JI91	4	410743	501182	492886	317369		216494	364710	441038	279868	312857		316272	304806	305549	329892	339665		508286	364180	233600	363922	262724	331848		320377	437181	342519	331805	306343	0
Alpha-amylase 1	P00687	4	674494	897868	1.1112e+06	747534		318860	609046	565147	456106	500190		404242	848496	607969	675883	384188		466406	418463	668925	454189	732287	786742		1.33949e+06	785054	846770	598266	564420	415583
Angiotensin-3	Q3UTR7	4	4.07084e+06	5.01814e+06	4.21747e+06	4.41231e+06		3.08494e+06	3.50232e+06	4.69094e+06	2.69721e+06	3.91693e+06		3.46159e+06	6.99028e+06	3.693e+06	3.99651e+06	3.5582e+06		5.0312e+06	3.88482e+06	2.98228e+06	4.7236e+06	4663932	5.79182e+06		5.91278e+06	5019591	5.20951e+06	5.43044e+06	3.29406e+06	2.90753e+06
Anionic trypsin-2	P07146	4	15746400	15525500	9906340	13493000		13341200	8643260	8435950	10538700	13901900		8809350	9716230	10310200	6736550	8582410		11030700	12126500	8639320	9820140	12098900	8192990		11444000	16520700	16722000	12922700	8701480	9361070
Apolipoprotein C-I	P34928	4	34253800	62641400	53414500	88769200		40713200	65563500	58718900	48083900	42097200		36262500	46391800	51140300	62517800	31557400		45599028	63356800	48895700	48117975	43921100	44760671		79640267	85187300	80133879	59211500	42830700	37951800
Apolipoprotein C-II	Q05020	4	8971260	10430200	14005200	10833400		3985520	6648010	6492790	4454070	12539300		5953650	15363100	12524800	6010660	6375960		6731930	6482380	12908600	11507300	15122300	22568400		14732200	20623800	11574300	7157350	10976800	10581900
Apolipoprotein D	P51910	4	8.69318e+06	1.02963e+07	1.22454e+07	8.20205e+06		6.39144e+06	1.07041e+07	12047135	6751127	5.9521e+06		7980438	1.33821e+07	8.71313e+06	1.20069e+07	1.234e+07		1.00444e+07	1.18081e+07	6.14038e+06	6859755	8.94387e+06	1.28258e+07		1.45982e+07	1.70915e+07	1.65522e+07	1.37521e+07	1.2625e+07	8.60217e+06
Apoptosis-inducing factor 1, mitochondrial	Q9Z0X1	4	36859395	44693296	4.4656e+07	36802388		23725850	6.32962e+07	6.61246e+07	39814390	2.95984e+07		3.46932e+07	29963240	35150353	29410042	2.45885e+07		3.72437e+07	3.0601e+07	25597231	34441332	38346465	46618430		5.8278e+07	4.08065e+07	41612177	4.29149e+07	2.64769e+07	55116600
ATP synthase subunit delta, mitochondrial	Q9D3D9	4	200561	781472	497816	104029		416466	531642	193106	24050	99359		216643	172152	63005	168463	903654		66265	43086	75870	36246	78224	228385		74183	677215	389664	299629	81216	18272
ATP-dependent 6-phosphofructokinase, liver type	P12382	4	93235	180733	156318	55437		95538	89417	171337	133798	139487		60329	195048	119084	142884	64233		152426	146654	157530	128634	172675	175894		153485	175797	191785	145048	203388	104531
Beta-2-glycoprotein 1	Q01339	4	4.82131e+07	5.78924e+07	6.75102e+07	4.68606e+07		3.22689e+07	4.29975e+07	4.46151e+07	2.70363e+07	3.51474e+07		3.19882e+07	5.47775e+07	3.7513e+07	4.16155e+07	3.46605e+07		3.87469e+07	3.87069e+07	3.36133e+07	2.94652e+07	3.44633e+07	4.86819e+07		5.75786e+07	4.93332e+07	56878169	4.56877e+07	3.66982e+07	25208280
Beta-2-microglobulin	P01887	4	2.59653e+07	3.6046e+07	3.37279e+07	2.90192e+07		2.80841e+07	33335560	2.96678e+07	30774530	2.48971e+07		3.4278e+07	4.32385e+07	2.78037e+07	34729781	3.62107e+07		2.96948e+07	27085290	2.20087e+07	20513680	2.90037e+07	4.0983e+07		3.35054e+07	42080737	38798096	3.81188e+07	2.70166e+07	23201830
Beta-adrenergic receptor kinase 1	Q99MK8	4	5206860	569513	2216044	483576		2892325	4802880	3419060	3834860	564133		3697610	1792607	2349690	2186998	3462688		6371590	4507690	3031030	4126549	2061439	2292926		2017904	5043773	3834730	4134090	2464505	0
Beta-mannosidase	Q8K2I4	4	1893755	2829918	2798885	2275181		1078867	3798427	3123562	2220213	1869839		1768254	2064062	1618398	1769206	1125195		1925924	1471259	1466907	1963303	2265156	3404830		3386125	2258656	2203922	1773224	1560054	1747550
Beta-parvin	Q9ES46	4	439356	95248	605748	355984		260182	379718	297214	353024	303692		333648	641728	269596	466926	253250		298560	293013	243018	414462	372196	376434		288096	567598	848874	339776	214388	174904
C-type lectin domain family 11 member A	O88200	4	1049690	1028450	1434230	673361		1056867	846006	857398	712808	585748		722720	899653	928187	703272	1122894		709068	643453	398831	377061	728765	925138		1354700	1713394	1180840	961955	647124	579410
Cadherin-1	P09803	4	323210	314858	396004	316486		153128	196820	389965	176682	234342		148680	394389	241701	218870	217668		272500	152886	254732	234988	444036	349190		354755	330076	294802	243128	242271	156189
Carboxypeptidase N subunit 2	Q9DBB9	4	1.53255e+07	1.37619e+07	1.65156e+07	12065247		1.107e+07	1.57674e+07	2.03579e+07	1.31278e+07	1.3966e+07		1.47633e+07	2.80946e+07	1.53376e+07	2.13449e+07	1.37594e+07		1.39666e+07	1.10511e+07	1.00643e+07	1.51401e+07	1.30255e+07	2.07508e+07		1.59381e+07	1.68855e+07	1.80173e+07	1.5901e+07	9.925e+06	8.58111e+06
Cathepsin B	P10605	4	1.47967e+06	2.00448e+06	3.12439e+06	5.92853e+06		1.1138e+06	1.07575e+06	1.57675e+06	1695321	2.43652e+06		1.21597e+06	2.05039e+06	1.78909e+06	1.5651e+06	1.22716e+06		2.31384e+06	4.11528e+06	2.04592e+06	1.1745e+06	2.49463e+06	2.24538e+06		3.55471e+06	3.56283e+06	4169922	4604949	4.43223e+06	2.06574e+06
CD44 antigen	A2APM2	4	860388	775165	883256	599437		536450	548102	817107	549863	671811		723214	1247311	743586	997956	730526		618592	643072	342006	680455	714321	936452		1034440	1214870	1018650	820797	728340	496738
Clusterin	Q06890	4	1.93494e+07	1.62599e+07	1.8064e+07	1.33416e+07		1.73895e+07	1.32361e+07	3.22782e+07	1.46113e+07	1.92265e+07		18999079	2.99772e+07	1.84224e+07	25468966	1.86135e+07		2.11169e+07	14890420	1.20301e+07	9.70129e+06	1.53394e+07	2.41254e+07		2.25673e+07	2.23665e+07	2.28308e+07	2.28742e+07	1.65627e+07	1.10577e+07
Coagulation factor X	O88947	4	1.0093e+07	1.08118e+07	1.40928e+07	10997297		8.88963e+06	1.02871e+07	1.29388e+07	8.34202e+06	1.03219e+07		1.04672e+07	1.67896e+07	1.24245e+07	1.53746e+07	9.51281e+06		1.1649e+07	1.1379e+07	9.72462e+06	9.47901e+06	1.06223e+07	1.58702e+07		16945034	1.63894e+07	1.5262e+07	1.50984e+07	1.11782e+07	9.06213e+06
Coagulation factor XII	Q80YC5	4	2.21211e+06	2.49528e+06	2.76271e+06	2068418		1.75209e+06	2.11548e+06	2.51152e+06	1.78976e+06	2.1772e+06		1.99445e+06	2.60836e+06	1.91134e+06	2.64773e+06	1.73869e+06		1.80121e+06	1680598	1.45805e+06	1653566	1.73912e+06	2.16957e+06		2.44996e+06	2.4959e+06	2.40502e+06	1.96213e+06	1.5738e+06	1046331
Collagen alpha-1(III) chain	P08121	4	366317	490569	723912	282794		220994	291664	426257	258790	338577		305394	408536	334117	327478	400048		486585	287032	268038	389413	196946	256808		475496	664698	490354	406174	436336	187495
Collagen alpha-1(XVIII) chain	P39061	4	106755	90699	69169	63078		57041	68969	110048	65719	54938		69344	90199	76887	60643	52680		103450	74384	44263	56681	51263	78709		106852	128516	129038	135032	47356	33178
Complement C5	P06684	4	4.1763e+06	3.74906e+06	4.53872e+06	3.4293e+06		4.53357e+06	4.26921e+06	7.05005e+06	4.55318e+06	5.23446e+06		5.26831e+06	7.9296e+06	5.30073e+06	7.18448e+06	4.55546e+06		5.29191e+06	4.87519e+06	3.8871e+06	5.5519e+06	4.30132e+06	7.03046e+06		6.97465e+06	8.37312e+06	7.15291e+06	6.4551e+06	4.52035e+06	3.38996e+06
Complement factor I	Q61129	4	9.15985e+06	8.95711e+06	1.14273e+07	9.11467e+06		8284582	9.52988e+06	1.11615e+07	7.97969e+06	8.13232e+06		8.79014e+06	1.20456e+07	1.145e+07	1.08918e+07	9.24285e+06		9.5896e+06	9.07664e+06	7.65365e+06	5.01403e+06	8.02153e+06	1.23558e+07		1.15366e+07	1.12778e+07	1.11437e+07	1.12818e+07	9.53913e+06	6.16113e+06
Cystatin-C	P21460	4	1.46952e+06	1.32405e+06	2026858	1020226		896538	1.10076e+06	1387209	688043	918790		875931	1.62817e+06	1.0564e+06	1309150	1081429		1.15638e+06	982223	982091	1.12409e+06	941310	1.56699e+06		1.89957e+06	2.03988e+06	2.2022e+06	1.51351e+06	1.19342e+06	686804
Cytochrome b-c1 complex subunit 1, mitochondrial	Q9CZ13	4	2079310	1994440	2594900	1969400		3231360	1725390	2510690	3167140	3339680		3135940	3048080	2614140	2431120	2463750		2372710	2143110	2018336	2287285	2497500	2851880		3467500	3780560	3279590	2977470	2222680	2073480
Cytosol aminopeptidase	Q9CPY7	4	270504	99664	274848	173110		42000	113251	129274	89533.5	130192		97818	273084	160460	220759	104522		44638.5	50816	45316.5	75586	198342	173258		116416	322172	137845	64314	63479	64186.5
Dimethylaniline monooxygenase [N-oxide-forming] 1	P50285	4	27034	378999	246186	24966		19090	88808	299081	124982	95392		115251	171656	205803	53641	347031		52440	132226	49415	37270	338157	139163		66909	161484	60663	496627	230131	46415
DNA damage-binding protein 1	Q3U1J4	4	7997990	14565400	8494460	5999000		3540094	3663992	6617832	3206433	4664330		4165671	6929100	4583784	5909428	6225710		6276660	6109210	4195818	6709540	7025407	4831189		10273000	10199500	10884100	6922360	4814218	3582173
Dolichyl-diphosphooligosaccharide--protein glycosyltransferase subunit 1	Q91YQ5	4	1214220	888546	1012790	1195950		727869	974564	1357646	1090080	774107		1074134	1746533	1163706	1568340	737622		821755	641556	896244	830042	973937	925509		809135	981752	1089391	1057997	1009782	851596
E3 ubiquitin-protein ligase UBR4	A2AN08	4	6990753	1526253	822088	993160		2751700	6681980	4041558	2971400	3780574		3874147	1387519	3906860	5524955	4607780		3865572	2543512	2257140	3514988	2223575	3834130		2602207	3093570	2097220	3031370	2013744	0
EGF-containing fibulin-like extracellular matrix protein 1	Q8BPB5	4	2.17254e+06	1.81733e+06	2.55239e+06	1.93929e+06		1.50814e+06	1644368	1.82149e+06	1.21509e+06	1.77303e+06		1.52423e+06	2.21254e+06	1.72988e+06	1732619	1.52927e+06		1.61943e+06	1.2359e+06	1.18118e+06	1.09169e+06	1.43692e+06	1703757		2.20568e+06	2113408	2.10839e+06	2.06446e+06	1.73566e+06	964481
Extracellular matrix protein 1	Q61508	4	2.93785e+06	2.97252e+06	4.22642e+06	2466102		1.72542e+06	2.49328e+06	2.637e+06	1.84072e+06	2.19525e+06		2.20376e+06	3.22126e+06	2.09573e+06	2.71799e+06	2.13281e+06		2.32638e+06	1.99572e+06	2.17373e+06	2.03702e+06	2.66894e+06	2.45739e+06		3.3674e+06	3438854	3.37303e+06	2.66563e+06	2.43821e+06	1.67204e+06
FCH domain only protein 2	Q3UQN2	4	980984	6394028	6305784	5707060		2116615	326398	277940	606427	5306547		2173667	5032310	4343443	5348870	671095		2348449	1858552	6554983	3868940	6449245	5718084		9072813	6627287	5621114	3880901	5415900	5040060
Fetuin-B	Q9QXC1	4	8186978	1.0756e+07	1.19569e+07	8.49472e+06		7.06288e+06	8.79748e+06	1.16374e+07	7.22649e+06	8.66009e+06		8.90074e+06	12735717	1.12891e+07	1.18273e+07	8.25914e+06		9.7233e+06	8.80648e+06	8.84007e+06	8.65879e+06	11938025	1.28951e+07		1.28832e+07	1.23062e+07	1.1739e+07	1.01491e+07	8.81653e+06	8.20186e+06
Fibulin-1	Q08879	4	4.0833e+06	4.28751e+06	4.78021e+06	3.27902e+06		3.43457e+06	3.5733e+06	4.61834e+06	3.14785e+06	4.01544e+06		2.88232e+06	5.71285e+06	3.55529e+06	3.75172e+06	3.05536e+06		3.09281e+06	2.53585e+06	3.40745e+06	2.3638e+06	4.83937e+06	3.70695e+06		5.37485e+06	5.34757e+06	5.62033e+06	4186644	3.94905e+06	3.11582e+06
Fibulin-5	Q9WVH9	4	667328	559041	818875	505954		486977	523506	717144	425694	477260		485018	864731	641623	626113	639523		614583	468737	777735	403823	631255	669596		1066490	814383	1177060	821276	728629	303755
Ficolin-1	O70165	4	5.10945e+06	3.30396e+06	3.67433e+06	2.83225e+06		3.32115e+06	2.65534e+06	3.46267e+06	3.20991e+06	1.7089e+06		3.44721e+06	4.16987e+06	3.43047e+06	5.12961e+06	2.90114e+06		1.72644e+06	3.11056e+06	1.21642e+06	3.0388e+06	2161784	4.54103e+06		5.66082e+06	3.97157e+06	3333302	2.03404e+06	1774026	1.10595e+06
GTPase-activating protein and VPS9 domain-containing protein 1	Q6PAR5	4	959361	630935	625153	899739		241931	981316	1091170	992172	624047		220523	1570510	679555	1038710	289783		296596	288469	484376	349409	1175846	726219		1128590	1991340	2266740	337657	399532	96938
Guanine nucleotide-binding protein G(z) subunit alpha	O70443	4	7320627	6306696	6029790	7731481		3360870	6026490	4709490	5459010	5249570		5741740	8105130	3841935	5946824	5440770		5235880	4096080	3565180	4521170	4421692	6011640		4300150	8555670	6736840	5894230	5390580	5240400
Heat shock-related 70 kDa protein 2	P17156	4	5147354	5143650	5621623	4765899		2200206	4145048	5758665	3443858	3167522		2631958	4950316	4135256	5749075	3793140		4154280	2726470	4372180	3924730	5301560	5393786		6279180	6018506	5768490	5395640	4133350	2878700
Heparin cofactor 2	P49182	4	3.73351e+06	4.03338e+06	4.71714e+06	3.72707e+06		2.98893e+06	3.37193e+06	4.21924e+06	2876739	3825374		3.34871e+06	5.83107e+06	4.02503e+06	5045510	3.43354e+06		3.65325e+06	3.31399e+06	2606853	4.11143e+06	3.07847e+06	5.20174e+06		5.01932e+06	4.47685e+06	5.92105e+06	4.99244e+06	3.29827e+06	2.35138e+06
Hepatocyte growth factor-like protein	P26928	4	708768	1.03785e+06	953011	812051		702570	868213	1105435	640686	885588		727369	1.07383e+06	853782	837595	1.00835e+06		781189	940777	705112	787709	716503	1085701		1.62665e+06	1.28196e+06	1237659	1.07261e+06	772846	632589
Heterogeneous nuclear ribonucleoprotein H	O35737	4	72237340	65335710	91145080	88323630		45870550	78682420	80771180	51628830	61574320		70088390	85829370	49502330	65706570	52090700		83504920	49133500	46327530	64186180	50091180	69387730		86111130	83348920	67597960	73793740	55894620	53579660
Heterogeneous nuclear ribonucleoprotein U-like protein 2	Q00PI9	4	2708775	3297630	4176610	2907923		2515445	2642100	4593888	2666506	2722287		1723824	3615207	2541640	3139750	2239548		3097630	3408430	3322820	2255059	3563480	3406147		5182497	4790550	4871110	3229388	3649060	2500545
Histidine-rich glycoprotein	Q9ESB3	4	2.90015e+07	2.68468e+07	3.18974e+07	2.7095e+07		2.30113e+07	2.68621e+07	2.95136e+07	2.14109e+07	2.80828e+07		2.70636e+07	4.34553e+07	27382192	3.72669e+07	2.61506e+07		25178461	2.42846e+07	2.03489e+07	1.77896e+07	2.69666e+07	4.00448e+07		4.06651e+07	3.61971e+07	3.78763e+07	2.9876e+07	2.31549e+07	1.64986e+07
Hyaluronan-binding protein 2 50 kDa heavy chain	E9QM92	4	1.7534e+06	2.10723e+06	2285044	1753040		1.66987e+06	1.70391e+06	2.56046e+06	1.44721e+06	1.85273e+06		1.77603e+06	3044340	2.78579e+06	2.88858e+06	1.81495e+06		2.28103e+06	2237238	2.31727e+06	1.62725e+06	2608823	3.1342e+06		3725371	2.94537e+06	3.81469e+06	3.17563e+06	2.22336e+06	1.27674e+06
Hypoxanthine-guanine phosphoribosyltransferase	P00493	4	55804400	72130836	67179749	68191500		54602964	63590165	87298310	47138700	56199879		59296500	85577164	67289600	79834606	64200535		69571900	56463721	53017600	61712100	68490400	71761157		94350924	79452870	78717961	53388762	57935400	39134000
Immunoglobulin J chain	P01592	4	23213978	14955515	20713145	16678425		8.7951e+06	16839430	14711630	11931760	13306165		12835955	17983015	11271944	1.50661e+07	1.10582e+07		16162840	11007145	10917400	13521247	13409995	12558005		1.97563e+07	23947880	23084500	1.97624e+07	1.58904e+07	1.10859e+07
Inhibitor of carbonic anhydrase	Q9DBD0	4	2.53354e+07	2.7241e+07	2.55221e+07	2.36592e+07		2.02438e+07	2.30579e+07	2.64244e+07	1.84184e+07	1.95294e+07		2.55026e+07	2.61992e+07	2.68916e+07	2.53421e+07	2.24479e+07		2.32707e+07	2.64038e+07	2.03182e+07	2.36367e+07	2.55652e+07	2.39989e+07		3.94026e+07	34469767	4.07208e+07	3.07941e+07	2.3377e+07	1.86022e+07
Insulin-like growth factor-binding protein 3	P47878	4	1.27934e+06	1299629	1693986	1.03365e+06		851217	1.24512e+06	1.27835e+06	898163	1088545		911891	1936773	851989	1347453	858707		1.13514e+06	876695	862199	615945	888915	1396403		1554756	1349660	1645871	1721510	890587	427773
Inter-alpha-trypsin inhibitor heavy chain H1	Q61702	4	9.7032e+06	8.26845e+06	1.01434e+07	7.86182e+06		6.8792e+06	7.46738e+06	1.36064e+07	7.76483e+06	9.1288e+06		8973260	1.54806e+07	1.12609e+07	1.15806e+07	7.08402e+06		8.87123e+06	8.70663e+06	6.90634e+06	9688196	9.942e+06	1.36998e+07		1.17491e+07	1.32791e+07	1.13209e+07	1.09939e+07	6.26529e+06	7.55997e+06
Interferon alpha/beta receptor 2	O35664	4	1883496	1911040	1604059	1730323		1455100	1642630	2021013	1466861	1598610		2042657	2396286	2577746	1990459	1756240		1823710	1890620	1447837	1666884	2723011	3014879		2961591	2813790	2011181	1818454	1790093	1312020
J3QK03_MOUSE Protein Ighv6-5	tr	4	14757500	14338215	14311250	9892165		8152615	10193190	8350643	6688160	6552355		8605690	1.1498e+07	10833025	1.20131e+07	8.37617e+06		8599750	8.09075e+06	7.15998e+06	7.50637e+06	8.24083e+06	1.29553e+07		10116200	11722478	10932919	1.56119e+07	12723549	9174220
Kallikrein 1-related peptidase b5	P15945	4	590378	218296	834675	244618		80155	536469	512576	198417	177534		180455	419445	228904	363747	243357		33094	238294	149957	431930	174525	362147		354138	289004	1160180	288008	158873	143063
Kell blood group glycoprotein homolog	Q9EQF2	4	11044400	11685100	25571700	13964781		6570743	14341400	13170600	8499960	4483742		11642500	18718600	19801800	23519400	8074920		7598700	12593900	10623400	7399090	16641400	16967500		28953400	16719300	26933400	16367100	16581300	5711600
Kininogen-1	O08677	4	4.29465e+07	4.67146e+07	5.85091e+07	4.10942e+07		3.8182e+07	3.50254e+07	5.30433e+07	3.77804e+07	41725205		4.33366e+07	6.318e+07	4.76108e+07	5.94328e+07	4.25787e+07		5.09273e+07	4.60567e+07	3.95407e+07	5.32732e+07	4.33818e+07	5.55819e+07		7.07853e+07	7.22075e+07	6.21446e+07	5.66903e+07	42886495	34449235
L-selectin	P18337	4	451284	538644	552924	435460		304822	297584	468601	335865	305883		326286	589430	422236	467434	410527		384545	441289	171305	110338	631878	585161		221160	631362	623358	495024	545129	192593
Lipoprotein lipase	P11152	4	42267	61467	126839	108342		19035	71843	57779	31739	48182		53429	78355	69765	125085	34449		97015	37524	52371	53412	56177	60273		117328	157358	150150	96425	106684	76892
MCG124046	Q9Z1R9	4	79549800	108012800	54671900	67108700		88044900	63987600	62527600	80671400	80755900		76494400	75587700	81815600	55473200	67660300		69753900	90759600	62504000	71430100	98946900	68427100		85354500	120417900	125833700	98056600	62926300	70886000
MCG129038	G3X9V8	4	172699000	149015291	191890000	173336000		105736000	141097000	165984000	137419000	145313000		152223000	200552000	104492702	148479668	110808000		148510000	147647000	94077300	129234000	126768849	141817000		147753000	203351396	126031967	154683000	114042000	72941137
MCG15081	Q792Y8	4	25886928	37416155	1.82879e+07	20389500		29773358	24441691	2.30433e+07	29383575	27327730		28769006	27945801	29970200	21025451	25477761		2.24068e+07	3.33365e+07	21346835	2.34678e+07	3.66321e+07	2.55064e+07		29532254	4.15009e+07	43313306	34419000	22060384	2.56319e+07
MCG15083	Q9QUK9	4	23437400	22837400	14895100	20073300		19713800	12956100	12564900	15279800	20592900		13484300	14620300	15537900	10019100	12860200		16662300	18064700	12657300	14483000	17876900	12434300		16847800	24208100	24743900	19183500	13025900	13971500
Microfibril-associated glycoprotein 4	Q9D1H9	4	39285	39482	38735	10725		27046	17060	21157	28377	43140		19273	12386	58761	6226	6123		27540	15747	2401	24301	21362	4354		17616	17428	11687	5531	60892	0
Multiple inositol polyphosphate phosphatase 1	Q9Z2L6	4	729414	695749	765428	732979		441184	445371	718164	491510	520958		519574	975552	757318	835554	510439		512628	441599	709910	738120	1034299	1.12965e+06		1137763	1171375	954575	554118	611302	394194
Myoglobin	P04247	4	39075	48335	43736	47757		84751	33162	28080	45809	188480		44983	71400	58694	60920	50050		46590	52236	48699	16032	90804	38480		57694	1882110	314861	68311	39369	32804
N-acetylmuramoyl-L-alanine amidase	Q8VCS0	4	3418054	2671118	2661066	2718554		1998410	2582786	3141150	2204088	2188880		2136100	3514650	2782010	2934139	2666640		2333830	1724864	1576330	2203268	2547671	2753700		2204412	2235918	2059762	1785871	1708540	1267930
Nck-associated protein 1	P28660	4	396292	323916	329407	262660		131317	197746	274085	130414	222816		195385	326736	153844	205312	139087		136508	168197	286924	140587	143098	229918		230228	216589	129255	184067	133978	91112.3
Nicotinate phosphoribosyltransferase	Q8CC86	4	1.29295e+06	1032557	1.00032e+06	1.10481e+06		408201	1226133	1.52093e+06	1.17027e+06	1019277		471978	2243033	1051441	1473951	505283		538800	465256	741314	640152	1575579	1.30228e+06		1.48206e+06	2295055	2764296	530494	666710	27819
Nucleoside diphosphate kinase A	P15532	4	249468	277063	413395	190961		181951	269942	228156	96256	142753		182201	403542	161238	314959	219863		53882	94737	104540	89046	138491	195197		222782	611583	334545	198145	68397	0
Peroxisomal multifunctional enzyme type 2	P51660	4	1104370	1764810	1677934	978024		70564	543356	786608	383360	834451		528998	1098214	539527	710965	728972		837312	771483	602154	620948	394169	639324		1113892	1084833	1021389	834018	595144	188088
Phosphoglycerate kinase 1	P09411	4	474163	777709	817089	434572		398251	218099	517017	358919	788291		398875	628574	419471	448865	526652		481112	275334	390585	306408	471479	425966		380427	880973	722239	458961	302443	103566
Phosphoribosylformylglycinamidine synthase	Q5SUR0	4	5367680	9750840	5951600	4248684		2845900	5294530	5423310	2780700	6808720		3549270	5984340	3316920	4788391	3649810		5267640	3698490	3155039	5676031	4109850	4808300		9638740	4905470	4781175	4794210	3653511	0
Plasminogen	P20918	4	4.57663e+07	5.00378e+07	5.96054e+07	5.01549e+07		3.81452e+07	4.64785e+07	5.91963e+07	3.42987e+07	4.48324e+07		4.34561e+07	71530199	5.59497e+07	6.43729e+07	4.51557e+07		5.23027e+07	5.18397e+07	4.87876e+07	2.82264e+07	5.10045e+07	6.17105e+07		6.76605e+07	6.24941e+07	6.99707e+07	6.20165e+07	5.51736e+07	3.43256e+07
Poly (ADP-ribose) polymerase family, member 1	Q921K2	4	250771	810202	613040	393891		633208	549471	827757	672168	574817		691080	476920	983478	541614	666476		602263	890640	504118	675056	753298	588991		747486	906865	1030090	319829	668281	316520
Pre-mRNA-processing-splicing factor 8	Q99PV0	4	886042	526610	766769	636349		563258	541535	693200	500183	666646		574961	737321	669686	731400	556606		1005510	517811	538454	485372	842450	529547		758889	704421	622273	529347	481219	283657
Prenylcysteine oxidase	Q9CQF9	4	573752	649943	652700	663163		480680	558685	675738	514385	496756		525388	937514	762735	1022085	440762		582563	688826	628992	701453	811844	689184		1333656	1.00442e+06	1.34872e+06	619648	576176	607393
Prenylcysteine oxidase-like	Q8C7K6	4	725501	721282	514509	675379		594705	437752	408394	549971	644634		458582	660738	544799	390733	457200		500530	533273	387821	495931	633847	509865		499522	753772	784237	611859	419163	426988
Probable imidazolonepropionase	Q9DBA8	4	37842732	24559928	25982128	33332748		8843507	38253300	41400400	35263596	28273961		7187580	59965700	26786525	767838	7992767		8908593	8661833	15520436	12214738	20629403	19267728		39150400	60604200	89862400	11427550	13859308	10141854
Proteasome subunit alpha type-3	O70435	4	984191	947214	1725500	1168690		672464	748833	772593	552285	704204		581654	1261970	671737	1081310	606530		689700	762249	548265	366115	581921	1040290		1242610	1846860	1127480	1089420	949378	577200
Proteasome subunit alpha type-7	Q9Z2U0	4	196126	156716	219418	196478		69514.5	102526	183578	140076	189888		90061	288158	204113	230824	126965		123358	123104	147886	162284	196081	269047		217774	258364	209255	208903	201462	141632
Protein 4.1	P48193	4	182411	369538	480750	82847		283282	365350	477638	269938	169254		262859	261393	258339	321948	306509		201259	285460	53330	30096	191655	363972		125802	981747	267665	222175	19275	102464
Protein C7	D3YXF5	4	1521422	1.26261e+06	2.15685e+06	1349053		856383	1259288	1418174	861666	1.22867e+06		1.07499e+06	1873228	1277578	1.64032e+06	1.2117e+06		1229644	1.37276e+06	1.4019e+06	1.52719e+06	1.55053e+06	1.71231e+06		2.50068e+06	2079566	2.23514e+06	1.60315e+06	1.59451e+06	1.42797e+06
Protein EFR3 homolog A	Q8BG67	4	1887645	3053970	2768769	1729380		434613	1110290	1895000	825347	2052302		1051060	1876770	952887	1143556	1099566		1518541	1438743	1567357	1378412	1445891	1364284		2430684	2051930	1739340	1036453	1377927	1314401
Protein FAM49B	Q921M7	4	412746	286995	193042	597302		476114	264882	83784	654502	453863		198206	141726	88421	53400	114475		80015	90522	62013	99636	117473	90920		111024	757502	409531	141543	2301510	27159
Protein Gm8909	G3UXE9	4	1236233	1409099	1612195	1417464		1467740	1034893	1453149	1146230	1625332		1446938	1893200	1443150	1869610	1541270		1819070	1999190	1436240	1575650	1272230	1820630		1671730	1695810	1350990	2032550	1342780	1118930
Protein H2-Q4	Q8HWB2	4	1.49337e+06	1.11789e+06	1.94479e+06	1.59903e+06		1682190	1.76739e+06	1.86842e+06	1.53108e+06	1.82059e+06		1.60362e+06	2618840	1.75876e+06	2.23946e+06	2.05913e+06		1.92947e+06	1962184	1.49245e+06	1603629	1.7382e+06	2.1488e+06		2.49772e+06	2.96755e+06	2.20895e+06	2764190	1.83176e+06	1.59843e+06
Protein Lmo7	E9PYF4	4	11255700	19444600	12193000	9566390		5809589	6328910	10030625	5241373	7306223		6524018	9808840	7830495	8354296	9425580		9856655	10553586	7239055	9787761	8542875	7126660		18156600	14049400	18154500	12082700	8903421	5979783
Protein phosphatase 1K, mitochondrial	Q8BXN7	4	6269044	9038740	9983250	6663531		4102817	6609826	6025693	4316888	4053241		6539005	10744320	6610071	8147463	3378142		6003607	4585460	4881672	3457973	5285873	7759375		7725153	7320839	7076347	8609348	5474861	2805500
Protein Tfg	Q9Z1A1	4	1554960	1468408	1567480	1614290		950909	2233290	3142302	1738577	1111098		1610080	1349997	1353210	1399237	1091230		1671302	1266900	1006400	1575550	1400040	2016831		2011604	1612934	1402610	1672249	1217350	976439
Prothrombin	P19221	4	2.43414e+07	2.86306e+07	3.15859e+07	2.34211e+07		2.07685e+07	2.34041e+07	2.95913e+07	1.74605e+07	21928231		2.33767e+07	3.59493e+07	2.97442e+07	3.26622e+07	2.23139e+07		2.40646e+07	24800101	2.99643e+07	1.6997e+07	2.82529e+07	3.4396e+07		4.37267e+07	4.25636e+07	4.06139e+07	3.1198e+07	2.87205e+07	2.11659e+07
Rab GDP dissociation inhibitor beta	Q61598	4	614852	485932	565168	749537		239649	502642	700250	599885	477525		175863	830727	622177	723505	278449		172666	161250	261527	265641	919434	552686		567003	1117686	1.19074e+06	228658	263654	305800
RUN and FYVE domain-containing protein 1	Q8BIJ7	4	19877735	12042501	7150170	11673036		11264044	18399746	17390209	9589360	9306043		11059945	6227101	14173709	16091320	11748500		11190472	2728064	12204693	0	12066807	20932100		17655207	19132445	15397584	13546758	17153700	3664466
Sarcoplasmic/endoplasmic reticulum calcium ATPase 2	O55143	4	258651	138795	8987	87937		323723	79053	42253	130105	104756		100050	108531	169662	173091	173172		7559	29935	29899	103848	162341	129906		19020	197756	141471	160280	11578	248053
Selenocysteine-specific elongation factor	Q9JHW4	4	2334778	2704850	2945968	3056603		1610940	1949040	4262050	2485280	2430710		2647650	4189310	3254200	4170360	2121420		2683250	1433830	1550708	2193033	2493740	2320639		2530382	2120961	2097780	1824647	1475180	1369064
Serine hydroxymethyltransferase, cytosolic	P50431	4	4818140	4132330	4284454	4098660		2650840	3333320	3591270	2749620	3123690		2989290	4089600	2425520	3928650	2517300		5749358	3060320	2894146	3593900	2857005	3565748		4136208	4091398	2503490	3889890	2690320	2398730
Serotransferrin	Q921I1	4	3.36567e+08	4.64586e+08	5.0737e+08	347944181		3.02964e+08	3.76045e+08	4.95332e+08	2.73214e+08	3.23493e+08		3.97357e+08	4.96393e+08	5.6071e+08	4.46504e+08	3.82978e+08		4.30062e+08	4.94731e+08	312927140	3.63998e+08	4.43258e+08	4.25662e+08		7.18112e+08	5.03772e+08	7.3805e+08	5.30991e+08	4.01416e+08	2.31505e+08
Signal recognition particle receptor subunit beta	E9Q035	4	3.44154e+08	5.00926e+08	4.32495e+08	4.04424e+08		2.89944e+08	341846778	4.86157e+08	283766437	3.04437e+08		3.69752e+08	5.59414e+08	6.19283e+08	5.17328e+08	3.60801e+08		3.91715e+08	4.72512e+08	390878608	2.71146e+08	4.78351e+08	493979393		6.81645e+08	5.36045e+08	7.4176e+08	5.54726e+08	4.6605e+08	2.17793e+08
SPARC-like protein 1	P70663	4	502425	458622	555976	393246		451316	287914	505433	304782	418623		440880	813349	426460	488712	484221		665578	402148	469269	623090	541542	536819		679623	755145	1.00008e+06	912914	618123	409031
Spectrin alpha chain, erythrocytic 1	P08032	4	488008	477430	624330	536157		201093	364126	650009	368331	592950		490878	682150	606109	652210	505999		514959	331133	422014	447129	647855	706252		696584	850577	625092	537636	451620	316161
Stabilin-2	Q8R4U0	4	187013	46515	607564	183984		25265	106938	210956	89337	24950		94845	183035	212803	328145	41414		200099	127150	197412	220782	165574	237105		361454	354818	513981	169371	171684	27559
Synembryn-B	Q80XE1	4	65232800	105266000	49588000	56976100		85083300	60391900	60695700	81563000	72527000		82513400	74583000	84032900	58734800	62623900		65920500	83827300	59947600	69787100	101646000	71639200		82793700	116015000	119951000	97264300	59920300	66244200
Thrombospondin 1	Q80YQ1	4	2.35554e+06	1.63425e+06	2.09996e+06	2282502		1.47647e+06	929014	1.81756e+06	1.03892e+06	1821484		1.08674e+06	1.54516e+06	1.20956e+06	1.27231e+06	810771		1.36272e+06	1.15649e+06	1.4622e+06	1.14646e+06	1.38107e+06	1.22405e+06		2.09769e+06	2.84635e+06	2.60636e+06	2.70536e+06	1.40032e+06	1.0996e+06
Trypsinogen 4	Q9CPN7	4	100643000	163823000	79192500	90153400		140931000	93880000	95976400	129570000	115432000		127485000	118085000	131898000	92905700	95898200		103252000	130615000	94950800	112415000	163987000	114530000		131853000	186713000	195192000	152568000	95097600	108081000
Tyrosine-protein kinase Lyn	P25911	4	2.1749e+08	2.36335e+08	473127662	237974047		2.06194e+08	2.25685e+08	308556294	1.77004e+08	248004842		260917505	337740795	245488275	2.93255e+08	1.85584e+08		2.31593e+08	1.7508e+08	216225793	201291988	242746310	2.14918e+08		3.70178e+08	347203704	343180725	3.22407e+08	2.01469e+08	363441000
UDP-glucose 6-dehydrogenase	O70475	4	28486500	29333300	36693300	32477300		20937600	34156700	33923600	20986600	24272100		32427900	41060100	22885600	30092600	25055200		39991900	20675400	19501200	26764200	24603800	33215700		35409200	38173500	32704100	34092100	26946100	26476400
UDP-glucose:glycoprotein glucosyltransferase 1	Q6P5E4	4	1.94673e+06	2.09615e+06	2066454	1.6953e+06		1208055	1468978	1.783e+06	1110171	2.03558e+06		1.46407e+06	2355940	1.62573e+06	1494722	1548934		1460017	1.51781e+06	1644833	1311643	2.22575e+06	3.38175e+06		2395675	3187856	2272510	1.56738e+06	1.86752e+06	1486484
Uncharacterized protein (Fragment)	E9PV85	4	44378	53306	84540	37655		41142	59859	27187	15948	44890		38906	72510	43446	85766	15981		9439	14708	19998	0	30444	79439		21020	245565	119914	131140	25383	425
Uncharacterized protein (Fragment)	F6XWB2	4	515802	978790	360640	420478		460840	526224	714028	639848	768352		487440	874347	923443	682480	361456		681894	480602	697976	542864	1.22358e+06	818947		1.12656e+06	949536	998378	535359	577182	497934
Vesicle transport through interaction with t-SNAREs 1B homolog	Q91XH6	4	107292	319629	281309	205210		273374	210729	357735	281711	350531		418616	250454	499270	382250	322645		293949	420005	352782	347338	426060	303128		322364	415060	407415	214632	340011	125029
Vitamin D-binding protein	P21614	4	3.40606e+07	3.75492e+07	4.30988e+07	3.39398e+07		2.80872e+07	3.5929e+07	3.77573e+07	2.57086e+07	3.14389e+07		3.39699e+07	4.34609e+07	3.77392e+07	3.78351e+07	2.87286e+07		3.37382e+07	3.13751e+07	3.74418e+07	2.63207e+07	4.03521e+07	4.83572e+07		4.64619e+07	5.3973e+07	4.9136e+07	3.95285e+07	3.99347e+07	3.04984e+07
Vitamin K-dependent protein Z	Q9CQW3	4	4.25821e+06	6843787	7.36903e+06	9.7208e+06		3.46831e+06	4.11716e+06	6.91428e+06	3.56685e+06	4.42989e+06		3.92415e+06	7.63406e+06	5.14881e+06	6.91867e+06	3765914		5.58638e+06	7.95915e+06	4311933	2.31672e+06	3.6302e+06	6.77847e+06		6.48792e+06	6880704	7.80302e+06	7.44363e+06	5.10725e+06	3.36153e+06
Zyxin	Q62523	4	7.42193e+06	9.75668e+06	10268375	7.68986e+06		1.13319e+07	11603198	9.31001e+06	9.58049e+06	8.4864e+06		8.14972e+06	9.20524e+06	7.01978e+06	7.65308e+06	9.2656e+06		1.1392e+07	9.38578e+06	4.65753e+06	4.73282e+06	7.29784e+06	5.15715e+06		1.15653e+07	1.0951e+07	9757123	1.03761e+07	7.3011e+06	11144181
2,4-dienoyl-CoA reductase, mitochondrial	Q9CQ62	5	115089	11042	194353	40097		2682	148434	97882	27376	29286		25912	79761	35245	73510	30057		30334	13917	50408	77189	29202	68415		29190	58460	39969	25438	24719	32361
2,5-phosphodiesterase 12	Q3TIU4	5	7994990	2716750	12353000	6677610		2139280	4799939	5084901	2347600	2303061		2479720	4462635	2926936	5512450	4371120		3537265	2491133	2256341	2829276	2269022	3302214		3337554	4744501	3302608	3743227	2447693	1595156
26S proteasome non-ATPase regulatory subunit 1	Q3TXS7	5	30348500	7287090	38853302	21419400		5302212	16055400	15612430	6942077	7679511		8132249	13982833	8377864	18062645	14611100		9780839	7157424	5621005	7811519	6616886	10457422		7852886	9139199	6296480	8655690	5158056	4966917
5-AMP-activated protein kinase catalytic subunit alpha-1	Q5EG47	5	382516	827813	762269	457666		546564	478850	771831	442547	580860		477622	505548	339856	336169	575615		419747	471274	137409	263559	302328	393208		296301	361796	298026	346226	390338	138249
72 kDa type IV collagenase	P33434	5	316896	341322	485854	315636		153987	199793	362932	187920	220311		195358	359913	190940	255534	242220		342662	184562	206140	191138	164622	217974		308336	245049	260465	262131	201839	116538
78 kDa glucose-regulated protein	P20029	5	3.68974e+07	1.55742e+07	45782201	3.68303e+07		1.39097e+07	40315264	2.91492e+07	2.14451e+07	23774059		22930419	28365709	18699832	28547025	22459263		20319936	1.59555e+07	1.40729e+07	2.42099e+07	12385064	2.37232e+07		1.54672e+07	1.75624e+07	1.42578e+07	1.92282e+07	12491498	1.30858e+07
Actin-related protein 2	P61160	5	11290400	5862620	10974300	10618200		3734910	6790882	10451400	5337230	4363601		3123020	9383900	1709260	5858250	5677569		5209060	2761390	1907678	4932460	2563170	3316020		10286300	10113900	7370540	9475090	3881600	3092291
Actin-related protein 2/3 complex subunit 2	Q9CVB6	5	18378200	15120500	17402300	14620800		6527080	18441300	13635200	8004790	8910500		9855310	19750500	4736805	13856600	7221840		5273970	2737317	1666649	2196643	2426866	11860500		2528235	2595956	1637087	4309100	1604577	1145086
Adiponectin	Q60994	5	1.51094e+07	1.38147e+07	24943488	1.30645e+07		9.28593e+06	1.35146e+07	1.31646e+07	9810019	1.04239e+07		11984607	1.56972e+07	8.50167e+06	11780510	1.10509e+07		1.13409e+07	6175900	3.90545e+06	6169277	5586014	8.94021e+06		7.39471e+06	1.20563e+07	7.60007e+06	1.03106e+07	6.68793e+06	5.10931e+06
Afamin	O89020	5	1.87016e+07	2.05054e+07	2.56089e+07	1.94735e+07		1.18042e+07	1.66372e+07	1.78677e+07	1.26216e+07	1.38277e+07		1.46454e+07	2.1193e+07	9.80791e+06	1.69601e+07	1.22486e+07		1.53437e+07	8.56772e+06	5.06443e+06	7.21771e+06	6.99907e+06	1.25368e+07		8.62723e+06	1.08728e+07	1.01031e+07	1.39392e+07	7.40952e+06	4.60509e+06
Alanine--tRNA ligase, mitochondrial	Q14CH7	5	4916840	2018150	7606905	4340701		1590535	3438100	3516640	1645408	1684264		1973817	3032103	1926298	3694388	2968080		2815424	1638042	1297094	1728820	1482287	2365867		1990787	3294106	1984429	2885080	1751610	1128831
Alpha-1-antitrypsin 1-5	Q00898	5	3.30383e+07	3.10707e+07	16557910	2.55304e+07		1.88583e+07	2.44259e+07	2.8558e+07	2.2297e+07	2.74016e+07		2.48579e+07	3.47249e+07	2.31457e+07	3.07444e+07	2.00392e+07		2.06948e+07	2.1924e+07	1.72061e+07	22118936	2.40302e+07	31302011		2.35407e+07	22242596	2.29683e+07	2.59175e+07	1.64313e+07	1.18378e+07
Alpha-1B-glycoprotein	Q19LI2	5	1.88425e+06	1.12014e+06	2.5267e+06	1.85072e+06		1.96506e+06	3.55428e+06	3.45549e+06	4.42345e+06	4.79263e+06		5.92572e+06	5.1707e+06	1.75398e+06	1.02812e+07	3.09841e+06		1.71986e+06	1.40486e+06	1.55916e+06	1.88896e+06	1.96533e+06	3.26177e+06		1.18472e+06	1.14579e+06	3.63671e+06	4.47791e+06	1.38371e+06	854246
Alpha-2-HS-glycoprotein	P29699	5	1.6784e+08	1.7551e+08	2.02717e+08	1.18812e+08		8.78641e+07	1.1227e+08	1.45114e+08	8.03195e+07	1.04121e+08		1.12892e+08	1.60029e+08	8.90403e+07	159884385	1.11815e+08		1.32165e+08	8.40551e+07	8.34743e+07	6.11486e+07	9.31501e+07	140681210		141723127	1.26319e+08	1.31634e+08	136784496	1.03823e+08	8.2684e+07
Aminopeptidase N	P97449	5	223194	267499	206783	209794		90742	172750	192121	90404.7	147414		109590	282904	125767	184946	85475.3		125759	75918.3	64767	35675	91688.7	110872		139638	171548	160634	108043	132062	82762
Antithrombin-III	P32261	5	3.68893e+07	3.5897e+07	4.26988e+07	3.36456e+07		2.24416e+07	3.24516e+07	3.53784e+07	2.34996e+07	2.66713e+07		30606077	4.13328e+07	2.49052e+07	4.07599e+07	2.23592e+07		2.66556e+07	2.23852e+07	1.8809e+07	2.05539e+07	2.62803e+07	3.6011e+07		3.06438e+07	3.16655e+07	2.82055e+07	2.94723e+07	2.17723e+07	2.01399e+07
Apolipoprotein A-I	Q00623	5	4.46304e+08	6.09356e+08	6.25124e+08	5.08927e+08		5.85533e+08	6.20208e+08	6.23924e+08	4.46803e+08	5.40245e+08		5.82686e+08	6.0855e+08	3.86609e+08	5.48893e+08	5.2361e+08		4.8576e+08	366750113	2.38957e+08	2.8202e+08	3.31916e+08	4.37489e+08		3.97935e+08	4.5545e+08	3.53003e+08	5.40116e+08	3.04161e+08	3.30332e+08
Apolipoprotein C-III	P33622	5	6.66386e+07	66979563	9.04255e+07	7.64648e+07		34684249	71610664	53193888	4.43016e+07	56231305		4.56733e+07	62576420	2.79696e+07	41802489	4.00662e+07		4.40922e+07	3.09159e+07	3.40165e+07	31859875	2.01478e+07	3.53779e+07		29265735	32082908	25124601	3.37477e+07	22508163	27398906
Apolipoprotein C-IV	Q61268	5	28141050	31138950	46182600	34145600		17524400	34048500	33337100	15356300	21396400		19830900	35816100	24660600	34838700	23300400		24164850	27328850	13734853	16395324	12246800	32287550		23463250	21719450	24717450	29175050	1.19509e+07	9234035
Apolipoprotein M	Q9Z1R3	5	5.6606e+06	5.48424e+06	6.0519e+06	6.755e+06		4378555	5.13288e+06	6.35773e+06	5193562	5196502		5.47385e+06	6051150	4.40532e+06	5.77733e+06	4533602		6335647	4.79513e+06	4.78159e+06	5.36295e+06	4100310	5206524		5088327	4.71742e+06	5.3236e+06	6.6037e+06	4059418	3.46162e+06
Aquaporin-1	Q02013	5	416612	315895	480055	315010		138990	286368	374961	140700	329652		213499	482169	355968	435752	222448		404681	167899	190599	372559	267529	376447		286792	376293	377286	351843	249570	400032
ATP-dependent RNA helicase A	E9QNN1	5	181972	849365	272181	304140		116364	95304	144599	90382	114869		144871	266268	99093	186458	153589		81840	35944	35958	65734	97454	264035		74093	52949	50742	73596	57784	9051
Basement membrane-specific heparan sulfate proteoglycan core protein	E9PZ16	5	139177	137293	136867	101792		38774	98713	109662	32593	77436		64719	127914	73930	114310	26796		79614	0	35070	0	65560	73895		95606	139064	98042	72797	91166	17872
Bifunctional purine biosynthesis protein PURH	Q9CWJ9	5	4645496	1378346	6184427	4.98826e+06		1481740	4.0512e+06	4521991	2465068	3.33609e+06		2.59656e+06	3443325	1988232	4516288	1863296		3.1049e+06	2103624	2619120	6574914	2213456	2846431		3.6564e+06	3662716	3284875	3.60275e+06	1.83385e+06	1542087
Bleomycin hydrolase	Q8R016	5	567923	596206	230985	144806		580184	429456	491434	549135	456630		625775	552108	409093	476485	377766		251291	181637	176409	272544	463225	417412		303025	532010	314220	204817	220595	144044
C-type lectin domain family 3, member b	Q8CFZ6	5	960510	906303	943336	1075420		478291	923047	1.09066e+06	485563	1.08928e+06		712966	1281619	864025	650416	643074		554857	446796	316028	276180	778926	768944		681730	755134	726669	620484	533380	248721
Cadherin-5	P55284	5	549362	339957	498650	400590		185172	330652	486284	274952	418523		223507	618108	307504	375360	203114		357230	289687	139642	200318	225890	326452		161680	283900	194956	298241	196746	116726
Calpain-1 catalytic subunit	O35350	5	130526	1606871	1596186	1124307		7869	45018	274580	12347	167410		15099	344395	24857	1741130	4283		6331	3870	175730	3782	1315430	2121780		340939	30178	20047	23805	691741	2697680
Carbonic anhydrase 3	P16015	5	1009335	1304440	1079244	1067946		354039	617255	570098	259845	541376		395075	745796	300425	592355	461573		516436	431473	401674	468984	402577	559717		572035	441136	462577	409650	336067	92876
Carboxylesterase 1C	P23953	5	145856883	1.40441e+08	1.3797e+08	1.17106e+08		7.68653e+07	1.38815e+08	1.11361e+08	96746461	9.68627e+07		8.9879e+07	1.1539e+08	5.28106e+07	1.21032e+08	9.1426e+07		9.18857e+07	42394806	25615774	3.13669e+07	49191298	6.83878e+07		4.2962e+07	4.95315e+07	40143876	70759054	3.96328e+07	3.65921e+07
Carboxylesterase 1D	Q8VCT4	5	2.97017e+08	345782100	290674400	3.09155e+08		1.61654e+08	315652200	286031700	201997700	1.91128e+08		207940800	275126600	1.28941e+08	2.61974e+08	159032900		1.66215e+08	89919280	57179170	43660514	98397620	1.35742e+08		7.35233e+07	9.00784e+07	8.85365e+07	1.31232e+08	94840560	6.3572e+07
Carboxylesterase 1E	Q64176	5	391937000	527926000	873307000	424989000		244231000	478198000	411718000	224479000	255065000		213946000	281195000	160203000	267944000	223507000		229960000	147177000	80330900	92768900	110106000	154575000		240635000	238795000	197473000	184543000	124581000	91713400
Carboxypeptidase N catalytic chain	Q9JJN5	5	6.20192e+06	5.9308e+06	5.72227e+06	5.92109e+06		5.52729e+06	8.02733e+06	6723891	5.6957e+06	6.71042e+06		7.31015e+06	8.03342e+06	6.31087e+06	7.48937e+06	5.37772e+06		6.16261e+06	5.02062e+06	3.9954e+06	3.57148e+06	3.82687e+06	7.6582e+06		3.97557e+06	4121296	4.02686e+06	6.9079e+06	4.08186e+06	3.14528e+06
Carboxypeptidase Q	Q9WVJ3	5	1.7009e+06	1.4827e+06	2.06632e+06	1.36737e+06		708656	1379660	1.3146e+06	983784	1.21487e+06		905718	1.37049e+06	575757	1.04244e+06	815058		869983	446640	245184	532274	556158	700868		551378	575432	538946	682244	377034	421249
Cathepsin E	P70269	5	256935	449262	1093600	630944		272093	737553	577249	317729	439846		468073	713065	220346	353098	425685		360412	201082	466672	218147	434178	387822		368295	384931	568111	349581	210777	159916
CD5 antigen-like	Q9QWK4	5	1.55242e+07	1.54684e+07	1.6425e+07	1.50298e+07		9.06844e+06	1.64491e+07	1.20179e+07	1.05478e+07	1.32339e+07		1.38666e+07	1.95553e+07	11336019	1.68853e+07	1.09388e+07		1.21435e+07	9.92999e+06	8.08082e+06	3.04461e+06	1.12354e+07	1.36331e+07		1.05221e+07	1.27194e+07	1.30796e+07	17148260	1.28886e+07	7377738
Chemokine (C-X-C motif) ligand 7, isoform CRA_b	Q9EQI5	5	3.50788e+07	2.34475e+07	32766270	46350061		1.80555e+07	6.25867e+06	2.5239e+07	11462866	1.74815e+07		7.88013e+06	1.71087e+07	8.98424e+06	16363193	7.2084e+06		1.29454e+07	1.02607e+07	8.63041e+06	6.08554e+06	6.28933e+06	5.22565e+06		1.28383e+07	2.72767e+07	2.13013e+07	37624217	5573493	9251616
Cholinesterase	Q03311	5	1.52947e+06	1.28441e+06	1.64909e+06	1.25383e+06		719305	1289407	1619444	1.22834e+06	1.03353e+06		1.30565e+06	1572504	1177404	1.44143e+06	984286		1246993	870138	865800	997050	1.49006e+06	1.48188e+06		1292280	1269723	1.05005e+06	1.12248e+06	907365	705711
Coagulation factor XIII A chain	Q8BH61	5	3.03723e+06	2172603	3.79113e+06	2.0703e+06		2.05849e+06	2.9548e+06	3.0038e+06	2.24759e+06	2.84196e+06		2244619	3498596	1.59028e+06	2.8543e+06	2.33308e+06		2.27396e+06	1.65167e+06	1.1358e+06	1.90195e+06	1.52716e+06	2072076		1.99727e+06	2222002	2.11204e+06	2.34066e+06	1.1966e+06	1.00644e+06
Coagulation factor XIII B chain	Q07968	5	4.71365e+06	3.97282e+06	5.54182e+06	3.73844e+06		3.61949e+06	4.40003e+06	4.05436e+06	2.98161e+06	3.79714e+06		3.68497e+06	6.02111e+06	2.89107e+06	4.0467e+06	3.87231e+06		3.79706e+06	3.22513e+06	2.05058e+06	2.09669e+06	2.30041e+06	3.32649e+06		3.36453e+06	3.56211e+06	3.90442e+06	4.86556e+06	2.1402e+06	1.55166e+06
Collagen alpha-1(I) chain	P11087	5	678799	825307	527114	409828		326235	444600	523788	355821	406365		365282	462152	291303	378457	266276		386297	227057	202119	255487	165680	246936		386752	250369	365314	323256	226149	193692
Collectin-11	Q3SXB8	5	552262	760520	806898	622336		365509	567734	555210	328051	462019		418952	820838	451368	662787	445692		529106	419100	453131	209704	444388	559120		510557	422948	582930	543276	280104	145332
Complement factor D	P03953	5	8.17965e+06	1.12763e+07	9.03919e+06	8070861		6.19305e+06	6007109	1.04795e+07	6.04628e+06	5.77978e+06		5.61133e+06	8.65423e+06	7.58449e+06	6.51111e+06	6.27449e+06		6.66583e+06	5.00101e+06	3.77428e+06	4.40102e+06	6.91141e+06	7.76481e+06		7.36937e+06	6794837	6.41348e+06	4694751	4.75156e+06	2.91534e+06
Corepressor interacting with RBPJ 1	Q9DA19	5	2165060	1705860	3195300	1830080		963791	2108000	1236600	1168220	1226520		940366	1672292	654159	1142380	1091560		1042820	553857	420509	791854	464380	792661		1209419	1008785	702734	953838	623121	587167
Corticosteroid-binding globulin	Q06770	5	3.66438e+07	5.45987e+07	8.57744e+07	4.35951e+07		2.27245e+07	3.10781e+07	2.9759e+07	1.68352e+07	2.35791e+07		2.44191e+07	2.83968e+07	1.05462e+07	2.92446e+07	3.18901e+07		2.33781e+07	8.87223e+06	5.28788e+06	8.16183e+06	9.52659e+06	1.28517e+07		1.1195e+07	1.40531e+07	1.27472e+07	1.77858e+07	8.6378e+06	7.69042e+06
Cystatin E/M	Q9D1B1	5	4484282	1.83103e+06	1215013	1264875		103021	915234	1.17699e+06	137381	339772		118806	718874	91245.5	109258	2157349		779650	49850.5	53695	115862	58226.5	76000		58554	108212	135192	59360.5	78634	152759
Dentin phosphoprotein	E9Q9Z9	5	625277	467685	594469	238200		246331	412983	321947	209689	237559		189649	530035	314952	501255	157255		314315	136285	88581	301278	105928	343771		477473	231693	146803	241187	350214	148471
Dipeptidase 2	Q8C255	5	365022	484692	209686	163301		140113	314066	209413	177028	222413		173539	322262	143462	245702	144042		137218	89286	58835	139574	169103	165678		240904	124034	58096	129643	82907	77307
Dual specificity mitogen-activated protein kinase kinase 2	Q63932	5	1931758	1745530	1599048	1732801		1174333	1008836	1809266	1447097	1529004		1449864	2511134	1464776	1950727	1781424		1364939	1227492	1020900	1187239	1390815	1996784		1311575	1555877	1477541	1315901	1143394	180972
Dysferlin	Q9ESD7	5	1298290	1177390	2082422	1371160		532735	1336468	832981	600281	728650		750257	1067433	677611	1305120	1070531		803562	430648	419378	669011	532307	799832		528502	586900	442216	588441	354856	402449
Early endosome antigen 1	Q8BL66	5	1478943	407444	1886225	1675031		128591	1968990	1160307	571880	660242		545312	1193170	840244	1702440	729268		1025613	678666	1282357	1461786	902840	1431220		1140861	1225950	1046361	1181320	947364	980117
Ectonucleotide pyrophosphatase/phosphodiesterase family member 2	Q9R1E6	5	137511	179131	105043	75052		51367	115960	95367	30906	108289		113308	142568	57288	115906	79890		46356	11822	31244	0	23810	77811		92338	66253	79479	109356	41194	20002
EMILIN-1	Q99K41	5	127062	152971	222809	159453		62065	147387	87373	37917	81450		70128	137976	34999	110079	38218		48268	13117	17843	0	10741	55652		19267	111198	63719	134976	21883	9711
Enoyl-CoA delta isomerase 1, mitochondrial	P42125	5	544438	799370	1862200	1593020		281302	930596	1449151	523615	537086		354537	1643490	447054	1345900	778631		328346	181800	178712	166273	348370	393000		196465	105765	161462	182770	103063	0
Enoyl-CoA delta isomerase 2, mitochondrial	Q9WUR2	5	4329270	463154	3640520	3028260		1063910	2696570	2114310	1328970	1484056		1944530	3156300	1726090	3159990	1701830		3282080	1764980	2051542	3211540	1817660	2440860		2528760	2204120	2082680	1831280	1356550	1149140
Eosinophil cationic protein 1	P97426	5	217016	156938	117732	119603		48894	146461	111010	107848	66458		102032	168895	60291	63723	58810		55033	54264	67537	68482	56054	118287		102971	53038	67271	40598	40024	18889
Ester hydrolase C11orf54 homolog	Q91V76	5	799851	488236	940518	612141		199782	432492	515339	163928	415473		314722	588537	462533	674671	425580		490079	255329	249612	455308	343237	512147		382535	327692	364767	396629	286557	258818
Far upstream element-binding protein 1	Q3TUE1	5	3898649	4829910	6193940	4233190		4154430	4082130	5278540	3029070	5015690		6091800	7302310	4961500	5143180	3793630		6194710	4609930	4875418	5660490	5351739	5327659		8991930	7068030	6355220	6726790	4355240	4206590
Fibulin-2	P37889	5	28086	118145	111054	58193		22099	38811	38930	20577	17404		14305	41225	11525	21751	0		16263	5790	5463	0	13881	17200		58841	82918	55322	8921	18948	1509
Gelsolin	P13020	5	3.59095e+07	3.54427e+07	3.76885e+07	2.83741e+07		2.15406e+07	3.04711e+07	28032630	1.9273e+07	2.33489e+07		2.54985e+07	2.98769e+07	1.90662e+07	2.66202e+07	2.38639e+07		2.58536e+07	1.78228e+07	1.19426e+07	9.09395e+06	1.55825e+07	2.03891e+07		2.02817e+07	2.19173e+07	2.10667e+07	2.56315e+07	1.84904e+07	1.20412e+07
Glia-derived nexin	Q07235	5	641087	411538	278955	541780		240134	76428	469350	266929	298062		103823	196591	215646	253078	157789		68293	166656	254562	142319	338778	254544		414303	386709	117415	140803	196758	47716
Glycogen [starch] synthase, muscle	Q9Z1E4	5	151747790	39785632	67829934	77473091		57354500	60110900	104170000	45908900	83883700		93748500	160081000	30272790	75140800	79545500		57412249	67610834	24877204	73615196	53466500	32233000		83976300	66104500	68457458	52450000	33460210	28162000
Glycosylphosphatidylinositol specific phospholipase D1	Q8VCU2	5	1.70421e+07	1.328e+07	1.91564e+07	1.33771e+07		8.05224e+06	1.41276e+07	1.25152e+07	8.34275e+06	9.08843e+06		9.41911e+06	1.58542e+07	6.3846e+06	1.29352e+07	8.61584e+06		9.96426e+06	5.86994e+06	3.44388e+06	5.29439e+06	4.65141e+06	8.70408e+06		6.1697e+06	6.14664e+06	5.75345e+06	9.84278e+06	3.56093e+06	3.22719e+06
H-2 class I histocompatibility antigen, D-37 alpha chain	P06339	5	568679	372345	747837	660965		203003	566563	470003	399952	397441		269814	450465	273870	499627	396026		327183	367086	290387	339401	261371	331684		420091	388017	280256	492648	333422	175345
H-2 class I histocompatibility antigen, K-B alpha chain	P01901	5	18612543	21271800	30611949	25371700		13034935	23214800	20653100	15954640	22181830		14434700	22281150	10942195	1.85907e+07	17836045		1.54554e+07	8388675	5262020	8.64327e+06	9747995	12474432		11718294	15402980	1.10088e+07	17432900	7.1928e+06	7656064
H-2 class I histocompatibility antigen, Q10 alpha chain	P01898	5	1.12491e+07	1.00671e+07	1.26389e+07	1.08426e+07		6.17468e+06	12045580	11235551	7.6339e+06	6.99356e+06		7.28705e+06	1.35492e+07	4.69397e+06	1.20016e+07	7.5639e+06		5929812	3.34481e+06	2.30672e+06	1.77369e+06	3925637	5.29334e+06		3.55449e+06	3672179	3.57539e+06	5.28727e+06	2.31126e+06	2.05028e+06
Hepatocyte growth factor activator	Q9R098	5	5.62246e+06	5.9973e+06	8.13413e+06	6.50676e+06		4250317	6.02832e+06	6.59821e+06	4.3777e+06	5.1569e+06		4.61081e+06	6.99425e+06	4.46701e+06	6.26748e+06	4.7619e+06		5.39858e+06	3.68507e+06	4.25388e+06	3.92497e+06	4.41732e+06	5.30922e+06		5.52489e+06	5685120	5882389	5.46286e+06	4.13519e+06	2.85915e+06
Histocompatibility 2, Q region locus 2	Q4KN81	5	4988093	5.20646e+06	7.3577e+06	6.40476e+06		3.12682e+06	5.61538e+06	4.45247e+06	3.76848e+06	3.71809e+06		3.5822e+06	4.37011e+06	2.04679e+06	3.98814e+06	3.65551e+06		3959986	2.21163e+06	1.38088e+06	1.79036e+06	1722075	2.49444e+06		2.06408e+06	2333963	1.90313e+06	2.82857e+06	1.4128e+06	1447605
Ig lambda-2 chain C region	P01844	5	2.64229e+06	3376005	3344710	3.26901e+06		1037785	4240265	2067617	2545445	1882069		1556628	3.14663e+06	1.79667e+06	4255845	1870351		1109237	803360	776870	553715	1.82304e+06	1833594		925700	1608020	1671982	1118826	732154	503312
Insulin-like growth factor I	P05017	5	307870	290311	471408	282738		223499	286961	390530	205462	270656		237672	530872	226265	355407	307717		285255	255329	157766	291652	179963	334231		381614	208065	346656	492826	157352	117909
Insulin-like growth factor-binding protein 2	P47877	5	204658	213475	288430	255060		158875	200626	165672	80984	122810		98557	183845	48340	69915	180698		183958	75933	6408	83579	34313	65615		80206	69084	47817	216948	32994	15079
Insulin-like growth factor-binding protein complex acid labile subunit	P70389	5	3.79612e+06	3.88172e+06	4.96235e+06	2.86849e+06		3.3909e+06	3.91035e+06	4.73778e+06	3.56953e+06	4.0566e+06		4.01567e+06	5.95261e+06	2.95598e+06	4.74341e+06	3.52274e+06		4.28694e+06	2.96477e+06	1.19038e+06	4.11984e+06	1.49e+06	3527092		2.20703e+06	2.033e+06	2.85176e+06	4.99078e+06	1.36178e+06	780351
Inter-alpha trypsin inhibitor, heavy chain 2	G3X977	5	1.57693e+07	1.52929e+07	1.67984e+07	1.17403e+07		8.9113e+06	1.21108e+07	1.74584e+07	1.00694e+07	1.0892e+07		1.20201e+07	1.63363e+07	9.45925e+06	1.35652e+07	1.02038e+07		1.22277e+07	1.01334e+07	9.3329e+06	1.31277e+07	1.20529e+07	1.58817e+07		1.559e+07	1.22204e+07	1.17497e+07	1.39747e+07	8.93879e+06	8.35736e+06
Interleukin-1 receptor accessory protein	Q61730	5	8.86625e+06	7.79514e+06	1.26334e+07	8.39241e+06		5.64813e+06	6.20077e+06	7.89052e+06	4.75042e+06	6.05668e+06		5.77056e+06	8.71872e+06	5.70162e+06	7.13798e+06	5.65023e+06		6.86714e+06	5858502	4413680	5.02137e+06	4.67203e+06	7617857		7.91523e+06	7.80155e+06	6.67676e+06	7.5575e+06	4.5631e+06	4.52031e+06
J3QNZ9_MOUSE Protein Igkv4-62	tr	5	594993	566596	825241	866630		238423	485477	499248	396693	635593		435870	739533	483202	637516	404411		398155	362388	197293	278553	452172	458827		411241	471625	377908	585906	517604	321858
Kynurenine/alpha-aminoadipate aminotransferase, mitochondrial	Q9WVM8	5	1717127	1261867	2794310	1541657		697589	1989330	1505691	982055	1332090		1331686	1638399	1219500	1651870	1520840		1422307	1314881	1075846	1626680	1041528	1602827		1615552	1533525	1406989	1241281	974181	1463750
Lactotransferrin	P08071	5	7844394	7.32426e+06	11068693	8.11256e+06		3.57183e+06	7.25737e+06	6.13661e+06	4.97212e+06	5.34564e+06		4.99953e+06	7313525	5.07099e+06	7.37675e+06	5.50418e+06		5.99299e+06	5017727	3.80496e+06	5.70828e+06	4.73961e+06	6.70565e+06		5.82735e+06	6.35506e+06	5.71876e+06	5.64285e+06	3.95396e+06	3.27245e+06
LanC-like protein 2	Q9JJK2	5	17766000	305058	19082400	15666400		9858510	13897700	12090500	9427600	12513100		14794900	8841020	917460	16847900	13796800		500996	14017400	10811500	7060960	14667700	22712600		12712900	12248400	11412300	14111700	11166300	8234380
Lanosterol 14-alpha demethylase	Q8K0C4	5	5089490	5136941	5225874	3761355		2130252	3468520	4095870	2805120	3065780		3850810	3407690	2189380	3529474	2512130		4378880	2558870	1335689	1721500	1597200	2437680		2555730	2970530	2281590	3470560	2562350	1974325
Large proline-rich protein BAG6	Q9Z1R2	5	113235000	55977300	124785214	94668600		46211600	71518400	93872200	42174700	32560800		51482700	66099800	35343300	71418300	75301200		57283100	47484600	25777500	36712800	33779000	48970400		60980800	63833900	65394300	77691900	51598600	25459900
Leucine--tRNA ligase, cytoplasmic	Q8BMJ2	5	12589500	3211380	11122286	10736200		2436320	6004520	11910616	12907500	16928900		11002200	5966199	5464308	9195095	6003740		4909484	3124301	1944629	8164492	4937391	16057642		3456027	7582568	7015256	4595760	2809640	1585647
Leukemia inhibitory factor receptor	P42703	5	4.54107e+06	3.19704e+06	4.76401e+06	2.93124e+06		2.33076e+06	3.14763e+06	4.00754e+06	2.5243e+06	2.68747e+06		2.45739e+06	3.78713e+06	1.78333e+06	3.57444e+06	2.73588e+06		2.69707e+06	1552917	1.12876e+06	1.68052e+06	1.388e+06	2.5221e+06		2.05429e+06	2.08051e+06	2.42e+06	3.39946e+06	1.55352e+06	1.09252e+06
Liver carboxylesterase 1	Q8VCC2	5	199873500	285967300	364904500	237732600		105911700	229309700	271384700	125702600	127719300		127963900	131821600	86297980	136270500	131986000		150161700	98096440	46365110	61303270	67253760	91129490		95619180	116065380	106423060	100481700	84832080	51810810
Lumican	P51885	5	9.08499e+06	9.74446e+06	1.08725e+07	7.3002e+06		4.51542e+06	6.18516e+06	8.25983e+06	5.46519e+06	5965330		5.34631e+06	6.77382e+06	4.53904e+06	5.88395e+06	4604930		6.39013e+06	3.46484e+06	2.38135e+06	3445955	4045498	4841687		4.22897e+06	4.94874e+06	3.65727e+06	5.43566e+06	3.37977e+06	2.47826e+06
Lysosomal acid lipase/cholesteryl ester hydrolase	Q9Z0M5	5	2663698	1802872	1094679	2198946		795168	1636470	1946370	853872	2099460		1468390	3318540	594876	1989390	1215790		678151	459460	571044	865437	884386	1601743		824994	716080	544593	725568	568958	478379
Macrophage colony-stimulating factor 1 receptor	P09581	5	1.76731e+06	2.1218e+06	2.23171e+06	1656143		1.15894e+06	1.55491e+06	1.84558e+06	1110257	1.32647e+06		1.36691e+06	2.02014e+06	1.058e+06	1.56189e+06	1.2603e+06		1.43988e+06	1.05297e+06	473249	800954	902255	1.45629e+06		1.00979e+06	1202723	1.05709e+06	1.36628e+06	839538	609956
Maltase-glucoamylase	B5THE2	5	1.6812e+06	1.56328e+06	1.93027e+06	1.47236e+06		901834	1.28767e+06	1.48044e+06	988379	1.14169e+06		1.05251e+06	1648698	653423	1.15463e+06	960945		950356	538326	483765	716690	703974	874140		734616	1.00897e+06	659748	804012	520331	422685
Mannan-binding lectin serine protease 1	P98064	5	1.98013e+06	1.81268e+06	2.26835e+06	1.81819e+06		1.35358e+06	1.90282e+06	2081693	1412796	1.56857e+06		1.47144e+06	2.7557e+06	1.64536e+06	2.33512e+06	1.49173e+06		1.54584e+06	1.4019e+06	953870	1.47076e+06	896171	2.16772e+06		1.60068e+06	1.30243e+06	1.70545e+06	2.35105e+06	1218000	790666
Mannose-binding protein C	P41317	5	1.17791e+07	1.10308e+07	1.46319e+07	9.39883e+06		6.21635e+06	9.91656e+06	9.56185e+06	6.56643e+06	7860941		7.4748e+06	11275951	7.32869e+06	8.58689e+06	7.69131e+06		8.21064e+06	8.90229e+06	2.03459e+06	5.1667e+06	3028373	1.34368e+07		7.70785e+06	1.28269e+07	7.40072e+06	1.17469e+07	9.1227e+06	5.95032e+06
MCG54087	D3Z451	5	101541	5680117	2006562	2147770		65570	175915	217011	198897	2936930		113264	2910667	147797	2217504	73108		149149	46948	374765	53687	3071934	1549511		1037093	146917	98924	151298	1590704	6722790
Mitochondrial carnitine/acylcarnitine carrier protein	Q9Z2Z6	5	49500500	49840100	56189600	41376412		31084900	37165200	39583700	28605300	37505100		30145375	35576300	14657400	25096257	34549700		28509800	18228100	14043800	14805300	11096028	19220708		13732000	13904800	11874700	21041500	9987480	11582000
Monocarboxylate transporter 10	Q3U9N9	5	3444700	2450206	5330790	3277767		1545894	3672930	2884448	2088340	2424170		3364239	3938946	2808533	3581753	2796564		3192129	2167968	1801784	2697443	2080030	3457929		3086850	3423148	3063239	2832746	2399840	2832588
Murinoglobulin-1	P28665	5	3.70326e+07	3.74041e+07	3.53263e+07	2.91238e+07		1.77507e+07	2.48709e+07	2.94902e+07	2.08101e+07	2.19974e+07		2.03833e+07	3.74579e+07	2.39836e+07	2.54149e+07	1.65032e+07		21788384	1.59197e+07	1.44033e+07	1.87842e+07	2.11113e+07	2.8169e+07		2.02214e+07	1.91778e+07	1.40533e+07	2.08729e+07	1.16132e+07	8.21937e+06
Murinoglobulin-2	P28666	5	5.30514e+07	6.53264e+07	6.52421e+07	4.55204e+07		3.66334e+07	4.32759e+07	5.04401e+07	3.59773e+07	3.74069e+07		3.50544e+07	5.34092e+07	4.52775e+07	4.34189e+07	3.58798e+07		4.21735e+07	3.93199e+07	3.41858e+07	3.86251e+07	4.22582e+07	5.07826e+07		5.19476e+07	51279560	4.3192e+07	4.38608e+07	2.79046e+07	2.49039e+07
Myeloid cysteine-rich protein	Q8K426	5	58349	26221	9243.5	53436		74057	33308.5	73238.5	59910.5	133770		176742	348065	645824	505542	158074		68510.5	73039.5	192372	238802	530020	632650		582176	700567	287552	274256	331678	126388
Myosin-4	Q5SX39	5	55033.5	30680	51048.2	34186.2		60303.5	66867	29760.2	334951	42625.2		57337	44868.2	45573.7	46395.5	50729		159258	474305	150170	34694	36274	57202.3		31390	397822	50731.8	99946.2	37220	413102
NADH dehydrogenase [ubiquinone] 1 alpha subcomplex assembly factor 3	Q9JKL4	5	24987600	30787200	18055200	21129400		16561800	22540400	29250600	24115300	21880200		21646200	27638400	17435700	21995200	19711200		19524900	21698900	16026600	21118500	17431300	23552400		23230500	23330900	21151400	20249500	18693300	15453900
NADH dehydrogenase [ubiquinone] flavoprotein 1, mitochondrial	Q91YT0	5	91767	39213	62639	45864		19089	47966	73254	17528	27736		41284	399757	178837	264907	28516		38870	27111	84550	48117	263578	145108		121601	453397	203684	103771	154928	171582
Neural cell adhesion molecule 1	E9QB01	5	322158	184253	393257	277191		91403	225300	284098	155185	276603		249323	285309	423212	356283	259343		297064	301613	667027	460714	582143	436522		849884	925695	833601	352587	640638	749730
Novel anaphylotoxin-like domain containing protein	A2AS37	5	9.35369e+06	4.22724e+06	3972141	4655492		5.60836e+06	4.25525e+06	5.67233e+06	3.50193e+06	5.90092e+06		4331153	6937532	5.15699e+06	4.81973e+06	1.15772e+07		4.5825e+06	3474462	3875800	2.80219e+06	3.50193e+06	7.33101e+06		3.22799e+06	4.09559e+06	3.71945e+06	4.58081e+06	2865268	2.09204e+06
Ornithine aminotransferase, mitochondrial	P29758	5	507055000	446473000	325103000	578074000		395188000	465155000	480360000	544037000	403072000		397436000	354070000	225039000	271017000	337040000		446492000	389940000	219511000	355270000	212411000	275869000		240954000	286207000	183898000	301575000	247346000	253339000
Peroxisomal trans-2-enoyl-CoA reductase	Q99MZ7	5	1442803	1762116	2289194	1719908		687053	1503750	1511350	970513	1329413		1144087	1335413	846509	1233391	1072921		1121629	827668	820613	1089959	889528	1291229		1237211	1528790	1307443	1199008	902890	709259
Phosphatidylinositol transfer protein alpha isoform	P53810	5	3392310	979613	5168690	2901960		1056393	2160785	1996759	1107545	968669		1334911	2061960	1451285	2524540	2145400		1606664	853151	637133	1129024	1011814	1573118		1005320	1348265	835352	1496343	763559	500672
Phospholipid transfer protein	P55065	5	4.2868e+06	4.69738e+06	6003726	6.63871e+06		2.43587e+06	4.06138e+06	3.31067e+06	3.64978e+06	4.03641e+06		3.6097e+06	6.70015e+06	2128686	5.57499e+06	2.7934e+06		2.84985e+06	2.0074e+06	1.27757e+06	1.45543e+06	2.05411e+06	3617526		2.29885e+06	2.61963e+06	3.1134e+06	3.16992e+06	1.91825e+06	1.1492e+06
Pigment epithelium-derived factor	P97298	5	2.44798e+06	2.37098e+06	2.93956e+06	1.97967e+06		1.38811e+06	2.00928e+06	2.31655e+06	1.69856e+06	1.80772e+06		1596651	2.92254e+06	1.47295e+06	2.22439e+06	1.41369e+06		1.79483e+06	1.02092e+06	994912	1.37124e+06	1.68631e+06	2.04566e+06		1.72695e+06	1.5321e+06	2.47621e+06	1743402	1.07274e+06	756206
Plasma kallikrein	P26262	5	8.30157e+06	7.62465e+06	9.93258e+06	7.14075e+06		5.22879e+06	7.65451e+06	7.51412e+06	5.19757e+06	6264388		6.08699e+06	8.10366e+06	3.51304e+06	6.28349e+06	5.41424e+06		6.20911e+06	3.79376e+06	1.74443e+06	3.20783e+06	2.17884e+06	4.35921e+06		2745844	2.9178e+06	2.459e+06	6.02131e+06	2.00714e+06	1.62181e+06
Platelet glycoprotein V (Fragment)	Q9QZU3	5	258170	315708	468204	633335		293235	150049	302780	211628	374662		147138	398536	180902	180046	77158		145636	96651	111566	79512	238241	238215		171050	665648	325152	339730	160782	68129.5
Pnp protein	Q543K9	5	3618578	3.05155e+06	2.90962e+06	2921961		2.045e+06	3.13685e+06	2.39374e+06	2572215	3.10817e+06		2531787	5134827	2842355	2281855	2172660		2.50111e+06	1759361	1.82086e+06	1840724	2460552	3471043		1788040	1928508	1136249	2411964	1.24447e+06	1.33375e+06
Probable ATP-dependent RNA helicase DDX56	Q9D0R4	5	13429456	14848908	19966189	16057481		6466588	10852373	10994950	7506642	7488068		7021255	12248555	5511876	8559312	5916122		8499152	4571960	2648900	160937	3372184	8030156		5101494	6079947	6123400	8666380	4164182	1921998
Properdin	P11680	5	4039306	4.54989e+06	6.278e+06	4.26277e+06		3.61252e+06	3.57055e+06	4.7475e+06	2.40998e+06	3146964		3.15672e+06	5054512	2.88083e+06	4.64638e+06	2793708		3.3183e+06	3.26574e+06	2075026	3568692	2.81153e+06	3.70726e+06		3.28736e+06	3.58777e+06	3.92711e+06	4.9068e+06	2.53361e+06	2.44518e+06
Proteasome subunit alpha type-4	Q9R1P0	5	1.59332e+06	1.10853e+06	1.05221e+06	986971		684796	665097	1120109	728618	882904		1188743	1.59422e+06	884176	1.54112e+06	1.11195e+06		744648	634360	530890	567275	893442	1.21741e+06		786998	982301	769654	898972	681464	540560
Proteasome subunit beta type-4	P99026	5	1.01796e+07	1.74199e+07	5.10196e+06	1.05312e+07		1.00053e+08	5.90208e+07	1.52708e+07	6.76147e+07	5.2856e+07		144753246	16915844	6.66002e+07	2.58828e+07	7.98902e+07		3.70254e+07	4.98953e+07	45860362	1.52726e+06	3.57444e+07	2.82818e+07		9.0633e+06	8.60154e+06	9261044	3.05737e+07	56611926	5.72046e+07
Proteasome subunit beta type-9	P28076	5	102419	154590	23136	166999		648809	641307	75395	280228	414855		659194	130705	145849	40779	272511		96328	7699	49515	0	49012	96453		32460	20652	24735	110604	87398	578893
Protein Ces1b	D3Z5G7	5	1.3643e+08	1.53912e+08	219427559	140312603		8.28772e+07	1.29778e+08	1.40857e+08	1.05379e+08	9.8256e+07		1.00131e+08	1.38557e+08	6.25255e+07	1.16021e+08	9.09463e+07		9.9898e+07	5.59352e+07	4.23096e+07	4.37374e+07	4.93576e+07	6.80812e+07		6.90071e+07	8.63709e+07	7.16994e+07	9.18692e+07	5.62137e+07	4.64472e+07
Protein FAM65C	A1L3T7	5	87201900	89928700	83291900	74945600		39189700	62994200	56390800	39774700	60240000		65198300	60646000	61590200	78509100	59370900		70435900	56762400	46611200	52586600	51695000	76425600		59407100	51154600	47248000	64183700	49427100	36729000
Protein flightless-1 homolog	Q9JJ28	5	5096736	5015920	5016283	4940799		3148750	4077460	4596370	4174108	5207470		3020261	5708597	4464550	4967210	3397585		3124766	1912180	2590630	3442233	3835311	4073197		2768830	3127213	2461260	2623030	2282510	2521380
Protein LAP2	Q80TH2	5	44592	1425853	1857140	2610480		19714	23145	79371	15161	1047999		107131	2037688	23404	432984	13344		82024	87965	155233	49845	41645	76575		769908	56886	57448	224481	420413	497508
Protein Sis	F8VQM5	5	1170870	712888	1568160	1147580		872090	873074	777528	694851	977662		669999	817500	787028	821935	882075		753260	561146	513357	626589	719683	833197		515428	671715	615666	592352	504468	364156
Protein transport protein Sec23A	Q01405	5	4472273	8616060	13089787	9094170		2788764	3134570	7540795	3730280	2047119		5250190	7549600	3427801	6093065	1.91867e+06		8061209	4111419	1.36524e+06	3521202	3457980	2.32082e+06		6904020	8154790	7336330	7845280	4327854	2392160
Protein Utrn	E9Q6R7	5	227879634	344533000	261600452	154508181		106709000	193533999	134123700	147237000	114372000		166674817	465531422	107465461	149396229	204720080		156342798	87270228	89825300	187808433	253293152	227341014		181450204	271529721	306893617	120584570	77347144	74437962
Pulmonary surfactant-associated protein B	F8WGK6	5	10980900	9952770	12197200	7685860		5039570	4557959	10042892	6870000	7755368		5583410	7923480	4454187	6661790	6427789		7709140	4912870	4333179	6045930	3858597	5173246		7918386	7341778	6807240	7261290	4461319	3085269
Putative adenosylhomocysteinase 3	Q68FL4	5	7619700	9480790	14695100	10576700		4029688	19870900	7701360	3912730	5025160		5737200	11272103	5062735	7896488	4996098		6274624	4634980	2836245	1142419	3422156	6511128		5368035	6710689	5434614	7450107	5370046	6147349
Pyruvate carboxylase	E9QPD7	5	11960700	7468161	9046736	6241914		3423541	6889626	5684540	3771580	5753140		4500943	5186230	1786759	4694217	3047981		4106048	2870213	1314334	4418451	2356119	3206929		5185607	6202417	4151705	5697530	4064980	2822040
Quinone oxidoreductase-like protein 2	Q3UNZ8	5	1898802	1150165	2687830	1823422		706972	1988355	1377849	1013191	1297869		1317923	1921443	1048456	1675765	1453244		1627589	1164160	1077779	1430087	1098823	1473296		1613052	1700934	1471599	1354930	1051546	1304682
Rabankyrin-5	Q810B6	5	6230540	6876030	7246100	6416040		4070275	5429189	5385313	4029307	6067218		5069580	6478408	4605119	6174588	5145385		6557027	4099291	5282440	5554322	4721130	5686920		3712351	4238763	3756814	6500720	4908232	4215260
Reelin	Q60841	5	103834	711519	303838	1209359		50664	393829	184800	72154	410705		41170	128870	110323	109211	46391		258276	55817	257473	153744	128958	125428		464566	613056	641105	382020	230254	70590
Retinol-binding protein 4	Q00724	5	1.19407e+07	2.19657e+07	1.71295e+07	14697477		5.37055e+06	8.35738e+06	5.89081e+06	4.30191e+06	5.58731e+06		5.23166e+06	7.57001e+06	2.23034e+06	3.85352e+06	5.33311e+06		5.95128e+06	2.33054e+06	1.72563e+06	1.99235e+06	1.81027e+06	2.83394e+06		3.22247e+06	1.70429e+06	2.19124e+06	3938145	1.6436e+06	883862
Rho-associated protein kinase 1	P70335	5	2420928	2425140	729341	2008165		2179152	3081462	1958143	1019149	2052990		2664890	2578804	2053449	2761673	2528946		1872189	276852	1237230	0	1753182	2885923		510006	604820	235693	2495590	1846083	1318400
Sarcosine dehydrogenase, mitochondrial	Q99LB7	5	1149796	1240800	1412274	1248610		739052	1008488	990352	951616	1000910		766361	1430251	991354	1315470	818760		937689	768373	761443	873543	936097	925521		683552	851945	743737	935984	675676	536277
Scaffold attachment factor B1	D3YXK2	5	45639500	42121000	70546500	47522900		19419900	42804400	34708400	26427600	29432600		26137300	36153500	24863700	37955000	31065400		32978300	28285800	20403900	31999400	25350100	32178500		34995000	33288400	32515563	29745100	20602795	19544000
Secreted phosphoprotein 24	Q8K1I3	5	1.27124e+07	1.23145e+07	2.06665e+07	14267537		8324403	1.09777e+07	1.07375e+07	7.4305e+06	7605990		8.09924e+06	1.47942e+07	4.49841e+06	8270117	7.36459e+06		8360120	6.15003e+06	2.75121e+06	2.87481e+06	1856333	4.24138e+06		5055639	6.82405e+06	4.88486e+06	9.99795e+06	2.95938e+06	1.66782e+06
Serine/threonine-protein kinase 10	O55098	5	2682018	2731870	3088397	2126399		1322908	2336188	2639870	1913864	2639060		2821584	3572328	1908102	3153719	1595545		1952032	1629938	1511356	1766332	1906652	2358014		1478365	1409736	1426604	1787711	1399635	1270605
Serum albumin	P07724	5	2.8042e+09	2.92507e+09	3.1249e+09	2.6143e+09		1.74063e+09	2.47163e+09	2.38573e+09	1.69398e+09	1.83828e+09		2.0329e+09	2.56819e+09	1.51828e+09	2.17153e+09	1.90783e+09		2.13834e+09	1.69432e+09	1.04229e+09	1.40935e+09	1.24126e+09	1.98907e+09		1.73981e+09	2.10699e+09	1.77337e+09	1.94935e+09	1.40896e+09	1.00424e+09
Serum paraoxonase/arylesterase 1	P52430	5	18940879	1.86994e+07	1.90155e+07	1.65583e+07		1.09266e+07	12144003	2.02064e+07	1.55973e+07	1.4529e+07		1.25147e+07	1.9604e+07	1.17735e+07	16393768	1.27049e+07		1.2975e+07	8924117	8.10742e+06	9.32138e+06	1.06105e+07	1.51013e+07		1.18706e+07	14981048	1.15669e+07	1.24084e+07	8.15762e+06	6.18884e+06
Stromal cell-derived factor 2-like protein 1	Q9ESP1	5	6378113	4486905	13452400	6072041		4074880	6099860	6883370	2870550	3330229		3041544	4927880	2761080	4087961	4472770		6561090	3447133	2881260	2605100	2477227	2921054		4770309	9860030	5162626	7638280	5083220	3028170
Succinyl-CoA:3-ketoacid coenzyme A transferase 1, mitochondrial	Q9D0K2	5	992276	833496	1445141	1187227		335088	564339	1655680	751285	520096		649505	2284690	312730	1581070	652139		344505	112142	91761	122773	155538	597526		183861	192113	201643	166403	93718	0
Syntaxin-binding protein 5	Q8K400	5	3605022	2831220	4511276	3804700		1787160	2506610	2759090	1826130	2133970		2020590	3282660	1671180	2685980	2314192		3157880	2290020	1647640	2216120	1865313	2019060		2005167	2813460	2226030	2455080	1758580	2294860
T-complex protein 1 subunit epsilon	P80316	5	2479969	1979555	1035936	1488095		1218708	1651293	2313955	1278516	2102110		1263822	2628421	1207652	2097907	1751165		1117369	873321	588365	1158049	2479080	1691473		1070918	1111764	891146	982735	580397	768833
Thrombospondin-4	Q9Z1T2	5	1.16157e+06	997780	3.56036e+06	938694		514575	974124	1.13458e+06	843159	696095		1.02773e+06	1.4803e+06	502016	1.64224e+06	637216		623500	378169	463773	367251	459887	761290		583961	746650	1105658	1155308	599794	241939
Transferrin receptor protein 1	Q62351	5	692252	699607	828948	527005		449760	532547	559389	395553	360450		453154	801931	418925	571446	515839		429826	306750	420299	235975	384798	565126		552065	626817	599140	578059	413998	278252
Transforming growth factor-beta-induced protein ig-h3	P82198	5	1.59108e+07	12249499	1.89484e+07	3.32433e+06		3.96863e+06	8.11762e+06	9.28201e+06	4.31763e+06	6284239		16191642	1.03713e+07	9.88383e+06	1.41265e+07	8897137		6.76742e+06	7.12933e+06	5.34555e+06	1.39549e+07	15890355	1.87502e+07		5.59875e+06	6.56248e+06	4.20493e+06	7.82435e+06	7.1808e+06	3.34454e+06
Tripeptidyl-peptidase 2	Q64514	5	356975	14095	271583	250689		53862	352638	165824	118573	152455		105070	249074	158637	240757	37138		260638	49241	94159	180650	170781	191008		111910	153379	54362	112205	41498	20140
Tyrosine-protein kinase BTK	P35991	5	3168050	2513750	2904240	2640813		1578240	2366110	2512281	2112380	2200580		1799600	2754310	1829090	2483558	2143450		1757780	994093	1386110	1793030	2062928	2230190		1437060	1813980	1162717	1496270	1255110	1028580
Ubiquitin-like modifier-activating enzyme 1	Q02053	5	107135	411244	335382	660920		167432	91700.5	157758	108190	114074		264122	300218	235937	222470	140482		137331	103749	105347	134396	217246	253137		140561	334993	197048	169112	107316	32806.5
UDP-glucose 4-epimerase	Q8R059	5	71474400	54902900	93223800	74531437		16949826	28074688	26951702	17792701	24038515		41410831	59892367	35716965	69454700	31939975		40403400	38959900	28076100	63544400	40334952	80714538		32442392	25092853	23834830	39255106	35567265	23545900
Uncharacterized protein	F6TQW2	5	120031	152303	192014	87089		216389	104334	321381	106193	168338		75929	415585	320445	432909	264919		281438	257867	323511	293608	413480	324771		498633	684041	579742	271310	409916	213944
V-type proton ATPase subunit B, brain isoform	P62814	5	74673	4080763	6479240	5156440		63773	180357	205870	88367	4932560		84701	7222524	66848	287033	91959		428698	445546	1454750	646643	892937	693467		4422196	578370	381085	612043	3416167	5345370
Vacuolar protein sorting-associated protein 13A	Q5H8C4	5	7277849	5778950	5639002	5828604		4524390	5656220	7107340	4748408	4708530		4735124	7157090	5296715	6119019	5792440		5188450	3587040	3381460	4567830	5464470	5852065		4928850	4924440	4552010	3959780	3541060	2612420
Vascular endothelial growth factor receptor 3	P35917	5	878134	879190	1216520	807218		513570	669800	701570	371708	596326		562760	1017260	560456	686400	655612		610119	526494	334597	272716	417979	598852		734560	716434	748914	799504	626002	307373
Vasorin	Q9CZT5	5	258002	188575	226414	151570		109080	132315	154513	107960	122899		132574	214907	79670	164600	155492		147206	73120	56600	122154	84777	115120		32011.5	112486	27627	165166	109382	74009.5
WD repeat-containing protein 1	O88342	5	2505482	1892401	3.60306e+06	2.7703e+06		1.2636e+06	2.54042e+06	2.26363e+06	1609784	1961034		2049698	2905416	2.14952e+06	2598623	2067477		2.42848e+06	1.8373e+06	1837401	2444391	1.60654e+06	2.30929e+06		2.19846e+06	2.46754e+06	2273491	2.03606e+06	1.82762e+06	2.03186e+06
Zinc finger CCCH domain-containing protein 11A	Q6NZF1	5	77042200	76590300	83267200	61845100		33266000	72886800	51846300	3089862	36740000		35242100	76277900	27069300	0	30697600		19836992	2269704	0	17411	0	0		0	42023000	36036800	28375213	0	1891793
26S proteasome non-ATPase regulatory subunit 5	Q8BJY1	6	742941	746454	759979	669913		1171420	732247	1281396	941229	1097380		1200898	1781261	1981272	2014520	1183350		1040350	1012650	1309410	1081137	1730863	1568805		1059446	1339760	1211630	1107600	1040670	877200
3(2),5-bisphosphate nucleotidase 1	Q9Z0S1	6	8834250	7155890	8584874	9927883		6648780	7495040	9765390	5311312	8534640		12936500	16149600	10364204	13005098	7187715		13746667	7491665	10609253	14455618	13670087	13098085		18953035	10721617	11668406	9309930	9035313	6047050
4F2 cell-surface antigen heavy chain	P10852	6	886496	1068236	669653	740222		548741	504624	748927	854496	663478		1266870	1736530	1144630	1350460	606654		706257	423204	630835	1063560	1772910	1557990		906269	1146133	1140791	606814	529884	340249
6-phosphogluconate dehydrogenase, decarboxylating	Q9DCD0	6	375109	459022	382154	322775		609862	440647	740467	649007	859877		843792	1.47705e+06	1.8358e+06	2.04757e+06	637103		329476	387731	2546507	1022891	3312271	2.45401e+06		972595	1498828	1246941	444080	541499	176094
Acetoacetyl-CoA synthetase	Q9D2R0	6	95923	89717	398445	241829		109277	170197	765672	367737	637694		466476	1036435	1182841	622191	526899		513662	240657	728285	618671	1386336	1122048		747522	1049705	690661	579549	561315	279250
Akr1c20 protein	Q8VC77	6	16080500	15985428	23888000	19978100		7827550	9484320	30930000	13778400	9044217		11467400	34281700	22834400	35279900	12703000		9248690	11653000	7861766	19427731	25398800	24932800		26531300	20806092	17677790	9432060	7074138	6104730
Ammonium transporter Rh type A	Q9QUT0	6	176623	0	0	0		47176	8729	220559	12660	0		212411	0	82135	1220880	127739		9930	4020	127568	20452	571812	403585		250488	15760	7217	1824	177229	0
Angiotensin-converting enzyme	P09470	6	280186	252910	317389	220368		105316	209438	399471	271274	191052		179412	494835	529504	461436	138970		161148	217310	329696	257352	447298	583291		340426	390153	333208	243322	289194	309418
Arachidonate 15-lipoxygenase	P39654	6	637282	552266	645613	830026		330848	491654	980892	948168	458388		770860	1432848	1901230	1297327	916924		722460	606000	526361	1656020	2398530	1660306		906782	1374642	1345629	466497	1180565	408898
Arsenite methyltransferase	Q91WU5	6	8634920	10362200	13749800	11703500		4436390	5673779	17675700	7886550	6015316		6421350	22324500	12511700	20392800	7544520		5253910	6630170	4483500	11451700	15013600	14754400		16391000	11913506	10546681	5529050	4033820	3229920
ATP-dependent RNA helicase DDX39A	Q8VDW0	6	46632000	22791752	31543125	62589300		25487400	30176300	50111990	19310809	34613244		63446081	80725900	48806079	65830000	28549200		71164900	31884536	61392600	88133500	82538400	76219000		88787919	38248937	47980500	32837865	42787600	16718600
Baculoviral IAP repeat-containing protein 6	O88738	6	423044	467987	308100	265897		827061	503136	778717	636934	901177		1155630	1881630	2222820	2712290	735494		281123	310630	3139090	1315720	4085080	3359040		916004	1293240	1365840	430341	587903	500235
C-X-C motif chemokine 5	P50228	6	300975	178427	48293	327037		132124	187027	365145	240699	185866		147038	433164	273002	368643	160250		110390	34821	214323	298944	308702	381670		377775	244326	221846	23771	38767	46843
Chondroitin sulfate proteoglycan 4	Q8VHY0	6	406959	446978	90711	271860		713457	494060	1281137	1122666	1160220		1267410	2482490	1732430	2279540	1000590		869838	662481	305507	2113220	1867700	2993323		681505	808536	1013620	578784	254760	129469
Chymotrypsinogen B	Q9CR35	6	465850	555969	583516	603300		296132	283134	823844	395354	548638		336445	939694	980759	792795	281610		127803	191842	215342	338434	995811	974352		553486	364932	405723	206634	276265	178157
Complement C1q subcomponent subunit A	P98086	6	7.9566e+06	7163017	6.36836e+06	4866565		6.34305e+06	4328978	11648790	5.58561e+06	8.26532e+06		7.196e+06	1.50261e+07	13714795	1.25675e+07	9.15916e+06		5.98235e+06	7.57877e+06	3732257	4.89158e+06	7.64517e+06	1.12266e+07		1.08606e+07	7.8807e+06	8119698	8.75144e+06	5.22727e+06	3.68065e+06
Creatine kinase S-type, mitochondrial	Q6P8J7	6	950430	376074	399868	526925		596723	506929	572646	411171	781548		564688	819568	859088	790680	457352		1032328	417854	647367	938962	1305484	678296		837588	710888	890114	477900	423012	253616
CTP synthase 2	P70303	6	3791120	3816500	5806250	5152760		1711870	2276750	7501170	3245606	2277220		2416050	7782970	4725820	8296040	2721790		2096440	2789390	1911294	4495190	5983890	5490390		6217219	4740960	4331110	2394500	1624274	1277900
Cytidine deaminase	P56389	6	511773	314838	215691	502619		276523	413872	591984	402136	450811		375585	709369	581778	545089	308134		263327	111367	419686	513859	501759	606915		678930	483135	450704	95985	98178	57286
Cytochrome P450 2C54	Q6XVG2	6	11949100	2419845	4264490	6060089		6807980	8033320	8765009	5485167	8054560		6466190	12106219	11398279	10846205	7548910		13590100	3373854	7932151	10154276	17788400	10213711		11253386	4412178	4967417	3443980	5167590	2002051
Cytochrome P450 3A11	Q64459	6	5206570	3437350	3516800	5079660		2951610	5091920	7778060	4643460	5654800		3265860	6828040	5726680	7678360	4438680		3619610	2104500	4072690	6161102	3911385	5823830		10497200	6523520	6780601	2297632	2344702	1868980
Cytoplasmic dynein 1 heavy chain 1	Q9JHU4	6	448866	527496	458886	369525		655813	629491	1130715	913296	1141323		1138570	2407930	2596714	2197975	1086120		206341	121670	2690800	1221920	3779835	2569404		932065	1150745	1214018	255490	362630	446105
Dedicator of cytokinesis protein 10	E9QM99	6	2.73595e+07	2.0753e+07	2.78354e+07	2.72012e+07		19448615	2.31311e+07	2.85913e+07	1.43534e+07	24462086		35279165	46248060	30535600	33744819	2.3323e+07		39473755	23754437	31158310	4.15734e+07	4.04714e+07	3.70598e+07		50432039	3.37183e+07	34501502	3.15676e+07	2.78406e+07	19697255
DNA replication licensing factor MCM3	P25206	6	6408400	6984238	10308600	8579760		3193425	3914050	12867600	5467174	3954266		4792963	14586605	8916859	14064800	5352130		3982928	5005088	3419979	8618663	11089513	10423789		10586246	9107449	7635891	4112017	3063736	2637084
E3 ubiquitin-protein ligase RNF114	Q9ET26	6	268292	324492	228137	220488		226877	379365	473904	414159	464368		631093	529762	544334	428054	299377		259860	308081	275869	283243	517018	615284		337131	260271	323242	205118	351370	436891
Exportin-1	Q6P5F9	6	7490680	3796610	8507670	6402880		3750800	7139960	10982700	4500160	4107970		6591610	14243200	7549530	13162300	4306450		3270120	2983450	4635080	3453389	9499220	8805480		7669210	7189390	14866700	3477190	3704650	1757390
Flap endonuclease 1	Q91Z50	6	1652697	1249400	667445	1674168		1061740	1199911	2001385	1341520	1449620		1255399	2112984	1703018	1878983	1009875		816514	389532	1323304	1770644	1631466	1954605		2071230	1436116	1437980	255842	334531	170832
Formin-binding protein 1	Q80TY0	6	323434	79201	200893	24172		97902	35571	110944	84854	544076		106004	185333	172662	168399	60730		66713	90038	117483	173187	261172	182320		248655	158584	136297	157256	177196	425076
Fructose-1,6-bisphosphatase isozyme 2	P70695	6	196330	9778	4773	19089		173632	187035	317226	208658	59678		205168	177126	248757	242913	157519		161010	99567	252244	269850	227141	240311		227408	260283	231311	58640	103783	0
Gbp6 protein	Q91Z40	6	2670630	5871720	4716294	6498037		1265999	2584480	5095350	2824896	4726420		2394209	5006217	597297	4503184	5216712		674768	504265	347440	2099944	6620421	4045200		2868253	3259878	1904903	752158	516974	418194
Glucokinase	P52792	6	745810	473362	360933	746468		569586	676948	1001261	808051	677905		665312	1054074	875940	509441	541351		496930	267390	801416	895597	792260	888963		1022191	711963	752631	219928	271478	0
Glucose 1,6-bisphosphate synthase	Q8CAA7	6	25172100	14173000	36605500	18090100		15843696	16212500	34999300	7776580	14252700		8886358	29180100	20542000	39610053	35607300		12232800	9985560	15898500	19071400	11644974	19714200		34142323	17911800	20747244	15298046	12269300	9998914
Glucose-6-phosphate isomerase	P06745	6	49131	25850	26355	10812		30734	10399	59588	59883	300039		53720	59187	54066	25133	0		3552	30086	57736	32059	103877	18862		78780	232766	152416	48715	14455	28758
GTP-binding protein	Q61635	6	237499	230933	202257	330692		614202	169447	668009	795955	550288		670489	808187	827270	839222	458058		680165	673205	349208	740916	1178036	950064		749972	562376	680187	438267	346077	560659
Guanine nucleotide-binding protein subunit alpha-11	P21278	6	1598432	0	0	0		1813559	1577130	864363	929843	0		1429100	0	1694236	2857430	1368220		271581	157194	942932	616915	2231000	2638590		1208230	551365	331110	165656	1049812	0
Heat shock 70 kDa protein 14	Q99M31	6	471869	1075839	555151	653608		394478	468764	1004553	322551	318214		474945	1085362	601475	557664	316449		241825	341287	312108	254151	601951	1267680		528586	312750	434551	250257	306856	261404
Heat shock 70 kDa protein 4L	P48722	6	735097	583392	583859	534549		1125169	560058	944894	1202070	1438295		1673443	3082727	3344186	3885020	1294121		523723	533490	3999016	1452560	6098570	4921883		1185407	1289369	1554836	608568	935569	0
Histone H3.2	Q71DI3	6	33512	37646	47823	53350		11162	11493	30203	30470	28624		43589	175368	141864	33732	14982		31371	8058	19038	23505	119746	158271		21974	156609	32707	62598	21656	0
Homer protein homolog 3	Q99JP6	6	3086891	2136873	1815900	2885372		1999330	2143013	3841175	2495864	2404352		2131379	3547483	2915998	3355723	1757590		1581020	872266	2272060	2790419	3101120	3330970		3427191	3155177	2650400	828649	869321	563174
Hydroxymethylglutaryl-CoA synthase, mitochondrial	P54869	6	32717	0	0	0		4383	17961	29983	13760	0		58149	0	148430	288606	30457		7666	12744	49738	65758	289190	289075		126905	23405	23085	2202	26427	0
ICOS ligand	Q9JHJ8	6	1048670	781941	789583	833629		685992	288243	799843	517150	430811		510054	977521	860288	789160	612808		135346	152789	333863	282072	1382410	1114890		785491	1320050	739264	254460	382633	315975
Importin-5	Q8BKC5	6	8252748	7864295	8454036	9855760		7654420	8627710	29606700	11092000	7722497		11965634	23466152	22486897	23904065	11036500		6600085	8544040	7875662	6573446	22202492	21754088		12959090	12515339	12695100	5312804	6933367	3822237
Katanin p60 ATPase-containing subunit A1	E9PZI6	6	147471	174236	504933	315289		133289	196109	887745	553513	679615		709025	1239310	1234910	759268	691304		698542	331509	976558	824598	1397190	1406550		984010	1063930	903323	762144	844379	555833
Lysosomal protective protein	P16675	6	911439	699265	428180	372702		420760	473089	2.79224e+06	539106	731660		550014	4.34721e+06	2.68905e+06	1868368	1335074		730739	651996	1538810	530281	3.66397e+06	3.58439e+06		1.23165e+06	921946	1.20246e+06	544403	701100	654211
Macrophage mannose receptor 1	Q61830	6	51571	19363	45857	57880		79963	63179	246062	173281	231783		126194	371866	396353	341148	147408		181926	57091	359567	473945	723796	497532		293851	286964	324546	47302	111998	0
Major urinary protein 6	P02762	6	3.37169e+06	840900	1.7341e+06	1.38848e+06		2.36245e+06	3.4249e+06	5090789	2.9187e+06	2.27648e+06		3387906	3.83962e+06	8.27162e+06	4.74434e+06	3403771		2418982	1.51935e+06	2.58111e+06	1.72378e+06	7.00496e+06	5.16511e+06		2.36987e+06	2.26463e+06	2.9896e+06	3.25854e+06	2.83003e+06	2.94628e+06
MCG140354	Q5SQ27	6	69793	35068	100235	81017		121656	113771	328433	257748	314811		180595	496538	537792	472571	268556		283381	91660	537827	595473	1088310	681783		517893	418562	468565	66179	131362	116253
Mimecan	Q62000	6	29323	37171	92915	116318		14728	31639	181604	60381	116556		35617	290487	112512	119138	28608		40530	27451	41368	35351	81565	74067		41923	57201	39384	51745	38892	31946
MMS19 nucleotide excision repair protein homolog	Q9D071	6	146701	0	0	28472		134082	179391	772358	463080	73812		508451	605674	1198220	426454	621943		570145	253358	827296	729117	1212625	1081621		779259	965760	745314	649417	673935	0
Myosin-7	Q91Z83	6	24651	23003	4205	11217		15565	20020	33534	16069	24984		27658	59236	28158	41866	26282		18063	6176	42479	36651	34626	47633		39999	250945	41305	37078	31892	25906
NADPH:adrenodoxin oxidoreductase, mitochondrial	Q61578	6	372430	437023	398455	286362		474287	313125	602597	368583	433943		428271	589845	873128	600457	397645		549041	696780	650542	560631	1022500	809944		1373622	1570280	1045879	856239	983362	900770
Periostin	Q62009	6	935736	820786	669170	854716		413482	455058	964750	607340	617680		506882	1.12892e+06	853144	1.16456e+06	639136		515834	420510	528084	648057	1.08366e+06	918160		908691	803136	761377	410540	563819	397258
Plectin	Q9QXS1	6	347097	869057	732641	897056		173236	304127	792003	408993	713574		348295	820470	477180	752209	667461		96571	87114	50206	1166980	1104334	717908		385981	601838	426830	133983	80588	0
Probable 18S rRNA (guanine-N(7))-methyltransferase	Q9CY21	6	3602570	2470462	3241343	4434410		2621120	2717680	4149410	1866720	3239649		5171940	6211920	3872238	5177147	2945740		5595620	2934097	4862890	6294000	6163500	5701200		7915775	4096836	4855460	4052616	3922236	2577374
Programmed cell death 6-interacting protein	Q9WU78	6	340134	161696	360792	384916		46225	92611	479788	155674	395392		176734	639322	430421	595246	224465		110497	51502	153678	194387	449489	359327		292833	299027	478728	116857	70836	51016
Prolow-density lipoprotein receptor-related protein 1	Q91ZX7	6	388482	430087	264154	306015		337150	322117	643788	421560	477864		586757	864590	580776	709567	489577		397007	363895	216721	545863	755749	863343		526254	579764	825651	496051	348562	246431
Proteasome subunit alpha type	D3YX79	6	369225	207012	200440	373283		113499	234342	319037	199125	480007		219223	452739	453069	339525	198259		153695	171002	162375	167919	367699	490476		298868	262355	195227	263057	185712	207735
Proteasome subunit alpha type-2	P49722	6	213439	84976	191937	189558		194984	131569	275827	282084	159661		199983	484123	235566	389033	233910		115206	101096	91740.3	180353	280143	270795		193422	388931	148156	143423	110391	198370
Proteasome subunit beta type-1	O09061	6	87588	134575	205986	751261		121153	134815	504670	238704	156242		42714	965191	300612	915600	86396		34912	20759	33301	44099	264258	737772		134981	307461	135316	71102	49600	0
Proteasome subunit beta type-10	O35955	6	41386	35143	56248	9662		9147	10639	78851	26919	44011		12806	118822	88289	105665	37247		8992	34546	21044	43429	133132	71387		153159	127546	68161	48955	60802	64125
Proteasome subunit beta type-2	Q9R1P3	6	134296	161803	230579	110149		138627	74147	363983	143702	255824		134622	652533	373659	645416	98108		85258	155818	188184	146267	531169	417683		412590	510111	346344	206831	222424	177471
Proteasome subunit beta type-3	Q9R1P1	6	1536160	1023801	1980665	1187569		428264	409772	2762503	552200	1658190		67359	2767608	1147108	2484267	1939777		1111142	634119	301408	1374529	1215669	2018437		2355771	2361445	1634692	1222817	998877	115100
Proteasome subunit beta type-7	P70195	6	688523	333128	859344	390253		230709	248318	880911	570879	557381		137899	1059190	656151	1062454	455341		61149	56832	54745	273382	610398	773795		521672	376031	250570	112111	80875	91361
Protein Ahnak	E9Q616	6	1496400	238349	1494240	1100487		628066	1084960	910667	626563	888343		704656	1551650	1246900	1329380	722159		1282620	1010926	1406030	1840930	1419450	1416050		1933470	1466830	1488210	1040450	965617	858330
Protein argonaute-2	Q8CJG0	6	77354	279278	340629	373444		19627	125294	133146	61133	234933		130055	640380	237884	294639	125000		135676	16677	71046	105344	283491	662201		93481	263221	47963	113624	44395	17885
Protein kinase, cAMP dependent regulatory, type II alpha	Q8K1M3	6	2386210	1879260	1717279	2091690		1329681	1054240	3422336	1888750	1626180		2518111	3456720	1857300	2382200	1639240		1518161	2872431	2280738	1086895	2852220	2425443		4861475	1842365	1887789	1260120	1102110	707231
Protein MEMO1	Q91VH6	6	10591665	13151365	17601608	16330955		8435951	7547460	23652297	11421995	10259146		10125162	29409176	20504615	31329068	11920970		11200159	12791483	11179754	21881876	24378443	24281796		26646600	23943798	21020339	11523800	12176255	9811887
Protein phosphatase 1 regulatory subunit 7	Q3UM45	6	397530	619155	386619	753891		363759	283292	286770	472865	212457		319729	943872	359453	870898	306472		53718	12137	47144	59938	413185	466714		44219	191641	122359	24022	25059	12082
RAS guanyl-releasing protein 2	Q9QUG9	6	1257890	1596591	926426	1827990		1071218	744778	821291	1354107	574186		898780	2511350	830021	2196580	838371		158642	114559	204708	193111	1089953	1150448		230353	659106	513079	272351	171746	99023
Ras-related protein Rab-5C	P35278	6	5815335	6444980	5491050	6203070		4542771	3867202	8136397	5542370	6609412		7761343	13105692	9094910	9932960	5901401		7052180	4569582	3925130	5561491	6782275	6985040		6866017	6648786	7544009	6045703	5133415	0
Receptor-type tyrosine-protein phosphatase eta	E9Q4S7	6	847414	1572261	1467224	2030300		352427	755932	3674588	1687002	397546		1185077	5133539	2686526	3163610	1117633		925389	1755960	903748	2010764	3313360	3658220		2680529	1959171	1778406	1010799	454343	579729
Ribosyldihydronicotinamide dehydrogenase [quinone]	Q9JI75	6	1789069	2413930	2405545	2391149		2572215	2059733	3767990	2771012	3315100		2707818	4471465	5118718	4420390	3611910		2027270	2130260	3087500	3096290	5678561	4463117		2538431	3103164	2969580	2271490	2176135	448927
Selenoprotein M	Q8VHC3	6	5911763	101119	183421	0		3066065	3518982	10666200	5261547	113063		4229236	635382	8884540	13440410	5269070		866963	1518703	2382902	4733255	9384352	8698602		4593208	5462695	2007228	1021738	2659732	0
Selenoprotein P	P70274	6	2.44602e+06	2134801	2372205	1.89014e+06		1.42019e+06	1.7414e+06	2.60341e+06	1.27671e+06	1.91212e+06		1.61889e+06	2.51958e+06	1743685	12958904	1672037		2283764	2.45289e+06	2.97924e+06	2.1672e+06	6831223	7401397		4.00194e+06	3.30751e+06	4.05764e+06	2.29287e+06	2.62519e+06	2684060
Serine/threonine-protein phosphatase 2B catalytic subunit alpha isoform	P63328	6	5341140	3019280	4266530	6179670		3543440	3860640	5193760	2635450	4409240		8341560	11022400	7017680	9141870	3653370		8053800	4322746	6876200	8583970	10106600	10151300		10756300	5808512	6658175	5082700	6123270	2619395
Short-chain specific acyl-CoA dehydrogenase, mitochondrial	Q07417	6	563040	655357	541878	412828		382515	427933	1618860	974584	789347		1324120	2379807	2987310	2448052	805220		522398	775736	1135680	1275787	2874158	1831964		1434154	1569400	1425340	1054500	1109040	236740
Signal recognition particle 9 kDa protein	P49962	6	3780200	2628218	2173348	2468660		4716180	3257530	8387370	2532361	3513810		3813290	8056530	6651790	5424614	5758681		4663160	3391047	3320010	3311714	5691460	7188959		9256877	4705101	5141960	3512180	2958130	2838420
Staphylococcal nuclease domain-containing protein 1	Q78PY7	6	654094	70860	67416	60235		504574	207885	799324	624780	102807		859135	856366	773964	1183800	384213		470405	649760	572446	203557	810350	1055690		807616	442440	563893	177844	299906	0
Syncollin	Q8VCK7	6	3132686	127640	288489	68286		1866860	1916600	2793560	2612450	476801		2272490	590190	3103780	4003779	2308910		1240772	782732	1036375	2211885	3091890	3261560		1969651	2320367	1884626	749735	1577460	0
Syntaxin-binding protein 2	Q64324	6	341061	263593	206096	344994		304955	285253	479336	343956	317443		296596	456931	351814	435769	259687		217003	48438	303716	414178	365392	423102		398431	311690	347927	52482	54038	51320
Threonine synthase-like 2	Q80W22	6	1074771	1296542	267359	594790		2291320	1239854	3808096	2559800	3607270		3553230	7848200	5242600	7272360	3784588		2617748	2360310	1111808	5701730	6536880	8816160		2661464	2753799	2968280	2317610	1067402	838937
Threonine--tRNA ligase, cytoplasmic	Q9D0R2	6	500291	350677	193936	424881		279650	355897	312491	428632	377825		384582	650429	480122	559999	308842		230830	131904	406252	518914	469733	576571		549108	461522	434024	70942	109594	41278
Trafficking protein particle complex subunit 12	Q8K2L8	6	0	0	0	0		43645	0	0	1826	0		0	159182	110440	380581	1792		0	0	0	0	0	3493		0	0	0	0	0	0
Transcription elongation factor SPT5	O55201	6	173603	143120	189857	131195		40530	173269	287143	155131	217661		208320	342758	467969	315701	156462		119292	108361	237915	210710	370003	384808		290104	291094	341898	158440	124253	102436
Tropomodulin-1	P49813	6	28367600	28272900	43704300	35527600		15156300	17744500	56799130	24983900	17849711		23367300	56200400	43056100	60172400	21624700		19396800	22957800	19762637	35745200	45742700	45190300		55986700	41157929	39642600	22385294	16697637	15068159
Tubulin-specific chaperone D	Q8BYA0	6	1226476	984902	1235720	1256048		1040789	929316	1527784	1262867	1642732		1054207	2264439	2097793	1856920	1604830		904307	749468	820582	1601524	1695939	2126160		1847460	1514500	1557344	689366	654096	727521
UDP-N-acetylhexosamine pyrophosphorylase	Q91YN5	6	5146809	3069940	3622807	8426600		2865920	3513150	6713020	2010780	4269590		7424990	9311380	5732777	8103970	3419710		7787830	3753960	8524420	9942933	9222160	8185470		10562880	4906630	5671897	4229180	5546520	2305949
Uncharacterized protein (Fragment)	F6Y363	6	20505070	19220345	31766805	25949060		15865650	18010390	20115560	16021140	14141225		6539383	6803234	2376495	5.68118e+06	5648439		13742250	12422975	2.81126e+06	4.89132e+06	3.96617e+06	3378573		17994045	30356460	22690155	18850215	16424275	9532875
Very long-chain acyl-CoA synthetase	O35488	6	2153305	1476487	744722	1968696		1015980	1573133	2434990	1551124	1531950		1246760	2906513	1995525	2230388	1446460		1046520	450864	1660270	2225634	2215105	2505491		2551305	1893190	1755270	427383	486343	376554
WASH complex subunit 7	Q3UMB9	6	55561	22196	63417	90663		114634	104946	302413	268218	301438		136850	460390	522918	466936	213701		235150	63187	548073	592241	981658	594436		445293	452366	408422	42135	93188	86641
