# Supplementary material for: Large-scale inference of protein tissue origin in gram-positive sepsis plasma using quantitative targeted proteomics
Source: Nat Commun. 2016 Jan 6;7:10261. doi: 10.1038/ncomms10261 (PMC4729823; doi:10.1038/ncomms10261)
Supplement: Supplementary Data 6 — 786 identified plasma proteins using DIA-MS were subdivided into defined clusters using t-SNE dimensionality reduction followed by PAM clustering. This was followed by function enrichment analysis to determine functional groups associated with the different protein clusters. The table shows the enriched functional groups, the number of associated proteins, total number of proteins and z-score. Function groups with a z-score higher than 3.0 were included. [file ncomms10261-s7.xlsx]

## Sheet: Supplementary Table 6
Supplementary Table 6
786 identified plasma proteins using DIA-MS were subdivided into defined clusters using t-SNE dimensionality reduction followed by PAM clustering. This was followed by function enrichment analysis to determine functional groups associated with the different protein clusters. The table shows the enriched functional groups, the number of associated proteins, total number of proteins and z-score. Fu…
Cluster 1	Name	PAM Cluster	Protein in Sample	Total protein	zscore
1	protein_class:complement component#PC00078	1	17	32	4.80595
2	biological_process:complement activation#GO:0006956	1	17	33	4.55852
3	protein_class:defense/immunity protein#PC00090	1	26	66	4.01809
4	molecular_function:lipid transporter activity#GO:0005319	1	12	23	3.92474
5	protein_class:apolipoprotein#PC00052	1	12	23	3.90121
6	protein_class:cell adhesion molecule#PC00069	1	16	37	3.86817
7	molecular_function:serine-type peptidase activity#GO:0008236	1	23	64	3.36863
8	biological_process:biological adhesion#GO:0022610	1	25	70	3.31163
9	biological_process:immune response#GO:0006955	1	20	53	3.30796
10	biological_process:cell adhesion#GO:0007155	1	25	70	3.30429
11	biological_process:blood coagulation#GO:0007596	1	15	37	3.26034
12	biological_process:response to external stimulus#GO:0009605	1	17	43	3.21939
13	biological_process:proteolysis#GO:0006508	1	38	122	3.13541
14	biological_process:cell-cell adhesion#GO:0016337	1	17	44	3.12027
Cluster 2	Name	PAM Cluster	Protein in Sample	Total protein	zscore
1	protein_class:actin family cytoskeletal protein#PC00041	2	32	50	6.35717
2	biological_process:cell cycle#GO:0007049	2	31	50	6.09031
3	cellular_component:actin cytoskeleton#GO:0015629	2	30	48	5.92463
4	pathway:EGF receptor signaling pathway#P00018>14-3-3#P00539	2	6	6	4.88655
5	biological_process:chromosome segregation#GO:0007059	2	8	9	4.88563
6	pathway:Parkinson disease#P00049>14-3-3#P01238	2	6	6	4.8521
7	cellular_component:tubulin complex#GO:0045298	2	6	6	4.77991
8	molecular_function:structural constituent of cytoskeleton#GO:0005200	2	39	82	4.75898
9	protein_class:tubulin#PC00228	2	6	6	4.75309
10	cellular_component:cytoskeleton#GO:0005856	2	39	83	4.74961
11	protein_class:cytoskeletal protein#PC00085	2	40	85	4.70036
12	pathway:FGF signaling pathway#P00021>14-3-3#P00624	2	6	6	4.6708
13	biological_process:mitosis#GO:0007067	2	17	27	4.63609
14	biological_process:cellular component movement#GO:0006928	2	19	32	4.42245
15	cellular_component:organelle#GO:0043226	2	40	89	4.37121
16	molecular_function:structural molecule activity#GO:0005198	2	43	98	4.36691
17	biological_process:cellular component organization#GO:0016043	2	41	92	4.17804
18	biological_process:cytokinesis#GO:0000910	2	8	10	4.15865
19	pathway:Huntington disease#P00029>Microtubule#P00780	2	4	4	4.10202
20	protein_class:chaperone#PC00072	2	15	26	4.05473
21	biological_process:cellular component morphogenesis#GO:0032989	2	34	78	3.8671
22	biological_process:anatomical structure morphogenesis#GO:0009653	2	34	78	3.8401
23	pathway:Huntington disease#P00029>beta-Tubulin#P00790	2	4	4	3.82702
24	biological_process:muscle contraction#GO:0006936	2	12	20	3.78493
25	pathway:Cytoskeletal regulation by Rho GTPase#P00016>Actin#P00512	2	3	3	3.72335
26	cellular_component:intracellular#GO:0005622	2	43	106	3.69113
27	protein_class:actin binding motor protein#PC00040	2	5	6	3.68114
28	pathway:Nicotinic acetylcholine receptor signaling pathway#P00044>Actin#P01090	2	3	3	3.62551
29	molecular_function:peroxidase activity#GO:0004601	2	6	8	3.60157
30	pathway:Cytoskeletal regulation by Rho GTPase#P00016>tubulin#P00526	2	4	4	3.59917
31	molecular_function:actin binding#GO:0003779	2	14	25	3.58668
32	protein_class:non-motor actin binding protein#PC00165	2	14	25	3.52732
33	cellular_component:cell part#GO:0044464	2	43	109	3.52014
34	biological_process:glycolysis#GO:0006096	2	7	10	3.51944
35	protein_class:peroxidase#PC00180	2	6	8	3.5186
36	molecular_function:antioxidant activity#GO:0016209	2	7	10	3.41692
37	pathway:Glycolysis#P00024>Phosphoglyceromutase#P00680	2	3	3	3.36366
38	biological_process:protein folding#GO:0006457	2	12	22	3.32031
39	molecular_function:cytoskeletal protein binding#GO:0008092	2	14	27	3.23908
40	pathway:Inflammation mediated by chemokine and cytokine signaling pathway#P00031>F-actin#P00858	2	3	3	3.2282
41	biological_process:DNA replication#GO:0006260	2	4	5	3.21182
42	pathway:Fructose galactose metabolism#P02744>Fructose bisphosphate aldolase#P02959	2	3	3	3.16271
43	cellular_component:microtubule#GO:0005874	2	6	9	3.12199
44	protein_class:translation initiation factor#PC00224	2	5	7	3.11951
45	protein_class:translation factor#PC00223	2	6	9	3.11653
46	protein_class:ribosomal protein#PC00202	2	4	5	3.09163
47	molecular_function:motor activity#GO:0003774	2	5	7	3.05713
48	protein_class:microtubule family cytoskeletal protein#PC00157	2	6	9	3.04081
49	biological_process:tricarboxylic acid cycle#GO:0006099	2	5	7	3.02115
Cluster 3	Name	PAM Cluster	Protein in Sample	Total protein	zscore
1	pathway:Blood coagulation#P00011>Fibrin monomer#P00418	3	3	3	4.95212
2	pathway:Blood coagulation#P00011>Fibrin polymer cross-linked#P00443	3	3	3	4.80741
3	pathway:Plasminogen activating cascade#P00050>Fibrin#P01253	3	3	3	4.40316
4	pathway:Blood coagulation#P00011>Fibrinogen#P00406	3	3	3	4.2858
5	pathway:Thyrotropin-releasing hormone receptor signaling pathway#P04394>PLC#P04581	3	2	2	4.27436
6	pathway:Histamine H1 receptor mediated signaling pathway#P04385>PLC#P04484	3	2	2	3.67078
7	protein_class:vesicle coat protein#PC00235	3	2	2	3.46466
8	protein_class:signaling molecule#PC00207	3	16	51	3.42869
9	pathway:5HT2 type receptor mediated signaling pathway#P04374>PLC#P04412	3	2	2	3.37413
Cluster 4	Name	PAM Cluster	Protein in Sample	Total protein	zscore
1	protein_class:glycosyltransferase#PC00111	4	5	8	4.05275
2	molecular_function:transferase activity, transferring glycosyl groups#GO:0016757	4	5	9	3.88477
3	molecular_function:serine-type peptidase activity#GO:0008236	4	19	64	3.32747
4	protein_class:serine protease#PC00203	4	15	50	3.00458
Cluster 5	Name	PAM Cluster	Protein in Sample	Total protein	zscore
1	pathway:Blood coagulation#P00011>FXIII#P00453	5	2	2	3.11796
Cluster 6	Name	PAM Cluster	Protein in Sample	Total protein	zscore
1	protein_class:transcription cofactor#PC00217	6	2	2	4.2432
2	molecular_function:microtubule binding#GO:0008017	6	2	2	4.2136
3	pathway:Parkinson disease#P00049>20S proteasome#P01227	6	6	13	4.20385
4	protein_class:non-motor microtubule binding protein#PC00166	6	2	2	3.99018
5	biological_process:lysosomal transport#GO:0007041	6	2	2	3.51259
6	biological_process:pyrimidine nucleobase metabolic process#GO:0006206	6	3	5	3.35658
7	biological_process:phagocytosis#GO:0006909	6	2	2	3.03235
